# Supplementary material for: RNAseq Profiling of Leukocyte Populations in Zebrafish Larvae Reveals a cxcl11 Chemokine Gene as a Marker of Macrophage Polarization During Mycobacterial Infection
Source: Front Immunol. 2019 Apr 17;10:832. doi: 10.3389/fimmu.2019.00832 (PMC6499218; doi:10.3389/fimmu.2019.00832)
Supplement: Table S2 — Statistics on RNAseq samples. Top: TPM table of macrophage, neutrophil, and lymphoid cell population. TPM for each positive and negative samples were computed by using the longest transcript for each gene. Presented results are average between each replicate. [file Table_2.XLSX]

## Sheet: gene expression level in TPM
id	Associated Gene Name	Description	6dpf TPM mpeg1:gal4 ; UAS-Kaede -	6dpf TPM mpeg1:gal4 ; UAS-Kaede +	5dpf TPM mpeg1:gal4 ; UAS-Kaede -	5dpf TPM mpeg1:gal4 ; UAS-Kaede +	6dpf TPM mpeg1:mCherry -	6dpf TPM mpeg1:mCherry +	5dpf TPM mpx:gfp -	5dpf TPM mpx:gfp +	5dpf TPM lck:gfp -	5dpf TPM lck:gfp +
ENSDARG00000000001	slc35a5	solute carrier family 35, member A5 [Source:ZFIN;Acc:ZDB-GENE-030616-55]	1.72978	1.53817	2.45788	0.0798971	4.28297	4.3113	1.85118	1.78063	3.07392	0
ENSDARG00000000002	ccdc80	coiled-coil domain containing 80 [Source:ZFIN;Acc:ZDB-GENE-030616-56]	6.27529	0	9.97105	0.569773	1.3459	7.59922	8.92573	1.44421	9.71741	2.2749
ENSDARG00000000018	nrf1	nuclear respiratory factor 1 [Source:ZFIN;Acc:ZDB-GENE-001221-1]	18.0433	5.90265	51.198	14.0463	302.725	25.4738	78.7748	17.0018	59.222	54.3744
ENSDARG00000000019	ube2h	ubiquitin-conjugating enzyme E2H (UBC8 homolog, yeast) [Source:ZFIN;Acc:ZDB-GENE-030616-67]	21.2713	7.22536	33.1108	6.14624	19.1778	15.3961	39.306	10.1689	44.2272	17.8119
ENSDARG00000000068	slc9a3r1	solute carrier family 9 (sodium/hydrogen exchanger), member 3 regulator 1 [Source:ZFIN;Acc:ZDB-GENE-031006-7]	18.0102	14.547	9.56948	6.64229	14.3154	52.33	9.92527	9.47508	13.9628	9.80184
ENSDARG00000000069	dap	death associated protein [Source:ZFIN;Acc:ZDB-GENE-000511-3]	47.7562	20.594	41.1066	30.481	42.4497	25.6295	51.1673	69.4314	47.507	19.0639
ENSDARG00000000086	itsn1	intersectin 1 (SH3 domain protein) [Source:ZFIN;Acc:ZDB-GENE-030616-226]	4.1513	2.64906	3.53598	0.787246	7.83646	6.22008	3.70493	1.84376	4.00899	1.44401
ENSDARG00000000102	musk	muscle, skeletal, receptor tyrosine kinase [Source:ZFIN;Acc:ZDB-GENE-030131-6458]	1.80435	0	5.57799	0	1.51517	0.0703364	5.80956	0.174627	4.74741	3.53599
ENSDARG00000000103	myh10	myosin, heavy chain 10, non-muscle [Source:ZFIN;Acc:ZDB-GENE-030616-162]	12.3396	1.35713	29.5346	0.706554	14.5179	6.88409	27.5379	4.62935	31.1497	2.32109
ENSDARG00000000142	C10H5orf28	chromosome 5 open reading frame 28 [Source:HGNC Symbol;Acc:26139]	4.20218	0.380146	10.9316	0.522364	7.36525	2.03536	11.6654	1.07886	11.4485	1.23176
ENSDARG00000000151	thraa	thyroid hormone receptor alpha a [Source:ZFIN;Acc:ZDB-GENE-990415-263]	5.87894	10.5567	3.31732	2.02831	10.8232	36.0468	1.55761	2.53307	4.57819	1.45064
ENSDARG00000000161	itsn2a	intersectin 2a [Source:ZFIN;Acc:ZDB-GENE-041014-84]	1.93097	0.32688	1.21447	0.019007	1.53975	1.14335	0.933507	0.427028	1.37625	0.341548
ENSDARG00000000175	hoxb2a	homeo box B2a [Source:ZFIN;Acc:ZDB-GENE-990415-103]	3.24355	0	3.97842	0	5.60815	0.727033	3.2207	2.18785	4.50874	0
ENSDARG00000000183	ptpn4b	protein tyrosine phosphatase, non-receptor type 4, b [Source:ZFIN;Acc:ZDB-GENE-030131-6259]	12.8392	1.41763	15.5261	6.4808	37.5851	7.00749	21.9498	2.59905	18.1321	14.9905
ENSDARG00000000189	sema6e	sema domain, transmembrane domain (TM), and cytoplasmic domain, (semaphorin) 6E [Source:ZFIN;Acc:ZDB-GENE-040724-119]	3.73691	0.206627	1.37783	0	2.87558	0.978824	1.23643	0.107006	2.74538	0.20739
ENSDARG00000000212	zgc:92061	zgc:92061 [Source:ZFIN;Acc:ZDB-GENE-040718-78]	57.0433	14.0385	9.76224	4.94913	54.7682	10.6044	9.47225	5.07878	12.8759	8.4102
ENSDARG00000000229	usp49	ubiquitin specific peptidase 49 [Source:ZFIN;Acc:ZDB-GENE-050208-484]	0.361686	0	0.210308	0	1.12021	0.419183	0.24326	0	0.502111	0
ENSDARG00000000241	slc40a1	solute carrier family 40 (iron-regulated transporter), member 1 [Source:ZFIN;Acc:ZDB-GENE-000511-8]	6.76917	15.5025	12.0551	8.62614	3.66532	10.4594	13.5313	3.13118	15.4316	0.488725
ENSDARG00000000324	DCAF8	DDB1 and CUL4 associated factor 8 [Source:HGNC Symbol;Acc:24891]	2.52136	3.56821	2.57802	3.5456	4.14952	5.71853	3.35908	1.94048	2.4698	3.24519
ENSDARG00000000349	C21H11orf70	chromosome 11 open reading frame 70 [Source:HGNC Symbol;Acc:28188]	1.18309	2.59429	1.63816	0	0	0.995338	1.74593	1.11818	0.754958	0.744963
ENSDARG00000000369	prkag3b	protein kinase, AMP-activated, gamma 3b non-catalytic subunit [Source:ZFIN;Acc:ZDB-GENE-060421-6938]	0.465199	0	0.603232	5.6642	0.478038	0.454179	0.980626	0	0.992143	0
ENSDARG00000000370	triob	trio Rho guanine nucleotide exchange factor b [Source:ZFIN;Acc:ZDB-GENE-030616-399]	3.60583	0.214581	2.11965	0	4.65997	4.89684	2.23247	0.0950631	3.53737	0.291241
ENSDARG00000000380	pde6a	phosphodiesterase 6A, cGMP-specific, rod, alpha [Source:ZFIN;Acc:ZDB-GENE-030616-42]	3.10426	0.20922	3.57126	0.163061	1.55849	0.41853	5.68532	0.67633	2.13512	0.176401
ENSDARG00000000384	slc15a4	solute carrier family 15, member 4 [Source:ZFIN;Acc:ZDB-GENE-040426-1047]	7.18924	14.608	3.76652	14.6488	4.19516	57.6765	5.44372	4.27627	4.73715	1.90387
ENSDARG00000000394	matr3l1.1	matrin 3-like 1.1 [Source:ZFIN;Acc:ZDB-GENE-030616-40]	19.0943	7.53936	49.2807	5.00186	93.1199	46.4024	69.6124	12.8457	61.5953	14.1714
ENSDARG00000000423	RFESD (1 of 4)	Rieske (Fe-S) domain containing [Source:HGNC Symbol;Acc:29587]	0.821982	9.60529	2.05746	3.65467	2.42855	24.1008	2.15255	1.75478	2.06732	2.76499
ENSDARG00000000442	slc39a13	solute carrier family 39 (zinc transporter), member 13 [Source:ZFIN;Acc:ZDB-GENE-030616-17]	2.26442	0.0875863	4.56182	0.716758	8.89633	2.90985	8.45383	1.06175	4.60257	2.83336
ENSDARG00000000460	nitr2b	novel immune-type receptor 2b [Source:ZFIN;Acc:ZDB-GENE-001106-6]	0	2.52383	0.607562	3.55935	0.150858	2.27352	0	1.78065	0	0
ENSDARG00000000472	cntn2	contactin 2 [Source:ZFIN;Acc:ZDB-GENE-990630-12]	3.75232	0	0.970116	0	4.37448	0.185196	1.10911	0.200401	1.80405	0
ENSDARG00000000474	tnni1a	troponin I, skeletal, slow a [Source:ZFIN;Acc:ZDB-GENE-030616-266]	0	0	0.438702	0	0	0	0	0	0	0
ENSDARG00000000476	pms1	PMS1 postmeiotic segregation increased 1 (S. cerevisiae) [Source:ZFIN;Acc:ZDB-GENE-030616-528]	5.2507	3.38087	4.9002	1.46484	6.62821	2.34163	6.36634	0.058362	6.59017	1.36998
ENSDARG00000000489	upf3b	UPF3 regulator of nonsense transcripts homolog B (yeast) [Source:ZFIN;Acc:ZDB-GENE-040426-1630]	11.576	12.0609	75.9615	49.6141	24.0478	27.3119	99.8859	25.329	75.3037	20.8192
ENSDARG00000000503	stx1b	syntaxin 1B [Source:ZFIN;Acc:ZDB-GENE-000330-4]	16.3954	1.10233	62.1256	6.07639	71.5348	3.46129	87.4885	19.9263	75.3914	2.24997
ENSDARG00000000516	ankar	ankyrin and armadillo repeat containing [Source:ZFIN;Acc:ZDB-GENE-030616-533]	0.190774	0	0.221072	0	0.0367573	0.513995	0.171079	0	0.0403093	0
ENSDARG00000000529	ofd1	oral-facial-digital syndrome 1 [Source:ZFIN;Acc:ZDB-GENE-030131-5427]	2.885	0.12902	2.46867	0.320612	1.42776	4.40266	1.6821	0	1.34877	1.1375
ENSDARG00000000540	asnsd1	asparagine synthetase domain containing 1 [Source:ZFIN;Acc:ZDB-GENE-030616-362]	7.50884	3.20806	13.0039	4.01336	8.59234	5.80437	20.6768	5.40854	21.7907	11.2065
ENSDARG00000000542	gtf2e1	general transcription factor IIE, polypeptide 1, alpha [Source:ZFIN;Acc:ZDB-GENE-041210-221]	2.42818	1.61787	11.608	3.50936	7.72028	8.99688	15.5282	3.60676	13.9619	7.62391
ENSDARG00000000551	slc1a4	solute carrier family 1 (glutamate/neutral amino acid transporter), member 4 [Source:ZFIN;Acc:ZDB-GENE-030616-566]	21.5726	2.16913	73.4858	2.94255	18.5917	3.47666	58.0468	6.04437	70.1635	4.35983
ENSDARG00000000563	ttnb	titin b [Source:ZFIN;Acc:ZDB-GENE-030616-413]	0.442535	0.581917	2.21678	2.78649	0.548383	0.363273	3.74936	12.386	1.55138	1.46027
ENSDARG00000000567	ZNF281 (1 of 2)	zinc finger protein 281 [Source:HGNC Symbol;Acc:13075]	11.4826	2.23369	18.5158	5.8354	52.1558	6.06772	23.0953	10.2034	19.9687	11.8276
ENSDARG00000000568	ell	elongation factor RNA polymerase II [Source:ZFIN;Acc:ZDB-GENE-030131-3946]	15.8473	31.6784	19.6294	16.0252	163.213	123.397	31.5588	10.4709	32.7135	10.4488
ENSDARG00000000588	grasp	GRP1 (general receptor for phosphoinositides 1)-associated scaffold protein [Source:ZFIN;Acc:ZDB-GENE-060312-30]	18.2543	45.0992	20.7287	62.6534	18.3805	99.9508	29.5755	29.5299	26.9176	7.64854
ENSDARG00000000606	dnah7l	dynein, axonemal, heavy polypeptide 7 like [Source:ZFIN;Acc:ZDB-GENE-030616-623]	0.0608627	0	0.337215	0.114105	0.0918872	0.0555703	0.548072	0	0.376298	0
ENSDARG00000000631	ptpn4a	protein tyrosine phosphatase, non-receptor type 4, a [Source:ZFIN;Acc:ZDB-GENE-030616-449]	7.72252	10.7639	8.87358	17.0971	9.17482	20.5945	15.5618	6.32945	13.8021	7.66343
ENSDARG00000000638	opn1mw4	opsin 1 (cone pigments), medium-wave-sensitive, 4 [Source:ZFIN;Acc:ZDB-GENE-990604-43]	0	0	0	0	0	0	0.134419	0	0	0
ENSDARG00000000651	osgepl1	O-sialoglycoprotein endopeptidase-like 1 [Source:ZFIN;Acc:ZDB-GENE-030616-532]	4.16819	0.0915675	2.94534	0	3.72954	1.80919	2.32915	0.616675	2.87173	0
ENSDARG00000000656	psmb9a	proteasome (prosome, macropain) subunit, beta type, 9a [Source:ZFIN;Acc:ZDB-GENE-990415-140]	0.925128	4.58055	0.767145	3.60306	0.4145	7.33868	0	0.766802	0.454554	0
ENSDARG00000000666	creg2	cellular repressor of E1A-stimulated genes 2 [Source:ZFIN;Acc:ZDB-GENE-041114-173]	24.5581	2.11095	28.4536	6.26094	41.4527	12.2863	44.767	8.76439	31.981	4.88513
ENSDARG00000000690	sypl2b	synaptophysin-like 2b [Source:ZFIN;Acc:ZDB-GENE-050417-309]	18.366	223.916	35.0745	179.336	32.6507	124.507	46.361	158.813	34.393	250.631
ENSDARG00000000729	daxx	death-associated protein 6 [Source:ZFIN;Acc:ZDB-GENE-010110-3]	8.18875	10.5335	18.0722	10.9722	28.5221	32.0352	21.7255	4.34314	18.9215	3.86525
ENSDARG00000000730	slc6a13	solute carrier family 6 (neurotransmitter transporter, GABA), member 13 [Source:ZFIN;Acc:ZDB-GENE-030616-629]	9.17011	6.6267	20.0886	12.8163	12.458	10.9916	20.8085	2.15739	31.178	26.3658
ENSDARG00000000747	lcmt2	leucine carboxyl methyltransferase 2 [Source:ZFIN;Acc:ZDB-GENE-110714-2]	1.42207	0	1.51209	0.0380579	1.87546	1.0555	1.97012	0	1.29145	0.463179
ENSDARG00000000760	znf511	zinc finger protein 511 [Source:ZFIN;Acc:ZDB-GENE-030616-621]	7.2513	5.76535	30.2565	11.129	10.4859	4.69582	30.7938	19.1082	20.0869	34.3706
ENSDARG00000000767	spi1b	spleen focus forming virus (SFFV) proviral integration oncogene spi1b [Source:ZFIN;Acc:ZDB-GENE-980526-164]	6.84525	700.26	3.00888	218.843	6.05965	315.532	9.24896	171.67	14.3328	0.13043
ENSDARG00000000779	sly1	suppressor of ypt1 [Source:ZFIN;Acc:ZDB-GENE-030116-3]	19.2653	10.2422	36.2221	15.1822	37.2285	30.9932	40.8336	13.3707	46.0906	14.5731
ENSDARG00000000796	nr4a1	nuclear receptor subfamily 4, group A, member 1 [Source:ZFIN;Acc:ZDB-GENE-040704-11]	162.215	214.518	174.186	208.289	78.8133	217.199	214.793	38.2142	185.443	242.156
ENSDARG00000000804	rassf6	Ras association (RalGDS/AF-6) domain family 6 [Source:ZFIN;Acc:ZDB-GENE-030616-513]	5.74558	61.6984	12.2174	63.5315	8.1722	56.5368	12.6922	7.60778	9.91614	4.74712
ENSDARG00000000830	telo2	TEL2, telomere maintenance 2, homolog (S. cerevisiae) [Source:ZFIN;Acc:ZDB-GENE-061103-523]	3.83975	1.32876	4.51515	0.132724	5.49481	2.35672	4.54409	0.802816	4.1395	0.134608
ENSDARG00000000837	snx9a	sorting nexin 9a [Source:ZFIN;Acc:ZDB-GENE-030616-66]	4.80392	1.18038	9.14265	3.70799	3.56944	6.75292	13.6063	0.294424	13.6249	0.689
ENSDARG00000000853	dstyk	dual serine/threonine and tyrosine protein kinase [Source:ZFIN;Acc:ZDB-GENE-040826-2]	4.76826	0.872104	1.44903	1.44389	9.76305	3.14524	1.59859	1.27692	1.13158	1.12081
ENSDARG00000000857	mapk14a	mitogen-activated protein kinase 14a [Source:ZFIN;Acc:ZDB-GENE-010202-2]	30.233	27.2262	58.7216	40.0815	104.789	71.9001	67.8022	46.631	72.5098	14.5974
ENSDARG00000000861	scrib	scribbled homolog (Drosophila) [Source:ZFIN;Acc:ZDB-GENE-030616-572]	6.4729	0.353236	2.42735	0.114681	5.35274	4.39123	2.9874	0.231226	3.8505	1.35904
ENSDARG00000000887	GTSF1	gametocyte specific factor 1 [Source:HGNC Symbol;Acc:26565]	4.17861	23.6354	8.11033	9.15426	1.63363	30.1652	5.73599	4.12828	1.54629	4.26122
ENSDARG00000000906	skap2	src kinase associated phosphoprotein 2 [Source:ZFIN;Acc:ZDB-GENE-030616-438]	3.66067	76.8216	3.07546	34.308	4.53955	87.8294	6.21822	34.0064	4.0445	2.3387
ENSDARG00000000935	unk	unkempt homolog (Drosophila) [Source:ZFIN;Acc:ZDB-GENE-040426-707]	3.45989	0.996211	6.29078	1.3342	5.1578	1.62764	4.24268	0.157213	6.93476	0.142569
ENSDARG00000000943	dzip1	DAZ interacting zinc finger protein 1 [Source:ZFIN;Acc:ZDB-GENE-040526-1]	13.5548	1.23826	7.44402	2.426	10.7376	2.95054	10.8366	0.5768	10.6401	0.717068
ENSDARG00000000966	ncor2	nuclear receptor co-repressor 2 [Source:ZFIN;Acc:ZDB-GENE-030616-81]	10.6746	18.5695	17.8457	8.59838	19.8774	35.3292	19.6802	4.24568	19.8418	26.5886
ENSDARG00000000972	pcxa	pyruvate carboxylase a [Source:ZFIN;Acc:ZDB-GENE-090908-3]	7.49716	3.92931	11.2647	6.11225	5.86922	11.3088	12.3257	3.70036	13.0285	2.52356
ENSDARG00000001009	CLIC6	chloride intracellular channel 6 [Source:HGNC Symbol;Acc:2065]	1.66086	0.331798	0.523337	0.129297	0.416487	0.474839	0.497196	0	0.603473	0
ENSDARG00000001014	myh9b	myosin, heavy polypeptide 9b, non-muscle [Source:ZFIN;Acc:ZDB-GENE-030131-998]	4.16904	0.372151	0.258934	0	4.99442	13.5957	0.250676	0.0336616	0.418052	0.896194
ENSDARG00000001015	znf384l	zinc finger protein 384 like [Source:ZFIN;Acc:ZDB-GENE-030616-498]	0.660875	0.0691622	0.394385	0	3.65016	1.47224	0.414556	0.186313	0.251584	0
ENSDARG00000001057	bysl	bystin-like [Source:ZFIN;Acc:ZDB-GENE-040426-1287]	17.1105	3.7647	0.638182	0.879747	15.4235	20.7497	0.758687	0.521241	0.539267	2.74463
ENSDARG00000001127	slc17a6a	solute carrier family 17 (sodium-dependent inorganic phosphate cotransporter), member 6a [Source:ZFIN;Acc:ZDB-GENE-050105-4]	3.07102	0	5.98295	0	7.94638	0	7.72316	0.262182	10.1378	0
ENSDARG00000001129	dicer1	Dicer1, Dcr-1 homolog (Drosophila) [Source:ZFIN;Acc:ZDB-GENE-030131-3445]	10.4453	4.2182	16.6912	7.40476	25.5975	9.97654	23.4471	3.63137	22.2209	24.4592
ENSDARG00000001154	rimbp2	RIMS binding protein 2 [Source:ZFIN;Acc:ZDB-GENE-040724-96]	1.393	0	0.296894	0	1.22964	0.173076	0.264957	0.0488686	0.0820345	0
ENSDARG00000001162	matr3l1.1	matrin 3-like 1.1 [Source:ZFIN;Acc:ZDB-GENE-030616-40]	21.1441	10.862	45.1952	4.44861	86.4782	33.9618	58.7558	3.65846	47.1444	14.1916
ENSDARG00000001169	hsd17b8	hydroxysteroid (17-beta) dehydrogenase 8 [Source:ZFIN;Acc:ZDB-GENE-010110-1]	5.80561	4.88281	1.81432	0.815213	7.76513	7.775	2.75286	3.11718	1.31118	0.367461
ENSDARG00000001210	arl14ep	ADP-ribosylation factor-like 14 effector protein [Source:ZFIN;Acc:ZDB-GENE-060825-216]	27.3907	2.70164	27.0986	21.2777	31.1082	10.2277	30.912	27.3725	44.0445	32.6975
ENSDARG00000001220	mycbp2	MYC binding protein 2 [Source:ZFIN;Acc:ZDB-GENE-030616-132]	7.73526	3.96473	5.81722	4.08399	14.5057	18.1682	5.87788	1.7998	4.73965	4.80347
ENSDARG00000001234	map4k2l	mitogen-activated protein kinase kinase kinase kinase 2-like [Source:ZFIN;Acc:ZDB-GENE-030616-163]	1.28661	0	0.81605	0	0.311089	0.153806	1.44332	0.108569	1.63248	0.131512
ENSDARG00000001241	puf60b	poly-U binding splicing factor b [Source:ZFIN;Acc:ZDB-GENE-040625-116]	51.9764	5.87126	38.6652	10.5158	74.7433	49.7938	53.8568	14.9897	50.6158	33.4656
ENSDARG00000001244	srrm1	serine/arginine repetitive matrix 1 [Source:ZFIN;Acc:ZDB-GENE-040426-2789]	70.2329	59.3585	89.8875	50.1731	171.646	135.545	123.524	79.2435	111.912	78.3651
ENSDARG00000001249	pcgf1	polycomb group ring finger 1 [Source:ZFIN;Acc:ZDB-GENE-030616-605]	21.5064	2.7464	48.3729	6.53409	14.2013	5.19591	54.8088	7.43862	42.818	53.3331
ENSDARG00000001259	GAS2	growth arrest-specific 2 [Source:HGNC Symbol;Acc:4167]	2.26923	0.694187	0.169108	0	3.90285	2.033	0.99482	0.17975	0.852847	0
ENSDARG00000001285	rbm14b	RNA binding motif protein 14b [Source:ZFIN;Acc:ZDB-GENE-040426-2455]	2.34916	3.0656	2.80088	4.24408	3.93518	8.13992	3.86157	4.65952	4.48021	14.5217
ENSDARG00000001303	psmb8	proteasome (prosome, macropain) subunit, beta type, 8 [Source:ZFIN;Acc:ZDB-GENE-990415-141]	2.1964	4.47307	0.262352	8.77068	0.659399	9.17854	0.604776	0	0	0.872794
ENSDARG00000001313	g2e3	G2/M-phase specific E3 ubiquitin ligase [Source:ZFIN;Acc:ZDB-GENE-030616-400]	3.21788	0.604345	19.4431	0.942024	11.0069	2.81088	24.7093	1.12627	20.7402	17.8888
ENSDARG00000001354	slc6a13l	solute carrier family 6 (neurotransmitter transporter, GABA), member 13 like [Source:ZFIN;Acc:ZDB-GENE-030616-628]	19.2701	1.9487	23.8404	1.06038	82.0036	0.934611	37.4414	1.78189	19.6375	1.74806
ENSDARG00000001414	mctp2a	multiple C2 domains, transmembrane 2a [Source:ZFIN;Acc:ZDB-GENE-040724-63]	0.222741	0	0.432637	0.106587	0.756701	1.8267	0.886312	1.30423	1.66279	1.29036
ENSDARG00000001431	actn3b	actinin alpha 3b [Source:ZFIN;Acc:ZDB-GENE-030131-2040]	0.494199	0.137967	1.18816	3.38204	1.06687	0.602134	3.75109	7.30582	1.12125	4.27009
ENSDARG00000001437	slc2a1a	solute carrier family 2 (facilitated glucose transporter), member 1a [Source:ZFIN;Acc:ZDB-GENE-030131-3158]	2.3916	0	1.1199	0	0.922166	0.270277	1.30037	0.190784	2.92427	0
ENSDARG00000001442	inppl1b	inositol polyphosphate phosphatase-like 1b [Source:ZFIN;Acc:ZDB-GENE-030616-75]	3.81011	0.933014	1.45028	0.395123	1.32151	1.10813	1.67774	0.0455239	1.50859	0.178104
ENSDARG00000001447	mier1b	mesoderm induction early response 1b [Source:ZFIN;Acc:ZDB-GENE-070705-170]	1.89912	0.370695	4.82743	0.68288	2.24703	1.98367	6.20047	0.500863	5.79468	2.06039
ENSDARG00000001452	adam8a	a disintegrin and metalloproteinase domain 8a [Source:ZFIN;Acc:ZDB-GENE-030616-622]	4.62452	29.8805	6.62471	5.66483	4.10597	16.7437	7.49665	45.6856	11.4527	4.80093
ENSDARG00000001463	zgc:165525	zgc:165525 [Source:ZFIN;Acc:ZDB-GENE-070620-14]	6.52331	0.362904	8.60624	0	6.55912	3.36285	5.71737	0.139659	9.06212	4.59282
ENSDARG00000001470	mhc1zea	major histocompatibility complex class I ZEA [Source:ZFIN;Acc:ZDB-GENE-070705-176]	8.90921	25.795	18.2841	14.6307	13.56	33.7996	7.8605	3.32015	1.66404	6.07838
ENSDARG00000001498	skap1	src kinase associated phosphoprotein 1 [Source:ZFIN;Acc:ZDB-GENE-090721-1]	2.21499	4.75757	4.0914	12.0918	1.98327	8.33004	3.32958	0.339621	1.66504	62.8206
ENSDARG00000001549	sp3a	sp3a transcription factor [Source:ZFIN;Acc:ZDB-GENE-070410-111]	8.85378	6.35708	22.7374	13.0738	62.1806	9.27995	23.6891	4.93981	20.9432	40.9628
ENSDARG00000001557	tomm34	translocase of outer mitochondrial membrane 34 [Source:ZFIN;Acc:ZDB-GENE-030131-2081]	11.3638	15.7537	28.6194	3.82994	16.6837	17.694	34.0316	22.1956	26.954	12.815
ENSDARG00000001558	kifc1	kinesin family member C1 [Source:ZFIN;Acc:ZDB-GENE-000208-21]	9.98133	4.79056	23.8517	1.08186	29.2803	8.66473	25.398	4.49909	20.2123	17.8521
ENSDARG00000001559	csmd2	CUB and Sushi multiple domains 2 [Source:ZFIN;Acc:ZDB-GENE-030616-39]	0.916531	0.106962	0.875139	0.032052	3.15995	0.427381	0.858863	0.23542	1.01279	0.00670984
ENSDARG00000001572	prf1.3	perforin 1.3 [Source:ZFIN;Acc:ZDB-GENE-060503-461]	0.222981	0.273813	0	0.320105	0.257777	1.19592	0.310327	0	0.437464	0
ENSDARG00000001578	echs1	enoyl Coenzyme A hydratase, short chain, 1, mitochondrial [Source:ZFIN;Acc:ZDB-GENE-030616-617]	66.1441	49.9162	82.9094	52.5781	92.9149	56.1586	136.007	118.16	99.2307	99.0535
ENSDARG00000001621	nfyal	nuclear transcription factor Y, alpha, like [Source:ZFIN;Acc:ZDB-GENE-040718-491]	5.7186	3.96835	9.64025	3.49522	15.3481	6.41759	13.2967	2.7924	12.0119	8.46977
ENSDARG00000001634	kirrela	kin of IRRE like a [Source:ZFIN;Acc:ZDB-GENE-040426-2126]	5.49949	0.144474	7.96481	1.1104	15.072	1.62997	9.88807	1.34056	8.11045	0.899922
ENSDARG00000001637	CU695232.1	Uncharacterized protein [Source:UniProtKB/TrEMBL;Acc:E7EXQ5]	1.675	0.921802	0.705242	1.01651	4.22695	2.19866	1.73968	0.317522	0.901226	4.41796
ENSDARG00000001656	psmb10	proteasome (prosome, macropain) subunit, beta type, 10 [Source:ZFIN;Acc:ZDB-GENE-001208-2]	0	2.49667	0.221721	3.63649	0	1.1129	0.511114	0	0.424317	0.304509
ENSDARG00000001676	gpm6bb	glycoprotein M6Bb [Source:ZFIN;Acc:ZDB-GENE-030710-10]	8.21746	3.35142	32.0614	3.65492	22.1376	7.47535	53.8228	4.67712	28.0771	5.81327
ENSDARG00000001686	uckl1a	uridine-cytidine kinase 1-like 1a [Source:ZFIN;Acc:ZDB-GENE-040724-238]	0.665071	0	1.88341	0	0.389883	0.448639	1.01218	0	0.928262	0
ENSDARG00000001710	flot1a	flotillin 1a [Source:ZFIN;Acc:ZDB-GENE-020430-1]	12.703	0	20.8551	0.211081	8.5884	1.45866	26.9911	2.62652	27.5214	0.176753
ENSDARG00000001712	CR855338.1	Uncharacterized protein [Source:UniProtKB/TrEMBL;Acc:E7FCW4]	1.42695	0	0	0	0	0	0.539511	0	0	0
ENSDARG00000001721	oc90	otoconin 90 [Source:ZFIN;Acc:ZDB-GENE-070912-300]	0.0364674	0.67961	0.418516	0.0913039	0.0490173	0.374553	0.45628	0.105195	0.230343	0.025485
ENSDARG00000001729	strn3	striatin, calmodulin binding protein 3 [Source:ZFIN;Acc:ZDB-GENE-030616-405]	15.4893	8.99172	22.4939	16.9798	13.4288	12.9797	22.7533	8.91108	24.8441	5.79272
ENSDARG00000001733	gulp1a	GULP, engulfment adaptor PTB domain containing 1a [Source:ZFIN;Acc:ZDB-GENE-030616-21]	22.6419	3.01297	46.16	5.96567	29.5406	5.93092	47.0022	19.8967	43.7298	2.53354
ENSDARG00000001734	fkbp8	FK506 binding protein 8 [Source:ZFIN;Acc:ZDB-GENE-040426-1849]	9.86101	2.81906	18.0623	3.67722	8.81936	6.75736	20.3766	9.45601	21.3958	2.98258
ENSDARG00000001754	noc2l	nucleolar complex associated 2 homolog (S. cerevisiae) [Source:ZFIN;Acc:ZDB-GENE-000607-75]	32.5633	11.1486	69.223	26.724	84.184	36.9595	68.4996	16.439	56.4786	19.7618
ENSDARG00000001760	TNXB	tenascin XB [Source:HGNC Symbol;Acc:11976]	1.20603	2.50284	12.8198	2.6507	3.1741	1.68223	14.3716	24.8798	7.26334	6.872
ENSDARG00000001767	slc29a2	solute carrier family 29 (nucleoside transporters), member 2 [Source:ZFIN;Acc:ZDB-GENE-050220-15]	11.0165	7.55428	47.6533	26.6476	8.69454	10.2266	42.0502	9.68764	61.719	83.1007
ENSDARG00000001769	ptpra	protein tyrosine phosphatase, receptor type, A [Source:ZFIN;Acc:ZDB-GENE-020107-1]	7.20565	0.780028	10.1867	1.38079	7.16333	2.53779	12.122	0.641157	10.0925	1.74602
ENSDARG00000001771	otol1a	otolin 1a [Source:ZFIN;Acc:ZDB-GENE-050707-1]	0	0	0	0	2.5623	0.398303	0	0	0	0
ENSDARG00000001776	stim2b	stromal interaction molecule 2b [Source:ZFIN;Acc:ZDB-GENE-120404-3]	0.311713	0.17433	1.57539	0.0905793	0.734869	2.68914	1.21468	0	1.0341	0
ENSDARG00000001777	nup155	nucleoporin 155 [Source:ZFIN;Acc:ZDB-GENE-040426-711]	4.72902	0.415548	1.03805	0.0899409	2.84796	3.01121	0.680769	0.0777188	1.30194	1.07158
ENSDARG00000001781	tspan11	tetraspanin 11 [Source:ZFIN;Acc:ZDB-GENE-041210-93]	1.42712	0.521201	10.2624	0.101553	2.49408	3.69383	8.88614	0.760524	6.08083	0.32483
ENSDARG00000001782	prkacba	protein kinase, cAMP-dependent, catalytic, beta a [Source:ZFIN;Acc:ZDB-GENE-040426-1351]	3.59527	17.5752	15.4318	16.5123	12.5388	13.7322	22.7226	6.05571	17.7439	58.7367
ENSDARG00000001784	hoxa5a	homeo box A5a [Source:ZFIN;Acc:ZDB-GENE-000823-9]	2.96409	0	0.99608	0	3.24257	0.818135	2.99829	0.577508	0.716619	0.150626
ENSDARG00000001785	irx2a	iroquois homeobox protein 2, a [Source:ZFIN;Acc:ZDB-GENE-040426-1446]	2.9098	4.9343	4.1904	1.67588	7.23054	1.13629	4.93001	4.06839	3.84921	1.88205
ENSDARG00000001788	atp5o	ATP synthase, H+ transporting, mitochondrial F1 complex, O subunit [Source:ZFIN;Acc:ZDB-GENE-050522-147]	630.857	502.09	349.076	346.967	644.86	520.995	435.386	598.079	444.545	646.256
ENSDARG00000001803	kcnh6	potassium voltage-gated channel, subfamily H (eag-related), member 6 [Source:ZFIN;Acc:ZDB-GENE-040702-5]	1.01278	0.0257377	0.829252	0.0401187	0.852042	0.825636	1.37477	0.208001	1.03996	12.0583
ENSDARG00000001804	zgc:112148	zgc:112148 [Source:ZFIN;Acc:ZDB-GENE-050417-235]	16.0421	6.55124	17.9288	9.17382	5.14275	5.81629	12.3256	10.5696	7.2847	0.0984855
ENSDARG00000001807	tnfrsf21	tumor necrosis factor receptor superfamily, member 21 [Source:ZFIN;Acc:ZDB-GENE-030131-5971]	7.22521	2.41621	11.5943	7.17764	11.8004	21.0755	13.9846	2.80155	20.2249	1.23101
ENSDARG00000001817	CABZ01112877.1	Uncharacterized protein [Source:UniProtKB/TrEMBL;Acc:E7EXK0]	1.68068	0	0.785005	0	0.312365	2.96386	0.363459	0	0.34255	0.812023
ENSDARG00000001818	C3 (1 of 9)	complement component 3 [Source:HGNC Symbol;Acc:1318]	0.361597	0.801744	0.476372	0.0172562	0.170904	0.0633727	1.00038	0.0894674	2.67326	0.0722491
ENSDARG00000001825	wdr96	WD repeat domain 96 [Source:ZFIN;Acc:ZDB-GENE-080815-3]	0.282602	0	0.812685	0.0386377	0.220124	0.0472985	0.900859	0.83468	1.03816	0.14931
ENSDARG00000001829	zgc:112982	zgc:112982 [Source:ZFIN;Acc:ZDB-GENE-050306-55]	21.8017	9.52794	58.4033	12.8446	27.0943	26.347	59.2901	19.0931	46.0123	19.2023
ENSDARG00000001832	si:ch1073-403i13.1	si:ch1073-403i13.1 [Source:ZFIN;Acc:ZDB-GENE-100921-25]	6.61122	792.848	2.26722	210.151	3.07019	477.511	6.97689	21.4601	10.6663	3.20596
ENSDARG00000001835	nalcn	sodium leak channel, non-selective [Source:ZFIN;Acc:ZDB-GENE-050410-12]	8.82835	5.25362	16.5653	4.93339	24.9536	13.4279	21.6172	3.93794	19.61	5.57092
ENSDARG00000001857	aff4	AF4/FMR2 family, member 4 [Source:ZFIN;Acc:ZDB-GENE-100910-5]	16.3987	3.98429	2.97682	0.781539	9.33259	14.8017	3.39864	1.71294	3.92704	2.12716
ENSDARG00000001859	dbx1b	developing brain homeobox 1b [Source:ZFIN;Acc:ZDB-GENE-000128-11]	0.973309	0	7.58259	0	3.35196	0.173473	11.0243	1.59187	6.07774	0
ENSDARG00000001870	atp1a1a.4	ATPase, Na+/K+ transporting, alpha 1a polypeptide, tandem duplicate 4 [Source:ZFIN;Acc:ZDB-GENE-001212-4]	21.4771	3.64506	14.035	1.2551	12.9822	5.37432	20.8849	6.31203	13.4421	1.28945
ENSDARG00000001873	phgdh	phosphoglycerate dehydrogenase [Source:ZFIN;Acc:ZDB-GENE-030131-647]	24.1655	0.823465	34.6109	1.56516	26.6656	5.53962	31.8284	4.7524	27.5618	1.39014
ENSDARG00000001879	nav2b	neuron navigator 2b [Source:ZFIN;Acc:ZDB-GENE-061207-13]	4.32597	0.660941	3.99629	0.770995	8.80375	2.33814	4.22375	4.41942	3.46224	0.685174
ENSDARG00000001880	stx3a	syntaxin 3A [Source:ZFIN;Acc:ZDB-GENE-040426-1489]	12.2097	9.85281	21.1356	7.66801	60.8851	19.2798	29.7821	11.4753	24.8388	5.00677
ENSDARG00000001881	cacnb3a	calcium channel, voltage-dependent, beta 3a [Source:ZFIN;Acc:ZDB-GENE-060221-2]	0.823051	0	0.621086	0	0.800168	0.221158	1.11352	0	1.47562	0
ENSDARG00000001882	kbtbd12	kelch repeat and BTB (POZ) domain containing 12 [Source:ZFIN;Acc:ZDB-GENE-050904-1]	0	0	0	0	0.129834	0	0.302142	1.15289	0.14238	0.0545052
ENSDARG00000001888	ppm1ba	protein phosphatase, Mg2+/Mn2+ dependent, 1Ba [Source:ZFIN;Acc:ZDB-GENE-991102-16]	20.378	4.94174	10.8943	2.98616	19.1835	19.7652	9.60106	5.59844	15.2608	6.56558
ENSDARG00000001889	tuba1a	tubulin, alpha 1a [Source:ZFIN;Acc:ZDB-GENE-090507-4]	110.747	3.25435	69.467	5.63988	142.392	11.1296	93.4638	38.6232	82.9	4.66283
ENSDARG00000001890	stt3b	STT3, subunit of the oligosaccharyltransferase complex, homolog B (S. cerevisiae) [Source:ZFIN;Acc:ZDB-GENE-030131-2638]	7.38675	6.80956	5.3624	11.7943	12.2488	24.2999	15.2372	17.186	4.55496	7.34743
ENSDARG00000001891	syt14b	synaptotagmin XIVb [Source:ZFIN;Acc:ZDB-GENE-041014-36]	1.5146	0.636276	0.680923	0.724774	1.23333	1.82614	0.643376	0.0659246	1.65052	0
ENSDARG00000001897	man2b1	mannosidase, alpha, class 2B, member 1 [Source:ZFIN;Acc:ZDB-GENE-050327-52]	7.31423	19.9223	6.60671	7.44247	10.4865	23.7997	7.40455	9.01346	7.7861	2.31269
ENSDARG00000001898	manea	mannosidase, endo-alpha [Source:ZFIN;Acc:ZDB-GENE-040912-87]	2.61977	1.96165	4.92001	4.38067	5.35313	2.54384	5.50211	0.626545	4.19592	2.72026
ENSDARG00000001906	si:dkey-247m21.3	si:dkey-247m21.3 [Source:ZFIN;Acc:ZDB-GENE-091204-249]	0.190862	0	0	0	0	0	0.360094	0	0.426276	0
ENSDARG00000001909	CR388015.1	Uncharacterized protein [Source:UniProtKB/TrEMBL;Acc:E7FC92]	3.51154	0	2.68056	0	5.9955	3.98694	2.38845	3.46875	2.82066	0.176916
ENSDARG00000001910	rorab	RAR-related orphan receptor A, paralog b [Source:ZFIN;Acc:ZDB-GENE-040426-855]	34.1971	3.84084	69.3205	18.507	31.3243	13.1569	95.8295	10.3449	109.05	1.562
ENSDARG00000001912	drd4-rs	dopamine receptor D4 related sequence [Source:ZFIN;Acc:ZDB-GENE-051113-172]	0	0	0.233306	0	0.185672	0	0.972188	0	0.908899	0
ENSDARG00000001913	palmda	palmdelphin a [Source:ZFIN;Acc:ZDB-GENE-070705-48]	0.997362	0.0310527	1.2341	0.096807	1.40208	0.170111	0.88058	0.125478	1.21197	0.166783
ENSDARG00000001915	phc2b	polyhomeotic-like 2b [Source:ZFIN;Acc:ZDB-GENE-040426-1113]	9.70817	0	0	0	5.73349	1.83131	0.460972	0	0	0.316207
ENSDARG00000001929	pink1	PTEN induced putative kinase 1 [Source:ZFIN;Acc:ZDB-GENE-041212-53]	1.78937	1.53015	1.53156	0.480295	4.35201	4.36772	2.50426	0.390614	2.395	0.676968
ENSDARG00000001930	klhl15	kelch-like 15 (Drosophila) [Source:ZFIN;Acc:ZDB-GENE-040801-99]	8.24515	0.665625	10.0285	1.31422	7.83814	2.88482	12.6687	1.61379	11.5875	0.951006
ENSDARG00000001933	prkag2b	protein kinase, AMP-activated, gamma 2 non-catalytic subunit b [Source:ZFIN;Acc:ZDB-GENE-070912-442]	0.801448	1.55462	0.711875	4.91377	0.452421	3.2473	1.42255	1.00859	0.46085	6.57524
ENSDARG00000001937	CABZ01043017.1	Uncharacterized protein [Source:UniProtKB/TrEMBL;Acc:F1QYH9]	0	0	0	0	0	0.167474	0.775803	0	0	0
ENSDARG00000001939	b3gat3	beta-1,3-glucuronyltransferase 3 (glucuronosyltransferase I) [Source:ZFIN;Acc:ZDB-GENE-020419-3]	1.44375	0.851829	2.54672	0	2.68141	0.64141	2.88764	1.00614	2.34268	0.254952
ENSDARG00000001940	dnajc1	DnaJ (Hsp40) homolog, subfamily C, member 1 [Source:ZFIN;Acc:ZDB-GENE-061103-529]	25.0845	20.4499	38.6714	15.7898	42.2036	39.1627	52.9392	15.3316	44.9493	5.92964
ENSDARG00000001950	ak1	adenylate kinase 1 [Source:ZFIN;Acc:ZDB-GENE-040822-37]	69.8881	68.4836	2.2753	9.13869	62.4763	59.3713	3.89637	24.9365	2.23501	2.29049
ENSDARG00000001953	pfkfb3	6-phosphofructo-2-kinase/fructose-2,6-biphosphatase 3 [Source:ZFIN;Acc:ZDB-GENE-040426-2724]	45.9736	73.1264	43.7125	23.8801	12.7224	175.339	51.159	9.77658	30.3618	7.49258
ENSDARG00000001968	dock5	dedicator of cytokinesis 5 [Source:ZFIN;Acc:ZDB-GENE-080108-4]	1.69477	2.54218	0.691045	0.372129	0.657408	7.15147	0.760495	0.407699	1.64696	0.188322
ENSDARG00000001969	txlng	taxilin gamma [Source:ZFIN;Acc:ZDB-GENE-060616-122]	1.81071	0.0682326	1.42024	0	1.13261	1.88787	1.42109	0.323247	0.684255	0.287647
ENSDARG00000001971	cthrc1b	collagen triple helix repeat containing 1b [Source:ZFIN;Acc:ZDB-GENE-050420-46]	1.1665	11.9218	3.52993	0	3.27673	2.86994	2.76325	0	2.40811	0.467417
ENSDARG00000001972	tpst2	tyrosylprotein sulfotransferase 2 [Source:ZFIN;Acc:ZDB-GENE-040426-1400]	0.281325	1.83147	0.682261	2.95142	1.32922	1.44771	1.42031	4.14938	0.785398	4.00793
ENSDARG00000001975	hsd11b2	hydroxysteroid 11-beta dehydrogenase 2 [Source:ZFIN;Acc:ZDB-GENE-030131-6030]	15.4202	1.10683	14.2238	0.496089	63.7471	3.61446	14.2498	4.41865	14.793	0.258016
ENSDARG00000001976	si:ch211-13k12.1	si:ch211-13k12.1 [Source:ZFIN;Acc:ZDB-GENE-050208-116]	3.05938	0	4.30163	0.786581	5.975	0.401206	7.12941	2.03907	8.47507	0
ENSDARG00000001993	myhb	myosin, heavy chain b [Source:ZFIN;Acc:ZDB-GENE-081124-1]	0.458122	0.347086	2.34986	0.0659637	1.46397	3.25465	2.62765	1.16945	4.04388	0.914566
ENSDARG00000001994	stxbp1a	syntaxin binding protein 1a [Source:ZFIN;Acc:ZDB-GENE-050626-106]	21.9617	2.54422	44.1571	1.611	75.861	4.99448	73.7097	22.0015	55.3259	2.16652
ENSDARG00000001999	adamts18	ADAM metallopeptidase with thrombospondin type 1 motif, 18 [Source:ZFIN;Acc:ZDB-GENE-070815-1]	1.70824	0.176753	0.492889	0	3.74132	0.291769	0.600702	0	1.12915	0
ENSDARG00000002002	lmcd1	LIM and cysteine-rich domains 1 [Source:ZFIN;Acc:ZDB-GENE-040426-1067]	6.61629	16.4424	1.93343	6.1948	2.88336	20.0948	1.56401	3.88618	2.5761	1.32418
ENSDARG00000002006	rxrbb	retinoid x receptor, beta b [Source:ZFIN;Acc:ZDB-GENE-990415-242]	4.84191	2.75351	4.07388	4.54651	6.07833	3.72079	4.60147	2.52276	3.39841	4.668
ENSDARG00000002013	grb10a	growth factor receptor-bound protein 10a [Source:ZFIN;Acc:ZDB-GENE-040822-32]	22.946	2.09011	17.6893	0.902722	39.1967	20.5557	18.5294	6.93275	16.5189	6.72939
ENSDARG00000002016	ppil2	peptidylprolyl isomerase (cyclophilin)-like 2 [Source:ZFIN;Acc:ZDB-GENE-040426-1096]	15.0004	12.6609	35.7178	34.5933	16.0957	15.0042	42.6348	27.3267	33.645	18.8262
ENSDARG00000002020	rictorb	rapamycin-insensitive companion of mTOR b [Source:ZFIN;Acc:ZDB-GENE-070810-5]	2.21494	0.553055	5.23489	1.29824	5.41018	1.77819	8.08041	1.04754	5.79564	2.7991
ENSDARG00000002021	pygb	phosphorylase, glycogen; brain [Source:ZFIN;Acc:ZDB-GENE-040928-2]	7.37884	14.761	5.74824	8.93042	8.67617	61.4602	9.13264	16.7368	8.30668	1.7126
ENSDARG00000002026	qkib	QKI, KH domain containing, RNA binding b [Source:ZFIN;Acc:ZDB-GENE-081028-54]	7.5196	3.61974	2.61913	0.66704	8.32889	14.3467	3.26078	0.494053	4.3874	0
ENSDARG00000002031	tox4	TOX high mobility group box family member 4 [Source:ZFIN;Acc:ZDB-GENE-070912-576]	6.57727	0.762599	10.4608	1.00101	8.34232	4.06398	12.067	2.70307	11.1119	3.39043
ENSDARG00000002037	pfkfb2b	6-phosphofructo-2-kinase/fructose-2,6-biphosphatase 2b [Source:ZFIN;Acc:ZDB-GENE-120222-1]	1.97365	0.118906	3.49983	0.154454	1.3693	0.340336	5.34239	0.106772	3.90835	0.960769
ENSDARG00000002046	btr29	bloodthirsty-related gene family, member 29 [Source:ZFIN;Acc:ZDB-GENE-090512-2]	0	0.171813	0.0725729	0.758806	0.431334	0.983535	0.343281	0	0.258986	1.08646
ENSDARG00000002060	brf2	BRF2, subunit of RNA polymerase III transcription initiation factor, BRF1-like [Source:ZFIN;Acc:ZDB-GENE-040801-43]	2.5213	1.70477	1.08684	1.17347	2.51433	2.43414	0.616979	0	0.974731	0.999336
ENSDARG00000002071	adss	adenylosuccinate synthase [Source:ZFIN;Acc:ZDB-GENE-050417-337]	0.810309	0.116061	0.512413	0	0.291369	1.05194	2.39081	2.6952	2.21357	3.13726
ENSDARG00000002077	mnat1	menage a trois homolog 1 [Source:ZFIN;Acc:ZDB-GENE-041010-203]	8.15975	3.79928	4.90008	2.14854	6.5038	1.65602	7.96368	0.825144	5.3803	0.968465
ENSDARG00000002082	ck2a1	casein kinase 2 alpha 1 [Source:ZFIN;Acc:ZDB-GENE-990415-27]	43.1068	22.0833	63.8847	18.1166	154.653	52.6009	79.934	19.0218	59.3497	47.7841
ENSDARG00000002084	lamb2	laminin, beta 2 (laminin S) [Source:ZFIN;Acc:ZDB-GENE-081030-4]	0.875966	0	1.24731	0.115881	1.56631	0.505965	1.5294	0.766523	1.22579	0.0671577
ENSDARG00000002097	si:dkeyp-52c3.7	si:dkeyp-52c3.7 [Source:ZFIN;Acc:ZDB-GENE-110411-213]	0.291542	0.799756	0.300839	0	0.149794	1.13668	0.453845	0	0.299181	0
ENSDARG00000002127	stam	signal transducing adaptor molecule (SH3 domain and ITAM motif) 1 [Source:ZFIN;Acc:ZDB-GENE-031118-123]	14.0301	17.8649	37.1184	12.3795	15.5327	26.3276	52.0394	9.86862	42.6274	7.84753
ENSDARG00000002128	cwf19l1	CWF19-like 1, cell cycle control [Source:ZFIN;Acc:ZDB-GENE-031204-5]	13.6744	2.331	14.6091	3.72225	50.1289	9.27632	15.4633	1.87803	15.0062	4.78154
ENSDARG00000002129	slc5a2	solute carrier family 5 (sodium/glucose cotransporter), member 2 [Source:ZFIN;Acc:ZDB-GENE-040426-2498]	0.2409	1.84877	1.40888	1.31375	0.771181	1.74154	2.42382	0.0732401	2.05281	0
ENSDARG00000002131	celf2	cugbp, Elav-like family member 2 [Source:ZFIN;Acc:ZDB-GENE-030826-35]	51.5274	58.5752	99.8677	74.9355	80.8573	101.192	138.299	56.0677	107.554	61.1456
ENSDARG00000002148	DVL3 (1 of 2)	dishevelled segment polarity protein 3 [Source:HGNC Symbol;Acc:3087]	2.15615	0.262489	6.19392	0.656103	8.42166	2.50629	7.67295	0.631953	5.53086	2.70571
ENSDARG00000002165	psme1	proteasome activator subunit 1 [Source:ZFIN;Acc:ZDB-GENE-991110-17]	5.15718	52.9102	8.07916	72.9775	6.93104	40.5013	13.1548	49.6796	8.15794	70.0312
ENSDARG00000002167	cacnb1	calcium channel, voltage-dependent, beta 1 subunit [Source:ZFIN;Acc:ZDB-GENE-040718-399]	3.79539	0	7.0941	0.494474	13.1698	1.18272	10.4433	1.64808	7.25331	2.12374
ENSDARG00000002168	tra2b	transformer 2 beta homolog (Drosophila) [Source:ZFIN;Acc:ZDB-GENE-040426-1094]	32.599	8.32069	58.7393	13.3835	68.4844	20.4362	86.3513	27.6708	64.4029	23.3309
ENSDARG00000002172	aplnra	apelin receptor a [Source:ZFIN;Acc:ZDB-GENE-060929-512]	7.57233	0	0.66299	0.579202	0	0	2.77648	0.24356	3.29994	0.350996
ENSDARG00000002174	itfg2	integrin alpha FG-GAP repeat containing 2 [Source:ZFIN;Acc:ZDB-GENE-041008-161]	7.70497	3.9573	2.65062	2.8119	14.7043	8.00156	5.0469	0.922766	7.13111	1.14345
ENSDARG00000002184	igbp1	immunoglobulin (CD79A) binding protein 1 [Source:ZFIN;Acc:ZDB-GENE-040426-2928]	11.9664	1.82045	24.1972	4.31138	22.6117	5.69696	35.1376	2.22189	26.2518	1.0015
ENSDARG00000002190	chmp2bb	chromatin modifying protein 2Bb [Source:ZFIN;Acc:ZDB-GENE-040426-2539]	30.5573	137.941	30.1691	46.1007	115.401	123.6	46.288	28.8691	42.9609	28.1765
ENSDARG00000002192	aspn	asporin (LRR class 1) [Source:ZFIN;Acc:ZDB-GENE-041105-7]	36.0963	1.42807	84.5996	2.44985	20.8093	2.8894	92.9622	1.85232	115.007	2.9752
ENSDARG00000002193	rho	rhodopsin [Source:ZFIN;Acc:ZDB-GENE-990415-271]	62.4517	6.17132	76.0821	1.78937	43.3906	20.6739	91.1666	27.2628	45.141	14.6845
ENSDARG00000002194	rhd	Rh blood group, D antigen [Source:ZFIN;Acc:ZDB-GENE-051213-1]	8.15761	0.0653515	20.4382	1.27333	12.3551	1.76523	25.5569	0	10.704	0.0688753
ENSDARG00000002196	bach1	BTB and CNC homology 1, basic leucine zipper transcription factor 1 [Source:ZFIN;Acc:ZDB-GENE-050522-220]	22.1568	52.7855	9.92628	9.61146	15.0221	106.881	17.8478	2.00248	9.09944	0.940386
ENSDARG00000002197	pygl	phosphorylase, glycogen; liver (Hers disease, glycogen storage disease type VI) [Source:ZFIN;Acc:ZDB-GENE-041205-1]	3.36669	0	3.73939	0	3.1867	0.0835639	5.22332	0.294932	7.12163	0.184618
ENSDARG00000002204	hspb11	heat shock protein, alpha-crystallin-related, b11 [Source:ZFIN;Acc:ZDB-GENE-030131-5148]	1.56328	0.121797	2.83732	0	1.39879	0.116203	9.60619	44.0084	3.32893	7.01269
ENSDARG00000002210	stk25a	serine/threonine kinase 25a [Source:ZFIN;Acc:ZDB-GENE-041010-92]	3.52039	0	2.70967	0.15439	3.26966	1.21118	3.56212	0.17788	3.12912	1.20663
ENSDARG00000002213	invs	inversin [Source:ZFIN;Acc:ZDB-GENE-020507-2]	2.57745	0.570453	2.49325	0.155076	2.29757	4.72375	1.59523	0	2.50393	0.361202
ENSDARG00000002215	rtca	RNA 3'-terminal phosphate cyclase [Source:ZFIN;Acc:ZDB-GENE-030131-9687]	49.0217	29.1233	85.7509	22.8139	244.547	72.7233	107.131	29.9532	115.595	53.5664
ENSDARG00000002216	tbx3a	T-box 3a [Source:ZFIN;Acc:ZDB-GENE-070209-80]	3.86935	0.340998	4.07709	0.255456	7.08525	0.708484	4.85628	1.76593	3.90558	0.0345444
ENSDARG00000002217	scocb	short coiled-coil protein b [Source:ZFIN;Acc:ZDB-GENE-041010-41]	58.0151	18.3134	86.4302	21.6601	35.847	11.9243	107.165	69.5726	99.7382	18.0458
ENSDARG00000002219	si:dkey-103j14.5	si:dkey-103j14.5 [Source:ZFIN;Acc:ZDB-GENE-090313-170]	0	0	0.518465	0.321145	0	0.262087	0.823279	0	0.621118	0
ENSDARG00000002220	C5H9orf78	chromosome 9 open reading frame 78 [Source:HGNC Symbol;Acc:24932]	15.6924	7.59404	27.3062	22.0071	15.9369	12.61	39.6126	19.2441	37.5216	17.3747
ENSDARG00000002226	TRIM67	tripartite motif containing 67 [Source:HGNC Symbol;Acc:31859]	0.501464	0	0.116221	0	1.39709	0.322164	0.364426	0.0829415	0.16953	0
ENSDARG00000002230	sypb	synaptophysin b [Source:ZFIN;Acc:ZDB-GENE-040718-205]	18.053	1.66137	38.1008	11.0138	27.1517	1.6161	56.0254	14.5074	59.6878	1.21169
ENSDARG00000002231	PPAP2C (1 of 2)	phosphatidic acid phosphatase type 2C [Source:HGNC Symbol;Acc:9230]	2.90599	0.14689	0.186136	0.114482	2.08326	2.63861	0.214542	0	0.202199	0.810967
ENSDARG00000002235	mmp14a	matrix metalloproteinase 14a (membrane-inserted) [Source:ZFIN;Acc:ZDB-GENE-030901-1]	26.6456	0.796144	26.4172	1.08608	7.91013	6.24024	33.3578	2.4859	37.4684	0.719377
ENSDARG00000002240	psmb6	proteasome (prosome, macropain) subunit, beta type, 6 [Source:ZFIN;Acc:ZDB-GENE-990415-216]	52.3764	15.8511	3.18398	2.58808	29.8187	33.5666	5.08232	2.88868	11.2881	19.0558
ENSDARG00000002241	KCNA2 (1 of 2)	potassium voltage-gated channel, shaker-related subfamily, member 2 [Source:HGNC Symbol;Acc:6220]	0.419277	0	1.02955	0	1.21699	0	1.02217	0.11558	0.860524	0
ENSDARG00000002249	tbxas1	thromboxane A synthase 1 (platelet, cytochrome P450, family 5, subfamily A) [Source:ZFIN;Acc:ZDB-GENE-030131-8805]	20.7316	17.0529	12.8024	9.59046	11.5579	12.1823	25.9729	10.1565	14.8387	1.80872
ENSDARG00000002255	CABZ01090303.1	Uncharacterized protein [Source:UniProtKB/TrEMBL;Acc:E7F0A7]	1.19374	0	0.808793	0.0399647	0.450563	0.34246	0.54371	0.38819	0.766238	0.476202
ENSDARG00000002259	ca15c	carbonic anhydrase XV c [Source:ZFIN;Acc:ZDB-GENE-061013-737]	0	0	0	0	0	0	0	0	0	0.0494485
ENSDARG00000002264	mrpl41	mitochondrial ribosomal protein L41 [Source:ZFIN;Acc:ZDB-GENE-050522-200]	47.9489	15.551	18.4029	12.6262	53.038	13.9818	25.5551	21.4132	28.8338	38.3143
ENSDARG00000002267	dcaf13	ddb1 and cul4 associated factor 13 [Source:ZFIN;Acc:ZDB-GENE-040426-703]	18.0925	7.38344	9.45217	5.69534	32.6636	14.5415	12.7131	8.794	13.8325	11.1768
ENSDARG00000002271	zfand5b	zinc finger, AN1-type domain 5b [Source:ZFIN;Acc:ZDB-GENE-040426-875]	527.154	969.085	590.338	600.984	5746.13	3367.14	667.519	371.184	611.944	629.526
ENSDARG00000002285	mcoln1a	mucolipin 1a [Source:ZFIN;Acc:ZDB-GENE-040426-2704]	6.18217	34.3577	15.8989	27.1045	30.5482	39.9648	19.641	9.44649	18.9159	7.44355
ENSDARG00000002293	si:ch211-197g15.9	si:ch211-197g15.9 [Source:ZFIN;Acc:ZDB-GENE-050208-616]	0	0	0	0	0.206355	0.156845	0.631448	0	1.23645	0.140273
ENSDARG00000002295	si:dkey-21p1.3	si:dkey-21p1.3 [Source:ZFIN;Acc:ZDB-GENE-081105-162]	0.131362	0	0.142322	0	0.23932	0.0716898	0.112598	0	0.0517171	0.0395961
ENSDARG00000002298	ankrd22	ankyrin repeat domain 22 [Source:ZFIN;Acc:ZDB-GENE-040426-1120]	33.559	115.604	37.0968	85.9789	39.2108	39.3305	35.7178	44.1393	38.5275	18.9681
ENSDARG00000002299	arsh	arylsulfatase H [Source:ZFIN;Acc:ZDB-GENE-081104-120]	1.09227	0	0.126402	0	0.336266	0.255586	0	0	0.395047	0
ENSDARG00000002300	p2rx2	purinergic receptor P2X, ligand-gated ion channel, 2 [Source:ZFIN;Acc:ZDB-GENE-030319-2]	0.686907	0	2.60476	0	0.739812	0.0937183	3.09485	0	4.15262	0.207052
ENSDARG00000002303	xpot	exportin, tRNA (nuclear export receptor for tRNAs) [Source:ZFIN;Acc:ZDB-GENE-041210-4]	15.997	4.41956	13.5936	4.08175	16.7491	17.283	16.24	7.36971	13.0738	13.3575
ENSDARG00000002304	gins2	GINS complex subunit 2 [Source:ZFIN;Acc:ZDB-GENE-050419-19]	43.4953	7.08423	42.4013	21.5683	42.2748	14.9473	53.274	19.2385	61.1574	54.1382
ENSDARG00000002305	me3	malic enzyme 3, NADP(+)-dependent, mitochondrial [Source:ZFIN;Acc:ZDB-GENE-041111-294]	14.7675	1.49853	35.165	1.54499	21.249	12.8175	53.8518	9.8988	58.8003	12.5475
ENSDARG00000002311	fabp11b	fatty acid binding protein 11b [Source:ZFIN;Acc:ZDB-GENE-050522-391]	1.62503	3.11402	1.26165	77.4532	1.00193	0.173999	5.51862	70.9572	3.08001	10.1158
ENSDARG00000002330	lhx8a	LIM homeobox 8a [Source:ZFIN;Acc:ZDB-GENE-031008-2]	6.75157	0.0841595	1.00975	0.0655919	15.4615	2.4174	2.5031	0.340071	3.0116	0
ENSDARG00000002332	frmd6	FERM domain containing 6 [Source:ZFIN;Acc:ZDB-GENE-050522-354]	16.9593	1.20745	27.4881	1.13695	16.1547	7.70212	25.1963	2.80701	31.2857	1.61944
ENSDARG00000002333	fam102bb	family with sequence similarity 102, member B, b [Source:ZFIN;Acc:ZDB-GENE-041014-330]	17.4984	4.61937	7.0109	2.29577	4.32283	7.26818	7.19742	3.78138	10.2493	1.5182
ENSDARG00000002336	dlc	deltaC [Source:ZFIN;Acc:ZDB-GENE-000125-4]	5.5083	2.14259	18.6726	3.55667	4.89008	4.7549	25.1758	1.5236	17.9412	9.81907
ENSDARG00000002339	ccdc101	coiled-coil domain containing 101 [Source:ZFIN;Acc:ZDB-GENE-041010-62]	21.6215	0	17.3356	3.78473	9.12243	3.43065	19.2124	4.54559	18.7389	16.7769
ENSDARG00000002344	tubb4b	tubulin, beta 4B class IVb [Source:ZFIN;Acc:ZDB-GENE-030131-8625]	1671.54	751.109	233.011	144.594	1509.43	1308.36	296.241	205.75	288.677	297.894
ENSDARG00000002347	cyp11a1	cytochrome P450, subfamily XIA, polypeptide 1 [Source:ZFIN;Acc:ZDB-GENE-010306-1]	0.0946011	0	0.0368013	0	0.37543	1.26617	0.254504	0	0.0799544	0.303254
ENSDARG00000002353	tagapa	T-cell activation RhoGTPase activating protein a [Source:ZFIN;Acc:ZDB-GENE-040426-1877]	10.9032	67.6969	11.442	44.3052	10.4475	290.418	17.5075	10.5104	14.1757	41.6276
ENSDARG00000002355	shpk	sedoheptulokinase [Source:ZFIN;Acc:ZDB-GENE-060526-357]	0.707889	0.0869264	0.220304	0.0677483	0.109114	0.331737	0	0.234168	1.0255	0.375265
ENSDARG00000002362	ubald1a	UBA-like domain containing 1a [Source:ZFIN;Acc:ZDB-GENE-040718-191]	5.35119	2.01736	14.0807	9.36317	8.03416	1.5274	20.9398	1.1727	19.4519	9.75552
ENSDARG00000002365	cers5	ceramide synthase 5 [Source:ZFIN;Acc:ZDB-GENE-030131-1740]	18.6917	50.293	12.408	29.449	27.1375	151.648	9.19268	9.05738	9.54914	11.2446
ENSDARG00000002369	UBC	ubiquitin C [Source:HGNC Symbol;Acc:12468]	993.99	419.003	129.856	59.3008	270.417	435.187	216.629	97.4211	310.537	225.886
ENSDARG00000002377	mief2	mitochondrial elongation factor 2 [Source:ZFIN;Acc:ZDB-GENE-060929-864]	6.40345	15.3882	13.2487	1.89132	62.7571	18.9783	21.2676	7.96669	18.4877	18.4982
ENSDARG00000002385	atm	ataxia telangiectasia mutated [Source:ZFIN;Acc:ZDB-GENE-040809-1]	1.11348	0.536552	1.99559	0.572596	3.00607	5.03502	2.02456	0.142039	1.81588	1.43828
ENSDARG00000002391	tlcd1	TLC domain containing 1 [Source:ZFIN;Acc:ZDB-GENE-041010-173]	15.7735	0.84944	11.6854	1.28697	21.5519	3.29847	26.5945	6.19587	28.6074	2.55741
ENSDARG00000002394	ugt5d1	UDP glucuronosyltransferase 5 family, polypeptide D1 [Source:ZFIN;Acc:ZDB-GENE-091118-36]	0	0	0.315336	0	0	0	0	0	0.114183	0
ENSDARG00000002396	cry-dash	cryptochrome DASH [Source:ZFIN;Acc:ZDB-GENE-040617-2]	58.4773	35.9138	48.3982	29.2297	32.6579	49.2539	67.8192	27.6811	55.0461	44.1041
ENSDARG00000002400	nap1l1	nucleosome assembly protein 1, like 1 [Source:ZFIN;Acc:ZDB-GENE-030516-2]	152.241	33.0661	113.003	17.3157	79.9149	119.861	115.119	23.4815	121.871	148.297
ENSDARG00000002401	gale	UDP-galactose-4-epimerase [Source:ZFIN;Acc:ZDB-GENE-060421-6479]	8.57147	16.4264	7.96522	5.75754	14.8129	20.8066	8.2892	8.53093	9.7646	3.44582
ENSDARG00000002402	ercc3	excision repair cross-complementing rodent repair deficiency, complementation group 3 [Source:ZFIN;Acc:ZDB-GENE-030131-3043]	6.13667	0.664464	7.83588	0.143852	7.86069	3.70251	11.7866	0.77496	10.9386	1.91593
ENSDARG00000002403	nusap1	nucleolar and spindle associated protein 1 [Source:ZFIN;Acc:ZDB-GENE-030827-5]	18.8746	1.55789	78.0037	8.65104	34.3934	9.19978	103.394	8.356	58.6427	86.9326
ENSDARG00000002405	SLC6A20	solute carrier family 6 (proline IMINO transporter), member 20 [Source:HGNC Symbol;Acc:30927]	38.4623	31.1515	28.8594	23.0359	30.9442	28.5095	45.2957	10.8327	26.1649	30.8602
ENSDARG00000002406	zmynd10	zinc finger, MYND-type containing 10 [Source:ZFIN;Acc:ZDB-GENE-040426-1218]	0.909464	0	0.912705	0.844379	1.17294	0.37036	0.646137	0	1.38631	0
ENSDARG00000002411	pde4cb	phosphodiesterase 4C, cAMP-specific b [Source:ZFIN;Acc:ZDB-GENE-030131-4075]	1.95888	0.458329	1.9795	0.543476	1.52853	4.73576	2.54525	5.93117	3.86379	0.0650128
ENSDARG00000002412	elovl1a	elongation of very long chain fatty acids (FEN1/Elo2, SUR4/Elo3, yeast)-like 1a [Source:ZFIN;Acc:ZDB-GENE-041010-66]	14.4622	0.838503	12.6732	1.89863	26.2292	12.9826	18.013	16.1497	17.7475	2.35465
ENSDARG00000002414	glud1b	glutamate dehydrogenase 1b [Source:ZFIN;Acc:ZDB-GENE-030828-1]	46.8923	9.51998	25.8333	3.07837	23.9837	30.2268	32.2013	6.64133	33.0731	4.81285
ENSDARG00000002445	prdm1a	PR domain containing 1a, with ZNF domain [Source:ZFIN;Acc:ZDB-GENE-030131-2193]	21.6353	138.31	11.8796	48.2716	12.8168	184.763	13.2989	26.4042	16.9392	1.8748
ENSDARG00000002463	CU074314.1	Uncharacterized protein [Source:UniProtKB/TrEMBL;Acc:E7F3M3]	1.34702	0.595834	0.827339	4.27903	1.05267	1.2977	1.7631	1.20382	1.031	0
ENSDARG00000002467	rdh14b	retinol dehydrogenase 14b (all-trans/9-cis/11-cis) [Source:ZFIN;Acc:ZDB-GENE-030131-6605]	3.63235	0.80138	5.86858	0.557568	4.11476	1.7489	8.92905	0.674519	7.75089	2.63604
ENSDARG00000002479	ercc6l	excision repair cross-complementing rodent repair deficiency, complementation group 6-like [Source:ZFIN;Acc:ZDB-GENE-060531-56]	0.623165	0.0270199	4.06179	1.8321	4.41374	3.21266	5.53522	1.01903	6.55361	9.78939
ENSDARG00000002480	tuba7l	tubulin, alpha 7 like [Source:ZFIN;Acc:ZDB-GENE-040704-78]	1.21717	0	0.045353	0	1.17477	2.07372	0.109978	0.289243	0.0985338	0.233577
ENSDARG00000002483	WNT7A (1 of 2)	wingless-type MMTV integration site family, member 7A [Source:HGNC Symbol;Acc:12786]	2.88956	1.25389	0.152727	0	0.907727	2.18104	0	0.162338	0.272513	0
ENSDARG00000002487	noc3l	nucleolar complex associated 3 homolog (S. cerevisiae) [Source:ZFIN;Acc:ZDB-GENE-030131-9878]	16.2322	3.12227	15.0404	0.924057	15.4454	10.8054	24.0469	1.25504	8.75219	4.80866
ENSDARG00000002494	itgb6	integrin, beta 6 [Source:ZFIN;Acc:ZDB-GENE-100812-2]	2.12174	0.13671	2.47268	0.113241	2.65689	3.12894	2.52832	0.122759	2.41947	0
ENSDARG00000002498	CABZ01017702.1	Uncharacterized protein [Source:UniProtKB/TrEMBL;Acc:E7FC66]	4.26295	0	27.5067	0	3.56172	0.246106	9.69284	3.47444	18.7409	0
ENSDARG00000002502	vat1l	vesicle amine transport protein 1 homolog (T. californica)-like [Source:ZFIN;Acc:ZDB-GENE-080204-21]	2.59812	0.532827	4.52788	0	3.55794	0.480226	7.63579	0	6.38467	2.10263
ENSDARG00000002506	C7H16orf87	chromosome 16 open reading frame 87 [Source:HGNC Symbol;Acc:33754]	15.0516	17.7912	35.7649	33.5704	38.7803	17.1857	57.477	26.2229	58.6642	100.208
ENSDARG00000002507	itga10	integrin, alpha 10 [Source:ZFIN;Acc:ZDB-GENE-100922-54]	2.24371	0	4.41336	0	1.76042	0.675704	4.24342	0.351104	5.34833	0.827025
ENSDARG00000002508	ankrd33ab	ankyrin repeat domain 33Ab [Source:ZFIN;Acc:ZDB-GENE-100729-1]	0.80295	0	0.562556	0.463291	0.149233	0.986683	1.04637	0	0.806435	0
ENSDARG00000002509	zgc:153911	zgc:153911 [Source:ZFIN;Acc:ZDB-GENE-061013-174]	325.427	315.506	182.244	136.091	87.8116	84.1364	185.848	128.705	170.9	28.9491
ENSDARG00000002510	dmbx1b	diencephalon/mesencephalon homeobox 1b [Source:ZFIN;Acc:ZDB-GENE-050417-97]	0.433644	0	0.671207	0	1.13898	0	0.92084	0	0.445005	0
ENSDARG00000002523	hsdl2	hydroxysteroid dehydrogenase like 2 [Source:ZFIN;Acc:ZDB-GENE-030131-1066]	34.0034	22.6528	35.437	15.8868	38.2743	28.4009	43.7507	25.2996	50.3837	29.2211
ENSDARG00000002533	adora2b	adenosine A2b receptor [Source:ZFIN;Acc:ZDB-GENE-060511-1]	11.0328	9.66042	3.58988	3.10318	2.77493	31.6308	3.22092	7.19344	4.74792	0.128115
ENSDARG00000002536	tm9sf4	transmembrane 9 superfamily protein member 4 [Source:ZFIN;Acc:ZDB-GENE-040426-1575]	24.8964	12.2184	43.2737	8.63424	35.0448	44.4896	49.5393	10.3163	56.9977	13.9341
ENSDARG00000002538	smu1a	smu-1 suppressor of mec-8 and unc-52 homolog a (C. elegans) [Source:ZFIN;Acc:ZDB-GENE-040426-916]	42.54	2.16664	30.5255	4.02022	68.0385	30.3984	25.0507	6.87634	34.0364	13.4978
ENSDARG00000002546	rundc3ab	RUN domain containing 3Ab [Source:ZFIN;Acc:ZDB-GENE-040426-842]	7.65397	0	22.4913	0.0726497	64.5275	1.02512	38.2686	3.20164	37.1014	3.68049
ENSDARG00000002549	eif3eb	eukaryotic translation initiation factor 3, subunit E, b [Source:ZFIN;Acc:ZDB-GENE-050208-283]	6.46503	3.67116	3.00377	0.887342	10.4444	5.27724	6.13451	1.08248	6.87389	2.01056
ENSDARG00000002552	mapkapk2a	mitogen-activated protein kinase-activated protein kinase 2a [Source:ZFIN;Acc:ZDB-GENE-030131-5532]	57.3788	106.51	109.797	82.5909	50.7733	136.177	120.084	44.8713	133.431	37.5466
ENSDARG00000002564	syngr1a	synaptogyrin 1a [Source:ZFIN;Acc:ZDB-GENE-041010-169]	7.35633	0.371633	11.1372	0.0724104	8.76935	0.709131	12.352	0.500563	18.7523	0.587507
ENSDARG00000002571	tmod2	tropomodulin 2 [Source:ZFIN;Acc:ZDB-GENE-040912-185]	24.9609	27.4003	24.2203	17.1474	47.5734	47.7426	26.5203	13.1278	35.9293	27.7901
ENSDARG00000002576	cabp5a	calcium binding protein 5a [Source:ZFIN;Acc:ZDB-GENE-040426-1655]	51.3796	0.655879	22.8253	1.09829	54.7289	9.18441	34.2887	5.5214	34.6914	1.20171
ENSDARG00000002582	tbx15	T-box 15 [Source:ZFIN;Acc:ZDB-GENE-020529-1]	2.12038	0.545229	4.71487	4.72267	3.76929	0.649254	5.54096	6.48453	4.00375	0
ENSDARG00000002585	PITPNM3 (1 of 2)	PITPNM family member 3 [Source:HGNC Symbol;Acc:21043]	0.087512	0	1.05175	0	5.65839	0.981149	2.53574	1.08558	2.66236	0
ENSDARG00000002587	dpysl3	dihydropyrimidinase-like 3 [Source:ZFIN;Acc:ZDB-GENE-050720-2]	13.0338	0.414457	70.5983	1.21234	1075.4	18.0663	117.932	21.6455	72.3815	0.403324
ENSDARG00000002589	mylpfb	myosin light chain, phosphorylatable, fast skeletal muscle b [Source:ZFIN;Acc:ZDB-GENE-040912-115]	5.29015	54.9388	11.3967	414.059	21.3964	13.3193	77.3435	641.693	20.1769	178.303
ENSDARG00000002591	ruvbl1	RuvB-like 1 (E. coli) [Source:ZFIN;Acc:ZDB-GENE-030109-2]	33.6788	9.07156	74.3302	39.519	36.858	20.8628	85.8205	32.3811	69.0918	72.4155
ENSDARG00000002593	slc45a2	solute carrier family 45, member 2 [Source:ZFIN;Acc:ZDB-GENE-050208-97]	4.55343	0	0.32159	0.0566834	1.00422	0.380505	0.446971	0.881651	0.364675	0
ENSDARG00000002597	pabpc1l	poly(A) binding protein, cytoplasmic 1-like [Source:ZFIN;Acc:ZDB-GENE-030131-5836]	0	0.589966	0.0359298	0	0.0711824	0.0541037	0	0	0	0.0740182
ENSDARG00000002600	pcsk1	proprotein convertase subtilisin/kexin type 1 [Source:ZFIN;Acc:ZDB-GENE-071009-1]	15.8345	0	3.0222	0.0393603	3.90955	0.722746	3.44668	0.20407	9.57233	0
ENSDARG00000002601	irx7	iroquois homeobox protein 7 [Source:ZFIN;Acc:ZDB-GENE-020103-1]	10.0424	0.876925	3.64235	0	8.7837	2.707	7.71474	1.87216	7.63137	3.07023
ENSDARG00000002607	ASAP1 (1 of 3)	ArfGAP with SH3 domain, ankyrin repeat and PH domain 1 [Source:HGNC Symbol;Acc:2720]	1.33004	8.32967	3.97931	3.61322	4.08059	11.7289	4.0835	4.5058	4.25942	0.307333
ENSDARG00000002609	RNF145 (1 of 2)	ring finger protein 145 [Source:HGNC Symbol;Acc:20853]	7.7466	1.09897	14.5074	3.2878	22.3478	6.41126	18.9693	1.32359	20.1708	3.71533
ENSDARG00000002613	rpa3	replication protein A3 [Source:ZFIN;Acc:ZDB-GENE-040426-977]	72.4463	33.2007	115.064	101.064	50.3758	36.4267	141.35	95.2826	141.558	327.551
ENSDARG00000002614	pip5k1aa	phosphatidylinositol-4-phosphate 5-kinase, type I, alpha, a [Source:ZFIN;Acc:ZDB-GENE-050522-517]	4.80318	3.74523	11.5939	1.57746	4.09068	8.86264	10.9778	2.2418	14.85	11.5673
ENSDARG00000002632	anxa11b	annexin A11b [Source:ZFIN;Acc:ZDB-GENE-030707-5]	12.2153	33.6042	17.1504	75.7785	19.2117	42.8097	21.1125	50.0762	16.4462	16.115
ENSDARG00000002634	b4galt1	UDP-Gal:betaGlcNAc beta 1,4- galactosyltransferase, polypeptide 1 [Source:ZFIN;Acc:ZDB-GENE-050417-236]	3.35465	7.98682	2.33461	10.3592	5.22623	15.3806	3.60081	2.09906	2.00144	1.68666
ENSDARG00000002635	FAM184A (1 of 2)	family with sequence similarity 184, member A [Source:HGNC Symbol;Acc:20991]	1.90056	0.692367	1.5539	0.103736	2.71062	0.190484	2.12265	0.493017	2.38811	0.0868656
ENSDARG00000002642	sh3gl1b	SH3-domain GRB2-like 1b [Source:ZFIN;Acc:ZDB-GENE-031001-6]	5.92025	0.214379	22.8179	3.80174	5.28292	9.47649	19.7532	1.19476	24.1256	3.77725
ENSDARG00000002644	rgs5a	regulator of G-protein signaling 5a [Source:ZFIN;Acc:ZDB-GENE-030131-7570]	134.611	9.05372	243.611	16.2478	1016.52	40.5994	243.352	18.678	239.319	25.724
ENSDARG00000002656	stxbp5a	syntaxin binding protein 5a (tomosyn) [Source:ZFIN;Acc:ZDB-GENE-041001-161]	6.04301	0.141486	7.88603	0.74952	5.64377	1.79219	12.0382	2.21539	10.4915	0.276078
ENSDARG00000002659	mapre1b	microtubule-associated protein, RP/EB family, member 1b [Source:ZFIN;Acc:ZDB-GENE-040426-2256]	22.7255	14.781	64.8494	7.19461	29.2621	28.7988	100.184	25.1396	77.1629	32.9479
ENSDARG00000002663	optn	optineurin [Source:ZFIN;Acc:ZDB-GENE-030131-8103]	12.4693	66.4191	18.491	27.2479	16.1839	109.641	22.5246	7.17344	26.575	11.187
ENSDARG00000002666	kcnj1b	potassium inwardly-rectifying channel, subfamily J, member 1b [Source:ZFIN;Acc:ZDB-GENE-070620-9]	0.676829	0.332449	1.26048	0	3.67478	0.634363	1.23282	0.783626	1.74046	0.175188
ENSDARG00000002670	ATG14	autophagy related 14 [Source:HGNC Symbol;Acc:19962]	2.87494	1.80412	2.12991	0.388173	5.08679	2.19074	2.92714	4.20066	2.57385	1.71406
ENSDARG00000002682	tbcela	tubulin folding cofactor E-like a [Source:ZFIN;Acc:ZDB-GENE-040426-1719]	4.12808	1.1978	9.65623	2.4774	6.80082	5.41996	12.8341	1.63023	12.5615	2.97918
ENSDARG00000002685	fam113	family with sequence similarity 113 [Source:ZFIN;Acc:ZDB-GENE-041212-23]	0	0	0	0	0.109715	0.0833912	0	0	0	0
ENSDARG00000002690	rabif	RAB interacting factor [Source:ZFIN;Acc:ZDB-GENE-040718-216]	38.823	27.0226	69.2813	77.7627	42.1325	22.8028	85.7943	84.2383	89.505	156.595
ENSDARG00000002696	gnb3b	guanine nucleotide binding protein (G protein), beta polypeptide 3b [Source:ZFIN;Acc:ZDB-GENE-040426-2280]	25.0769	0.383196	32.587	6.15355	8.96331	2.20774	37.9754	27.2458	21.0475	2.97423
ENSDARG00000002701	rasl12	RAS-like, family 12 [Source:ZFIN;Acc:ZDB-GENE-040426-1201]	1.95664	0	1.11774	0	2.14368	0.105474	0.993959	0.297809	1.61956	0
ENSDARG00000002702	surf4	surfeit gene 4 [Source:ZFIN;Acc:ZDB-GENE-040426-1426]	35.8149	4.83031	7.81204	4.54512	55.2407	30.2847	14.0162	5.72742	13.3404	4.32184
ENSDARG00000002707	her11	hairy-related 11 [Source:ZFIN;Acc:ZDB-GENE-040824-4]	2.49311	0	1.93009	0	2.27346	0.901181	1.44274	0	1.98477	0
ENSDARG00000002710	ncl	nucleolin [Source:ZFIN;Acc:ZDB-GENE-030131-6986]	194.397	109.714	113.859	55.4432	187.569	330.467	122.537	59.2635	117.739	137.858
ENSDARG00000002720	utp15	utp15, U3 small nucleolar ribonucleoprotein, homolog [Source:ZFIN;Acc:ZDB-GENE-030131-3831]	15.4637	4.69074	8.23574	3.45884	22.0174	21.9613	11.0967	2.43039	12.6011	10.9156
ENSDARG00000002722	ankrd2	ankyrin repeat domain 2 (stretch responsive muscle) [Source:ZFIN;Acc:ZDB-GENE-090313-383]	0	0	0	0	0	0	0	0	0	0
ENSDARG00000002728	kiss1ra	KISS1 receptor a [Source:ZFIN;Acc:ZDB-GENE-070912-521]	0.403035	0.599611	0.217558	0.449194	0.434077	0	2.60409	0	1.99458	0
ENSDARG00000002731	sdc2	syndecan 2 [Source:ZFIN;Acc:ZDB-GENE-021206-3]	39.8974	10.285	13.9883	9.96896	24.8129	39.105	19.9676	3.23664	16.8967	6.21713
ENSDARG00000002732	spon2b	spondin 2b, extracellular matrix protein [Source:ZFIN;Acc:ZDB-GENE-990415-161]	23.0084	0.299605	13.7469	0.893415	9.81285	3.97467	18.5788	1.85632	19.7589	2.54188
ENSDARG00000002738	FAM13C (1 of 10)	family with sequence similarity 13, member C [Source:HGNC Symbol;Acc:19371]	0	0	0.493318	0	0	0	0	0	0	0
ENSDARG00000002745	tdh	L-threonine dehydrogenase [Source:ZFIN;Acc:ZDB-GENE-040426-2379]	821.925	236.501	364.959	168.133	786.228	505.651	470.129	119.631	396.093	77.3175
ENSDARG00000002748	sema6d	sema domain, transmembrane domain (TM), and cytoplasmic domain, (semaphorin) 6D [Source:ZFIN;Acc:ZDB-GENE-040426-1933]	1.64652	1.36769	1.80308	0.263533	6.58412	1.44805	1.0597	0.652583	2.15342	0.663848
ENSDARG00000002750	phf20a	PHD finger protein 20, a [Source:ZFIN;Acc:ZDB-GENE-070912-270]	3.03032	1.88374	10.8309	0.907007	5.97435	3.28276	14.8214	0.576534	13.8196	0
ENSDARG00000002754	pdcd2l	programmed cell death 2-like [Source:ZFIN;Acc:ZDB-GENE-040426-967]	10.5463	12.5195	17.3884	16.1246	14.1539	9.84522	15.2505	2.05601	18.7161	49.0157
ENSDARG00000002758	dedd1	death effector domain-containing 1 [Source:ZFIN;Acc:ZDB-GENE-000616-2]	106.547	44.1316	90.9499	25.8062	245.195	172.28	133.3	26.6651	87.3261	60.7137
ENSDARG00000002760	gdf5	growth differentiation factor 5 [Source:ZFIN;Acc:ZDB-GENE-990415-39]	4.71771	0.0660315	2.45953	0.955432	1.65771	0.304151	3.62851	0.184001	3.95995	0.321462
ENSDARG00000002764	miox	myo-inositol oxygenase [Source:ZFIN;Acc:ZDB-GENE-050913-113]	0.315337	0	1.40812	0.0754482	0.738161	0	1.88215	0	6.46271	4.16975
ENSDARG00000002768	pvalb2	parvalbumin 2 [Source:ZFIN;Acc:ZDB-GENE-000322-4]	132.504	357.964	44.6717	1147.37	51.149	35.026	244.889	1992.05	42.9473	507.508
ENSDARG00000002771	SLC4A5 (1 of 2)	solute carrier family 4 (sodium bicarbonate cotransporter), member 5 [Source:HGNC Symbol;Acc:18168]	0.0935432	0	0.189725	0.143975	0.195642	0.167243	0.192375	0	0.147714	0.471409
ENSDARG00000002773	htr1fa	5-hydroxytryptamine (serotonin) receptor 1Fa [Source:ZFIN;Acc:ZDB-GENE-081105-125]	0.744227	0	0	0	0	0	0.871924	0	0.325327	0
ENSDARG00000002776	supt3h	suppressor of Ty 3 homolog (S. cerevisiae) [Source:ZFIN;Acc:ZDB-GENE-040718-370]	26.2624	11.4551	6.02942	1.22114	12.3502	13.9111	9.15103	7.20405	9.97053	13.8704
ENSDARG00000002779	pdx1	pancreatic and duodenal homeobox 1 [Source:ZFIN;Acc:ZDB-GENE-990415-122]	9.26777	0.591022	2.08004	3.08907	15.3009	0.542006	1.8599	1.53037	2.167	1.11226
ENSDARG00000002787	gro2	groucho 2 [Source:ZFIN;Acc:ZDB-GENE-990415-86]	44.682	11.9429	46.5338	7.72256	417.789	33.4377	53.948	20.2757	52.4794	5.7137
ENSDARG00000002790	ap2m1a	adaptor-related protein complex 2, mu 1 subunit, a [Source:ZFIN;Acc:ZDB-GENE-030131-9784]	130.605	55.9639	90.8671	45.617	95.7609	126.292	120.394	50.1273	125.309	27.1599
ENSDARG00000002791	atp1a1a.1	ATPase, Na+/K+ transporting, alpha 1a polypeptide, tandem duplicate 1 [Source:ZFIN;Acc:ZDB-GENE-001212-1]	206.973	99.2126	186.738	46.2745	405.133	336.452	201.937	60.6305	272.096	51.622
ENSDARG00000002792	arcn1a	archain 1a [Source:ZFIN;Acc:ZDB-GENE-021031-2]	22.2219	14.7071	73.4451	8.61432	23.9682	32.1334	87.687	10.2638	102.877	29.8419
ENSDARG00000002794	RNF14 (1 of 5)	ring finger protein 14 [Source:HGNC Symbol;Acc:10058]	2.05439	0.0970279	2.08108	0.378106	0.730762	1.62646	2.0429	0	2.03187	0
ENSDARG00000002795	meis3	myeloid ecotropic viral integration site 3 [Source:ZFIN;Acc:ZDB-GENE-010406-2]	5.60962	0.546367	11.7652	0.722267	12.8728	1.73076	13.5205	6.24117	14.803	12.1846
ENSDARG00000002797	BX908804.1	Uncharacterized protein [Source:UniProtKB/TrEMBL;Acc:F1QNN1]	0	0	0.311889	0	0.41486	0	0	0	0	11.6789
ENSDARG00000002798	cog8	component of oligomeric golgi complex 8 [Source:ZFIN;Acc:ZDB-GENE-050320-74]	6.12818	0.5106	2.47113	0.619033	3.39491	5.22534	4.24642	1.03819	3.17369	1.98741
ENSDARG00000002816	rasgrf2b	Ras protein-specific guanine nucleotide-releasing factor 2b [Source:ZFIN;Acc:ZDB-GENE-060504-1]	2.58947	0.641099	1.3026	0.240137	1.2105	1.65693	1.42779	0.290507	2.02953	4.65663
ENSDARG00000002826	cep57l1	centrosomal protein 57-like 1 [Source:ZFIN;Acc:ZDB-GENE-040808-27]	10.1855	0.573616	14.4895	1.17354	17.9175	3.84774	20.0011	5.31479	17.3344	17.9275
ENSDARG00000002830	trmt2a	trm2 tRNA methyltransferase 2 homolog A (S. cerevisiae) [Source:ZFIN;Acc:ZDB-GENE-030131-6876]	1.04457	0.242315	4.36421	1.13313	3.9746	4.22343	4.45036	1.63191	5.12792	0
ENSDARG00000002831	col4a4	collagen, type IV, alpha 4 [Source:ZFIN;Acc:ZDB-GENE-101001-1]	0.690641	0.466741	1.96526	0.318814	1.4954	0.987349	0.980219	0.300641	0.816369	0.262437
ENSDARG00000002837	lactb2	lactamase, beta 2 [Source:ZFIN;Acc:ZDB-GENE-040426-2257]	14.1094	2.31639	0	0	2.23588	8.27775	0	0	0	1.05056
ENSDARG00000002840	si:dkey-28b4.8	si:dkey-28b4.8 [Source:ZFIN;Acc:ZDB-GENE-090501-2]	7.67304	1.06688	19.9415	0.947336	7.20755	2.44945	28.2894	3.96617	23.3949	1.43626
ENSDARG00000002847	fndc1	fibronectin type III domain containing 1 [Source:ZFIN;Acc:ZDB-GENE-041210-332]	3.21497	0.350121	6.06755	0.465784	6.57932	1.57871	7.13609	0.908071	7.46622	0.635227
ENSDARG00000002872	zgc:113210	zgc:113210 [Source:ZFIN;Acc:ZDB-GENE-050320-83]	2.17138	0.0507042	5.50524	0	3.10252	0.635626	9.43304	1.02443	5.06962	0.954283
ENSDARG00000002877	reps1	RALBP1 associated Eps domain containing 1 [Source:ZFIN;Acc:ZDB-GENE-030131-9536]	3.78163	2.46078	7.51648	2.88832	6.51065	15.7161	8.25629	3.76212	8.95464	7.1081
ENSDARG00000002880	CCDC132 (1 of 2)	coiled-coil domain containing 132 [Source:HGNC Symbol;Acc:25956]	2.69929	0.552002	4.48626	1.12122	2.60568	3.9741	7.22785	2.17811	6.17262	1.17103
ENSDARG00000002894	aven	apoptosis, caspase activation inhibitor [Source:ZFIN;Acc:ZDB-GENE-041001-171]	2.16874	0.811461	4.88402	0.337298	4.6784	1.81196	4.61863	0.947251	3.86661	5.43657
ENSDARG00000002897	CR318593.1	Uncharacterized protein [Source:UniProtKB/TrEMBL;Acc:E7F3N0]	9.23133	9.8946	18.4256	7.10197	20.3375	21.5958	17.2007	4.93801	20.0982	14.9439
ENSDARG00000002898	DGKA (1 of 2)	diacylglycerol kinase, alpha 80kDa [Source:HGNC Symbol;Acc:2849]	0	0	0.237568	0	0.0676459	0	0.0787108	0	0.196033	0
ENSDARG00000002909	tjp3	tight junction protein 3 [Source:ZFIN;Acc:ZDB-GENE-030828-10]	16.6512	3.24794	3.49035	1.58038	29.4811	15.9248	4.38976	3.00036	5.0401	0.483593
ENSDARG00000002912	adipor1a	adiponectin receptor 1a [Source:ZFIN;Acc:ZDB-GENE-040718-169]	39.9589	2.54802	56.6708	14.0374	49.6348	8.82018	72.0134	6.01557	51.793	7.7749
ENSDARG00000002916	sec31b	Sec31 homolog B (S. cerevisiae) [Source:ZFIN;Acc:ZDB-GENE-060418-2]	2.90429	2.68983	4.41198	1.46783	4.27777	5.76191	5.14843	5.90645	4.25073	3.35929
ENSDARG00000002917	GLS2 (1 of 3)	glutaminase 2 (liver, mitochondrial) [Source:HGNC Symbol;Acc:29570]	1.43452	1.93484	0.393412	0.352629	0.425952	0.107918	1.00841	0.0761775	1.02865	0.184551
ENSDARG00000002933	gbx2	gastrulation brain homeo box 2 [Source:ZFIN;Acc:ZDB-GENE-020509-2]	6.32265	0.496854	8.0613	0.472136	10.1793	2.71455	10.2888	5.54849	7.79001	0.10338
ENSDARG00000002937	meis4.1a	myeloid ecotropic viral integration site 4.1a [Source:ZFIN;Acc:ZDB-GENE-020122-3]	6.72959	0.302138	3.74594	0.362151	14.8594	5.73808	3.41871	2.63297	3.83748	3.4083
ENSDARG00000002945	bgnb	biglycan b [Source:ZFIN;Acc:ZDB-GENE-040426-21]	9.52007	0.213801	13.1223	0	4.84515	4.32211	17.2462	1.36439	10.4849	0.0279064
ENSDARG00000002947	abcd3b	ATP-binding cassette, sub-family D (ALD), member 3b [Source:ZFIN;Acc:ZDB-GENE-050517-29]	5.88829	2.837	5.56955	0.579647	5.77758	7.08685	3.66588	0.25167	4.13122	1.46927
ENSDARG00000002949	ppp6c	protein phosphatase 6, catalytic subunit [Source:ZFIN;Acc:ZDB-GENE-040426-949]	94.3604	163.56	205.584	143.935	591.751	197.544	237.463	188.613	229.73	214.108
ENSDARG00000002952	smo	smoothened homolog (Drosophila) [Source:ZFIN;Acc:ZDB-GENE-980526-89]	5.7829	0	13.3482	0.579222	12.9297	2.14468	16.5598	1.10641	17.1674	1.85174
ENSDARG00000002956	si:dkey-32n7.4	si:dkey-32n7.4 [Source:ZFIN;Acc:ZDB-GENE-110411-175]	0.982233	11.7677	0.344451	3.42241	0.511668	21.326	1.15782	4.16795	1.92973	0
ENSDARG00000002959	gpr34b	G protein-coupled receptor 34b [Source:ZFIN;Acc:ZDB-GENE-040823-1]	1.72536	0.469004	1.71848	0	4.14389	7.96379	1.4056	0	0.129121	20.9429
ENSDARG00000002967	pdap1b	pdgfa associated protein 1b [Source:ZFIN;Acc:ZDB-GENE-040426-942]	23.3198	45.7146	36.2927	29.8093	16.557	22.1331	42.9725	23.9306	35.4477	32.5474
ENSDARG00000002968	a1cf	apobec1 complementation factor [Source:ZFIN;Acc:ZDB-GENE-060824-3]	1.94333	1.78839	2.23726	0.229673	4.66802	0.589005	3.4647	0.132308	5.23463	0.128214
ENSDARG00000002970	ss18	synovial sarcoma translocation, chromosome 18 (H. sapiens) [Source:ZFIN;Acc:ZDB-GENE-030131-4867]	31.5141	11.3771	30.8514	12.8804	126.579	32.3781	40.4745	16.1007	36.8748	31.2263
ENSDARG00000002971	phc1	polyhomeotic homolog 1 [Source:ZFIN;Acc:ZDB-GENE-081022-39]	3.1425	0.302605	6.60662	0.424517	13.506	2.78769	7.88776	8.23429	7.41973	3.42805
ENSDARG00000002980	vps54	vacuolar protein sorting 54 homolog (S. cerevisiae) [Source:ZFIN;Acc:ZDB-GENE-081022-176]	2.67509	0.254334	1.38976	0	1.50175	1.17366	1.26396	0.11419	1.14193	0.268048
ENSDARG00000002981	cyp2aa4	cytochrome P450, family 2, subfamily AA, polypeptide 4 [Source:ZFIN;Acc:ZDB-GENE-040625-72]	0.369788	0	0.305744	0.685227	0.34613	0.0657708	1.15462	0	0.250764	0.0899797
ENSDARG00000002986	gda	guanine deaminase [Source:ZFIN;Acc:ZDB-GENE-050522-434]	4.09356	6.48172	7.99744	1.981	4.48263	2.08783	11.1097	1.7242	13.2515	4.86904
ENSDARG00000002988	tnnt2d	troponin T2d, cardiac [Source:ZFIN;Acc:ZDB-GENE-050626-97]	6.99569	6.45192	5.04612	51.7254	4.36488	3.89103	13.867	69.5245	8.28809	39.2107
ENSDARG00000002991	cep135	centrosomal protein 135 [Source:ZFIN;Acc:ZDB-GENE-041210-325]	3.0137	0.339811	2.78508	0.348365	14.7023	3.83831	3.71186	0.280957	4.48244	0.317075
ENSDARG00000002994	itpkca	inositol 1,4,5-trisphosphate 3-kinase Ca [Source:ZFIN;Acc:ZDB-GENE-030131-6009]	4.32242	0	12.6708	0.207862	8.00758	2.05635	18.0762	8.36494	12.9308	2.60885
ENSDARG00000003008	prkcea	protein kinase C, epsilon a [Source:ZFIN;Acc:ZDB-GENE-030131-8191]	15.0471	1.2825	22.3005	6.16334	20.4893	9.09721	27.6846	9.3134	33.4474	2.10797
ENSDARG00000003016	eef2b	eukaryotic translation elongation factor 2b [Source:ZFIN;Acc:ZDB-GENE-030131-5128]	945.046	270.994	63.2092	43.9443	523.388	1136.58	70.9383	85.6659	93.5681	121.992
ENSDARG00000003017	zgc:55512	zgc:55512 [Source:ZFIN;Acc:ZDB-GENE-030131-4195]	128.105	456.154	157.65	235.718	157.929	271.684	219.27	159.802	222.365	224.446
ENSDARG00000003020	lrrc4.2	leucine rich repeat containing 4.2 [Source:ZFIN;Acc:ZDB-GENE-030131-7997]	0.336147	0	0.951391	0	10.0638	0.182342	1.65837	0	1.04461	0
ENSDARG00000003021	hdac8	histone deacetylase 8 [Source:ZFIN;Acc:ZDB-GENE-040426-2772]	3.66978	1.91348	3.99865	0.412996	3.38886	5.10243	5.00057	0.625143	5.36077	4.48299
ENSDARG00000003022	limk1b	LIM domain kinase 1b [Source:ZFIN;Acc:ZDB-GENE-110411-106]	2.59914	3.9057	2.89421	5.51442	3.01284	6.63266	3.21668	15.8969	2.2552	12.8906
ENSDARG00000003025	ANGPTL1 (1 of 2)	angiopoietin-like 1 [Source:HGNC Symbol;Acc:489]	0	0	0	0	0	0	0.099551	0	0	0
ENSDARG00000003027	scnm1	sodium channel modifier 1 [Source:ZFIN;Acc:ZDB-GENE-030131-415]	3.75882	14.2912	12.2653	54.5954	13.4992	11.2683	15.5615	13.6794	13.3157	30.9998
ENSDARG00000003032	eif4a1b	eukaryotic translation initiation factor 4A, isoform 1B [Source:ZFIN;Acc:ZDB-GENE-040120-6]	187.117	160.082	270.301	179.804	292.775	191.433	345.137	242.287	274.836	203.682
ENSDARG00000003035	hspa9	heat shock protein 9 [Source:ZFIN;Acc:ZDB-GENE-030828-12]	99.2634	34.475	180.412	21.3864	97.8685	87.8452	222.83	33.6788	213.83	32.0837
ENSDARG00000003041	CABZ01111496.1	Uncharacterized protein [Source:UniProtKB/TrEMBL;Acc:E7F8I1]	1.59003	2.6589	4.08345	6.4951	2.79256	3.36431	4.43309	1.8847	5.95669	9.76909
ENSDARG00000003046	sorbs2a	sorbin and SH3 domain containing 2a [Source:ZFIN;Acc:ZDB-GENE-070308-2]	1.84439	0.0935703	2.00609	0.0486176	0.758485	0.297577	2.06654	0.126033	2.73832	0.546436
ENSDARG00000003049	sstr1a	somatostatin receptor 1a [Source:ZFIN;Acc:ZDB-GENE-090429-1]	2.70408	0	1.61717	0	1.66269	0.51211	3.21917	0.66905	2.25448	0
ENSDARG00000003051	hccs	holocytochrome c synthase [Source:ZFIN;Acc:ZDB-GENE-000607-78]	33.49	46.1461	51.5608	28.9796	38.0191	31.3147	73.3072	22.0476	49.903	46.006
ENSDARG00000003054	tacr3l	tachykinin receptor 3-like [Source:ZFIN;Acc:ZDB-GENE-061207-19]	0.823628	0.635499	1.69501	0.336645	1.97212	1.54586	2.58002	0.112562	2.2379	0.4636
ENSDARG00000003058	fgfr1op	FGFR1 oncogene partner [Source:ZFIN;Acc:ZDB-GENE-090417-1]	17.968	13.7423	28.2965	21.4469	21.7957	21.6352	36.2049	24.1423	34.7165	37.1502
ENSDARG00000003061	cd276	CD276 molecule [Source:ZFIN;Acc:ZDB-GENE-070112-452]	4.32003	0	5.58767	0.416766	4.85116	5.87644	3.93554	0.640234	5.46767	1.08863
ENSDARG00000003068	gorasp1	golgi reassembly stacking protein 1 [Source:ZFIN;Acc:ZDB-GENE-030826-23]	6.46896	1.24622	22.586	2.51738	9.23757	5.18957	27.4625	5.05151	29.0652	4.8931
ENSDARG00000003069	btbd7	BTB (POZ) domain containing 7 [Source:ZFIN;Acc:ZDB-GENE-030131-4477]	0.280202	0.065	0.63573	0.202638	1.8285	2.06314	1.49617	0	1.28769	0.616544
ENSDARG00000003077	si:ch73-111m19.2	si:ch73-111m19.2 [Source:ZFIN;Acc:ZDB-GENE-130603-13]	0.750512	0.512759	0.783556	0.193314	4.55561	2.62931	2.10306	1.0061	0.528376	0.510425
ENSDARG00000003081	mybphb	myosin binding protein Hb [Source:ZFIN;Acc:ZDB-GENE-030131-9794]	2.09085	1.29449	1.12975	0.581159	4.31729	1.17478	2.07905	10.485	1.06534	1.63182
ENSDARG00000003084	spire2	spire homolog 2 (Drosophila) [Source:ZFIN;Acc:ZDB-GENE-041114-29]	0.0867492	0.0338524	0.128692	0	0.594902	0.241704	0.301797	0.0455968	0.535795	0.101956
ENSDARG00000003085	stambpl1	STAM binding protein-like 1 [Source:ZFIN;Acc:ZDB-GENE-100215-4]	4.96867	3.62873	1.43922	0.214459	2.93713	1.21438	1.43453	0.285737	1.95529	0
ENSDARG00000003087	ubxn6	UBX domain protein 6 [Source:ZFIN;Acc:ZDB-GENE-030131-5680]	2.18807	0.498185	3.13893	0.58241	3.83375	3.00451	3.83303	0.0838775	3.06118	3.91943
ENSDARG00000003090	or103-4	odorant receptor, family C, subfamily 103, member 4 [Source:ZFIN;Acc:ZDB-GENE-000329-12]	0	0	0.203856	0	0	0	0.481463	0	0	0.0704905
ENSDARG00000003091	oclnb	occludin b [Source:ZFIN;Acc:ZDB-GENE-041212-43]	16.9585	1.03079	7.98444	6.9654	20.4818	7.03469	13.7486	9.79528	12.6918	1.23174
ENSDARG00000003098	kdm5bb	lysine (K)-specific demethylase 5Bb [Source:ZFIN;Acc:ZDB-GENE-030424-1]	20.33	3.60136	14.8335	1.03534	43.242	18.0658	20.2463	1.3564	24.885	4.76615
ENSDARG00000003102	zgc:101130	zgc:101130 [Source:ZFIN;Acc:ZDB-GENE-040801-72]	5.02588	4.97388	13.2351	5.12156	16.9667	10.049	12.7886	3.02502	11.5008	6.63885
ENSDARG00000003109	rcan1a	regulator of calcineurin 1a [Source:ZFIN;Acc:ZDB-GENE-040801-135]	116.381	48.9566	69.0999	10.1597	36.9468	40.4306	101.79	10.7367	80.4525	16.8833
ENSDARG00000003113	ada	adenosine deaminase [Source:ZFIN;Acc:ZDB-GENE-040718-393]	9.74075	41.6155	21.015	36.8891	9.78849	58.6025	27.6203	6.61831	29.7722	24.3009
ENSDARG00000003127	zgc:123105	zgc:123105 [Source:ZFIN;Acc:ZDB-GENE-051113-272]	42.8691	22.9518	82.898	21.6738	341.767	58.3566	122.14	27.1978	106.298	22.8681
ENSDARG00000003132	apip	APAF1 interacting protein [Source:ZFIN;Acc:ZDB-GENE-040912-128]	46.0407	52.4921	34.8117	34.5736	29.7745	36.0566	29.1331	54.7913	39.204	67.6961
ENSDARG00000003142	dachc	dachshund c [Source:ZFIN;Acc:ZDB-GENE-020402-5]	10.1122	0.533451	10.4143	0	10.4048	3.34208	13.2298	3.9769	13.7976	5.55969
ENSDARG00000003144	pxmp2	peroxisomal membrane protein 2 [Source:ZFIN;Acc:ZDB-GENE-040912-184]	4.66535	5.64753	6.31914	4.93091	2.04158	5.48788	10.6233	10.3543	9.40488	4.90024
ENSDARG00000003145	CLMP	CXADR-like membrane protein [Source:HGNC Symbol;Acc:24039]	1.77753	0	0.267286	0	2.85445	1.54886	0	0	0.625408	0
ENSDARG00000003146	si:dkey-27m7.4	si:dkey-27m7.4 [Source:ZFIN;Acc:ZDB-GENE-090313-297]	0.0565072	0.180474	1.57481	1.1208	3.58932	0.151262	3.34312	0.0467311	1.92031	0
ENSDARG00000003151	skp1	S-phase kinase-associated protein 1 [Source:ZFIN;Acc:ZDB-GENE-040426-1707]	343.991	282.207	397.468	247.49	469.067	273.15	478.84	400.249	520.177	411.75
ENSDARG00000003153	cpsf5	cleavage and polyadenylation specific factor 5 [Source:ZFIN;Acc:ZDB-GENE-040426-1316]	80.5401	37.0763	75.4393	27.9506	100.335	39.9911	107.686	45.6331	106.073	158.185
ENSDARG00000003157	nfkbil1	nuclear factor of kappa light polypeptide gene enhancer in B-cells inhibitor-like 1 [Source:ZFIN;Acc:ZDB-GENE-040116-7]	0.190862	0.609577	0.518166	0.091332	1.50391	0	1.58487	0	0.161311	0
ENSDARG00000003165	nr2f6b	nuclear receptor subfamily 2, group F, member 6b [Source:ZFIN;Acc:ZDB-GENE-040426-2351]	8.78442	0.632455	11.1749	0.61615	5.82974	2.40766	13.7471	2.44295	13.633	1.05816
ENSDARG00000003167	mlst8	MTOR associated protein, LST8 homolog (S. cerevisiae) [Source:ZFIN;Acc:ZDB-GENE-030131-6176]	5.27757	3.85989	5.84699	1.51127	9.58624	2.09417	9.32489	1.08074	8.04971	2.0295
ENSDARG00000003169	magi1b	membrane associated guanylate kinase, WW and PDZ domain containing 1b [Source:ZFIN;Acc:ZDB-GENE-030131-5110]	11.3256	0.512213	13.8119	0.860981	20.4778	6.82289	19.084	5.0272	17.1109	1.14977
ENSDARG00000003175	stx5al	syntaxin 5A, like [Source:ZFIN;Acc:ZDB-GENE-030131-1825]	7.55678	2.96235	10.2393	7.84555	10.5084	14.4387	15.2243	18.8247	13.0913	0.840737
ENSDARG00000003181	sult1st4	sulfotransferase family 1, cytosolic sulfotransferase 4 [Source:ZFIN;Acc:ZDB-GENE-040426-2054]	1.46857	0	0.184147	0	0	0	1.18344	0.13049	0.35241	0
ENSDARG00000003189	psmd1	proteasome (prosome, macropain) 26S subunit, non-ATPase, 1 [Source:ZFIN;Acc:ZDB-GENE-040426-810]	36.3685	9.60097	12.3167	3.04743	65.3196	74.1341	12.4963	6.13036	20.3154	8.12326
ENSDARG00000003191	pkmb	pyruvate kinase, muscle, b [Source:ZFIN;Acc:ZDB-GENE-040801-230]	0	0.576719	0.285784	5.69898	0.425763	0.103228	1.65135	20.2555	0.744734	1.27409
ENSDARG00000003193	rassf7b	Ras association (RalGDS/AF-6) domain family (N-terminal) member 7b [Source:ZFIN;Acc:ZDB-GENE-030429-1]	36.2945	7.47864	8.62347	3.94282	29.9876	25.2236	11.7819	7.17941	11.2306	2.66245
ENSDARG00000003197	wdr21	WD repeat domain 21 [Source:ZFIN;Acc:ZDB-GENE-040109-2]	16.5224	6.46607	7.63811	1.63338	33.779	23.6196	8.19847	3.41049	11.3919	5.50254
ENSDARG00000003200	foxm1	forkhead box M1 [Source:ZFIN;Acc:ZDB-GENE-040426-1275]	1.88397	0.713836	9.23216	1.22982	4.41968	1.15203	11.4244	4.6991	10.3685	7.8489
ENSDARG00000003203	rhcga	Rhesus blood group, C glycoprotein a [Source:ZFIN;Acc:ZDB-GENE-070424-81]	3.86612	0.526365	1.80946	6.54005	1.94162	4.84309	6.09483	9.70817	1.29943	0.763376
ENSDARG00000003205	ngly1	N-glycanase 1 [Source:ZFIN;Acc:ZDB-GENE-050522-535]	5.36199	7.84653	10.6174	2.59333	12.539	11.7946	14.5293	2.59485	13.5128	6.44106
ENSDARG00000003206	chchd6a	coiled-coil-helix-coiled-coil-helix domain containing 6a [Source:ZFIN;Acc:ZDB-GENE-040930-2]	28.6389	9.2222	9.40625	2.98701	44.2185	15.8469	11.6128	6.48962	15.0606	8.78379
ENSDARG00000003207	mterfd1	MTERF domain containing 1 [Source:ZFIN;Acc:ZDB-GENE-040718-359]	22.9558	5.68571	10.1812	1.39352	42.9665	7.48196	27.1009	0.376525	14.026	6.43588
ENSDARG00000003208	pomk	protein-O-mannose kinase [Source:ZFIN;Acc:ZDB-GENE-041114-119]	1.81455	0.579245	4.17221	1.53918	7.87273	2.25599	6.15013	0.295932	4.25111	1.0917
ENSDARG00000003209	si:ch73-129a22.11	si:ch73-129a22.11 [Source:ZFIN;Acc:ZDB-GENE-100921-68]	0.29957	0.643759	0	0.672093	0.115439	3.63231	0	0	0.415879	0
ENSDARG00000003210	ANO2 (1 of 2)	anoctamin 2 [Source:HGNC Symbol;Acc:1183]	0.311218	0	0.765682	0.0315511	4.99816	0.635388	0.787079	0	1.01089	0
ENSDARG00000003213	naa15a	N(alpha)-acetyltransferase 15, NatA auxiliary subunit a [Source:ZFIN;Acc:ZDB-GENE-030131-2392]	21.8053	6.54666	18.9014	2.89098	23.9333	24.397	25.8393	3.64538	26.9287	9.64067
ENSDARG00000003216	anxa2a	annexin A2a [Source:ZFIN;Acc:ZDB-GENE-030131-4282]	120.454	56.8645	58.1019	48.0794	88.2278	89.112	62.9939	43.7892	79.5714	28.3652
ENSDARG00000003217	urb2	URB2 ribosome biogenesis 2 homolog (S. cerevisiae) [Source:ZFIN;Acc:ZDB-GENE-030131-2621]	5.17998	1.79534	11.7101	2.56262	2.38739	4.6069	9.98001	4.81612	11.1334	3.41741
ENSDARG00000003219	bin2a	bridging integrator 2a [Source:ZFIN;Acc:ZDB-GENE-041114-126]	2.38212	0	4.54293	0	1.84213	1.86463	6.46783	0.179091	4.70579	5.33608
ENSDARG00000003229	gdf9	growth differentiation factor 9 [Source:ZFIN;Acc:ZDB-GENE-050221-7]	0	0	0	0	0	0	0.264932	0	0.136711	0
ENSDARG00000003235	nup88	nucleoporin 88 [Source:ZFIN;Acc:ZDB-GENE-050522-297]	16.3263	2.88619	12.0303	1.10815	64.3582	21.0306	13.0224	2.63412	17.6854	5.42177
ENSDARG00000003244	gbp3	guanylate binding protein 3 [Source:ZFIN;Acc:ZDB-GENE-070912-176]	5.04463	2.32865	3.87266	0.773075	1.19431	3.75985	11.6995	2.14266	10.9211	0.712771
ENSDARG00000003250	pik3cd	phosphoinositide-3-kinase, catalytic, delta polypeptide [Source:ZFIN;Acc:ZDB-GENE-040426-1128]	1.68339	2.92976	2.20336	10.6248	3.17187	20.9608	4.07774	8.58451	1.87344	24.6101
ENSDARG00000003251	zbtb22b	zinc finger and BTB domain containing 22b [Source:ZFIN;Acc:ZDB-GENE-010110-4]	1.38318	0.389903	7.4163	0.589906	6.0253	0.84422	11.1263	1.13108	10.8289	0.377072
ENSDARG00000003257	zgc:101559	zgc:101559 [Source:ZFIN;Acc:ZDB-GENE-041114-122]	4.61996	1.57876	13.4445	2.2121	6.5521	4.29316	12.7399	4.36564	15.3042	6.67771
ENSDARG00000003259	lox	lysyl oxidase [Source:ZFIN;Acc:ZDB-GENE-040426-2398]	4.2971	0	3.5518	1.5447	1.01372	1.17384	5.50887	0.177972	2.65011	1.07791
ENSDARG00000003263	pop4	processing of precursor 4, ribonuclease P/MRP subunit [Source:ZFIN;Acc:ZDB-GENE-050522-505]	11.8472	20.8033	31.7948	30.5893	15.8588	9.19287	28.7481	14.579	25.4331	51.1777
ENSDARG00000003269	clcn3	chloride channel 3 [Source:ZFIN;Acc:ZDB-GENE-030131-1699]	5.29272	3.7652	3.69309	4.61629	9.3376	11.2182	5.07863	5.87375	4.89776	0.9203
ENSDARG00000003270	dhps	deoxyhypusine synthase [Source:ZFIN;Acc:ZDB-GENE-040426-2001]	3.22731	0.0761323	7.21715	1.12738	2.63018	2.37823	10.4899	6.10297	7.52996	8.57588
ENSDARG00000003281	pik3ip1	phosphoinositide-3-kinase interacting protein 1 [Source:ZFIN;Acc:ZDB-GENE-031030-14]	26.432	1.41844	50.9938	2.55965	32.4614	5.29923	67.6381	10.1251	83.2426	19.5672
ENSDARG00000003283	zfand2a	zinc finger, AN1-type domain 2A [Source:ZFIN;Acc:ZDB-GENE-040426-1596]	47.0484	54.7904	42.7615	22.0881	82.3935	52.0134	47.8255	18.2039	55.283	31.1444
ENSDARG00000003287	wdr12	WD repeat domain 12 [Source:ZFIN;Acc:ZDB-GENE-030131-371]	21.2111	10.7668	20.2586	7.07293	42.8481	14.6791	24.1207	5.66416	20.1985	8.74855
ENSDARG00000003290	dab1b	disabled homolog 1b (Drosophila) [Source:ZFIN;Acc:ZDB-GENE-060421-7958]	3.22566	1.13043	8.18763	0.0846854	8.30879	1.66698	9.15728	1.39037	7.79306	0
ENSDARG00000003293	sox9a	SRY-box containing gene 9a [Source:ZFIN;Acc:ZDB-GENE-001103-1]	10.499	0.740103	4.53715	0.398557	13.4426	2.92936	1.49242	0.0958197	3.60203	0.31778
ENSDARG00000003303	stc1	stanniocalcin 1 [Source:ZFIN;Acc:ZDB-GENE-060825-79]	2.77557	0	1.21319	0	0.160915	3.22461	1.33983	0.345338	2.84824	1.75692
ENSDARG00000003307	stx16	syntaxin 16 [Source:ZFIN;Acc:ZDB-GENE-060810-113]	4.11328	6.86547	12.9137	2.37183	14.472	20.6569	15.4716	2.59571	15.813	1.9114
ENSDARG00000003308	emc2	ER membrane protein complex subunit 2 [Source:ZFIN;Acc:ZDB-GENE-040625-82]	80.9643	36.8481	46.6131	17.9933	57.0361	63.3036	64.702	44.9369	53.7074	61.6699
ENSDARG00000003311	pank2	pantothenate kinase 2 [Source:ZFIN;Acc:ZDB-GENE-070112-1952]	34.8954	4.21581	58.5054	17.4551	27.2295	13.2456	94.8247	3.00905	62.9243	20.9028
ENSDARG00000003313	EPS8L1 (1 of 2)	EPS8-like 1 [Source:HGNC Symbol;Acc:21295]	17.7905	0.346868	4.67887	1.83502	20.2002	7.11997	3.67903	1.70234	4.70223	0.548809
ENSDARG00000003317	si:dkeyp-35f12.3	si:dkeyp-35f12.3 [Source:ZFIN;Acc:ZDB-GENE-090313-385]	0.641191	0	1.23838	0	0.333387	0.202961	0.727224	0.204699	0.747051	0.032594
ENSDARG00000003320	fam91a1	family with sequence similarity 91, member A1 [Source:ZFIN;Acc:ZDB-GENE-040426-1187]	5.74512	7.63466	7.03857	4.54395	5.49952	23.8239	11.2759	5.18967	10.3206	4.54149
ENSDARG00000003323	dcp1a	DCP1 decapping enzyme homolog A (S. cerevisiae) [Source:ZFIN;Acc:ZDB-GENE-030723-5]	2.0678	0.127979	4.93198	0	3.00512	0.366305	6.05186	0.380408	5.95976	2.43009
ENSDARG00000003326	cacng5a	calcium channel, voltage-dependent, gamma subunit 5a [Source:ZFIN;Acc:ZDB-GENE-120104-4]	0.730401	0	2.68728	0	1.12584	1.18232	2.16276	0	1.6313	0
ENSDARG00000003328	fam178a	family with sequence similarity 178, member A [Source:ZFIN;Acc:ZDB-GENE-081107-61]	2.19183	0.592886	4.34094	1.52215	4.9299	3.71878	4.56457	0.610676	5.81857	2.5909
ENSDARG00000003344	trpc2b	transient receptor potential cation channel, subfamily C, member 2b [Source:ZFIN;Acc:ZDB-GENE-050712-3]	1.70325	0	0.629984	0.055647	0.406652	0.198499	0.688675	0	0.649307	0.56437
ENSDARG00000003373	commd2	COMM domain containing 2 [Source:ZFIN;Acc:ZDB-GENE-040718-118]	29.1212	18.6102	9.91346	15.5711	19.9166	19.5849	7.59591	12.6205	15.6441	23.1817
ENSDARG00000003375	gng12a	guanine nucleotide binding protein (G protein), gamma 12a [Source:ZFIN;Acc:ZDB-GENE-040426-2555]	11.1525	66.7931	33.11	58.3479	12.8222	41.1803	40.4701	33.219	41.2219	31.0157
ENSDARG00000003380	PAOX	polyamine oxidase (exo-N4-amino) [Source:HGNC Symbol;Acc:20837]	8.60359	6.9666	24.1688	9.02099	24.0019	14.1574	37.5992	3.07311	32.9234	12.7917
ENSDARG00000003381	SYTL2 (1 of 3)	synaptotagmin-like 2 [Source:HGNC Symbol;Acc:15585]	2.93102	0	3.1748	0.972468	8.28408	3.91592	4.73936	1.16256	4.27837	0.0533847
ENSDARG00000003382	cwc25	CWC25 spliceosome-associated protein homolog (S. cerevisiae) [Source:ZFIN;Acc:ZDB-GENE-040426-2817]	37.0968	21.666	15.4369	11.4652	39.7902	22.8866	20.8903	19.9133	16.4452	19.591
ENSDARG00000003383	asb8	ankyrin repeat and SOCS box-containing 8 [Source:ZFIN;Acc:ZDB-GENE-030131-5411]	13.1982	13.5967	34.7286	19.0915	25.1894	20.8383	55.319	19.0807	37.6992	24.7128
ENSDARG00000003384	akap17a	A kinase (PRKA) anchor protein 17A [Source:ZFIN;Acc:ZDB-GENE-040426-1460]	2.39888	2.16036	4.82805	0.595785	5.77312	5.68832	4.15531	1.68582	4.01847	2.01024
ENSDARG00000003391	snx7	sorting nexin 7 [Source:ZFIN;Acc:ZDB-GENE-040704-77]	5.90865	5.75653	4.09373	1.78844	6.97781	7.55395	6.02622	4.25817	8.7444	2.51116
ENSDARG00000003395	col4a3	collagen, type IV, alpha 3 [Source:ZFIN;Acc:ZDB-GENE-070802-4]	0.677036	0	0.338855	0.798672	0.405944	0.0894363	0.182129	0.0180376	0.171163	0
ENSDARG00000003397	sdr42e1	short chain dehydrogenase/reductase family 42E, member 1 [Source:ZFIN;Acc:ZDB-GENE-051120-63]	3.26699	1.47695	3.46871	1.72665	5.38593	6.01849	3.44588	4.16955	4.27321	5.96298
ENSDARG00000003398	rbpja	recombination signal binding protein for immunoglobulin kappa J region a [Source:ZFIN;Acc:ZDB-GENE-031117-1]	10.0007	7.24509	30.6348	3.55557	13.1326	12.9678	32.1882	6.73606	37.0801	11.105
ENSDARG00000003399	fgf8a	fibroblast growth factor 8a [Source:ZFIN;Acc:ZDB-GENE-990415-72]	0.488913	0	2.5763	0.0441969	4.73844	0.432829	3.02904	0	0.747063	0
ENSDARG00000003403	tenm1	teneurin transmembrane protein 1 [Source:ZFIN;Acc:ZDB-GENE-060531-26]	0.850735	0	0.961573	0	2.47891	0.313874	1.74228	0	1.42903	0
ENSDARG00000003411	foxa2	forkhead box A2 [Source:ZFIN;Acc:ZDB-GENE-980526-404]	2.01888	0.372558	1.30926	0.167459	3.00703	0.255685	1.39249	0.482343	2.2533	0
ENSDARG00000003414	capslb	calcyphosine-like b [Source:ZFIN;Acc:ZDB-GENE-050417-298]	1.7548	0	4.1126	1.15635	3.88943	0.108889	5.96416	2.4596	4.4658	3.96937
ENSDARG00000003420	chrna5	cholinergic receptor, nicotinic, alpha 5 [Source:ZFIN;Acc:ZDB-GENE-050417-440]	5.01038	0.144877	10.8884	0	21.0072	0.345559	19.6061	0.487849	18.7227	0.0472753
ENSDARG00000003421	igf2bp2a	insulin-like growth factor 2 mRNA binding protein 2a [Source:ZFIN;Acc:ZDB-GENE-070912-44]	12.8321	13.5358	40.1698	14.118	30.2588	14.5088	38.9206	7.60607	30.1957	28.918
ENSDARG00000003429	hnrpdl	heterogeneous nuclear ribonucleoprotein D-like [Source:ZFIN;Acc:ZDB-GENE-040426-2717]	222.505	102.285	166.42	54.4539	402.807	140.455	184.424	98.7221	175.217	171.926
ENSDARG00000003444	dhrs7	dehydrogenase/reductase (SDR family) member 7 [Source:ZFIN;Acc:ZDB-GENE-060825-21]	10.4664	0.293101	4.2516	0.15229	3.59311	4.81195	4.38468	2.40494	4.75461	1.75046
ENSDARG00000003446	ippk	inositol 1,3,4,5,6-pentakisphosphate 2-kinase [Source:ZFIN;Acc:ZDB-GENE-050327-41]	7.99857	9.12494	7.52959	5.21642	4.12256	15.18	7.14509	5.02679	11.3237	4.65136
ENSDARG00000003449	pde10a	phosphodiesterase 10A [Source:ZFIN;Acc:ZDB-GENE-040426-1115]	9.60187	9.72504	4.65498	1.77407	11.7583	41.397	4.83404	1.42409	5.98723	3.07164
ENSDARG00000003462	fech	ferrochelatase [Source:ZFIN;Acc:ZDB-GENE-000928-1]	7.5133	1.52243	8.72501	6.33074	6.5966	3.80169	10.2736	1.60846	7.61241	2.2789
ENSDARG00000003469	neurod4	neurogenic differentiation 4 [Source:ZFIN;Acc:ZDB-GENE-030730-1]	66.0748	1.03233	75.8321	0.804576	60.9491	2.92754	74.6659	12.799	84.1892	1.29854
ENSDARG00000003470	slc25a42	solute carrier family 25, member 42 [Source:ZFIN;Acc:ZDB-GENE-060825-313]	12.3471	4.71817	11.1576	2.48598	19.6759	13.3824	19.0863	5.99251	15.4748	9.34648
ENSDARG00000003475	sult1st5	sulfotransferase family 1, cytosolic sulfotransferase 5 [Source:ZFIN;Acc:ZDB-GENE-050809-2]	4.33636	3.72496	1.79567	0.0961249	0.619266	0.941373	3.36414	1.16287	3.43167	8.28366
ENSDARG00000003486	ppp1caa	protein phosphatase 1, catalytic subunit, alpha isoform a [Source:ZFIN;Acc:ZDB-GENE-040516-3]	61.6763	100.388	67.4605	38.1472	830.914	333.377	100.463	40.4233	97.223	116.548
ENSDARG00000003487	nup93	nucleoporin 93 [Source:ZFIN;Acc:ZDB-GENE-990415-46]	17.6559	1.32389	14.8678	0.815899	21.8818	19.2239	17.5148	2.98945	17.5475	9.06851
ENSDARG00000003495	madd	MAP-kinase activating death domain [Source:ZFIN;Acc:ZDB-GENE-030131-8076]	13.7437	25.1278	15.0089	8.87315	144.085	46.6918	21.697	33.9245	19.9153	11.218
ENSDARG00000003511	mrpl3	mitochondrial ribosomal protein L3 [Source:ZFIN;Acc:ZDB-GENE-030131-8227]	26.673	3.77141	37.3521	42.8935	45.69	24.9522	43.8392	23.7484	49.1679	30.827
ENSDARG00000003512	anks1b	ankyrin repeat and sterile alpha motif domain containing 1B [Source:ZFIN;Acc:ZDB-GENE-041210-349]	4.83947	0.410927	8.16714	1.47219	36.8177	4.86414	11.2138	5.41189	9.04152	1.24224
ENSDARG00000003513	thrap3b	thyroid hormone receptor associated protein 3b [Source:ZFIN;Acc:ZDB-GENE-040516-9]	22.4136	6.45184	33.4947	5.72256	81.59	61.8952	42.0513	10.1533	42.0496	13.6443
ENSDARG00000003517	impa1	inositol(myo)-1(or 4)-monophosphatase 1 [Source:ZFIN;Acc:ZDB-GENE-040718-245]	12.0757	35.0655	12.3786	27.7015	23.9545	38.4516	21.0795	57.5478	18.7725	53.6908
ENSDARG00000003519	aprt	adenine phosphoribosyl transferase [Source:ZFIN;Acc:ZDB-GENE-040426-1492]	8.59126	6.84411	40.0404	24.3625	16.2883	20.9059	43.7892	26.3188	25.4649	15.6641
ENSDARG00000003520	tbc1d14	TBC1 domain family, member 14 [Source:ZFIN;Acc:ZDB-GENE-030131-6136]	1.71574	1.98447	2.34641	2.50038	3.59443	8.86392	5.08743	3.18885	6.1969	1.25296
ENSDARG00000003523	itln3	intelectin 3 [Source:ZFIN;Acc:ZDB-GENE-090527-4]	0.177428	4.53337	0.412672	0	1.27152	0	0.326485	0.293463	4.78779	0
ENSDARG00000003526	psma5	proteasome (prosome, macropain) subunit, alpha type,5 [Source:ZFIN;Acc:ZDB-GENE-040625-96]	133.211	120.956	325.24	282.104	96.6643	100.67	417.356	360.243	321.323	504.588
ENSDARG00000003527	mak16	MAK16 homolog (S. cerevisiae) [Source:ZFIN;Acc:ZDB-GENE-020419-35]	62.1118	73.5873	141.912	94.3636	206.436	88.0599	143.849	55.4246	128.436	165.504
ENSDARG00000003531	tcea1	transcription elongation factor A (SII), 1 [Source:ZFIN;Acc:ZDB-GENE-030131-8049]	99.9447	44.156	178.659	93.8244	90.5152	44.5033	196.487	78.7208	179.352	176.898
ENSDARG00000003533	col8a1b	collagen, type VIII, alpha 1b [Source:ZFIN;Acc:ZDB-GENE-060503-140]	0.843213	0.224167	0.873156	0	0.595031	0.0411151	2.02639	0.174135	2.53365	1.96871
ENSDARG00000003544	adarb1b	adenosine deaminase, RNA-specific, B1b [Source:ZFIN;Acc:ZDB-GENE-030219-15]	3.2156	0.0513608	2.91568	1.18871	4.07416	3.4659	2.50669	0	3.08014	0.703693
ENSDARG00000003546	unc45a	unc-45 homolog A (C. elegans) [Source:ZFIN;Acc:ZDB-GENE-050417-158]	0.767864	0.237575	0.241686	0.339666	1.5818	2.39286	0.568222	0.581776	1.14866	0.371123
ENSDARG00000003553	gnrhr2	gonadotropin releasing hormone receptor 2 [Source:ZFIN;Acc:ZDB-GENE-090128-3]	0	0	0.0648997	0	0	0	0.149608	0	0	0
ENSDARG00000003564	dohh	deoxyhypusine hydroxylase/monooxygenase [Source:ZFIN;Acc:ZDB-GENE-030131-451]	43.9045	24.7583	11.1492	7.98403	59.7892	37.9399	19.1928	11.2713	18.3132	29.5646
ENSDARG00000003570	hsp90b1	heat shock protein 90, beta (grp94), member 1 [Source:ZFIN;Acc:ZDB-GENE-031002-1]	68.4397	35.1615	186.095	39.8233	130.028	183.76	176.775	31.2355	266.744	12.7132
ENSDARG00000003573	dctn5	dynactin 5 [Source:ZFIN;Acc:ZDB-GENE-040718-201]	43.8738	29.9782	53.5824	66.5151	68.4241	23.4491	61.2225	96.5903	60.0918	57.3678
ENSDARG00000003576	klhl32	kelch-like 32 (Drosophila) [Source:ZFIN;Acc:ZDB-GENE-070209-47]	2.3324	0.328576	1.92239	0	1.23733	1.59393	3.79093	0.0553212	3.56956	0
ENSDARG00000003582	CCDC34	coiled-coil domain containing 34 [Source:HGNC Symbol;Acc:25079]	9.45539	16.4504	8.70346	8.6696	19.4669	8.31119	8.21972	7.51097	8.93007	9.30008
ENSDARG00000003584	pla2g7	phospholipase A2, group VII (platelet-activating factor acetylhydrolase, plasma) [Source:ZFIN;Acc:ZDB-GENE-040426-2248]	25.3737	155.119	29.7527	88.7383	17.8073	83.2724	43.3159	36.0092	44.2999	19.0806
ENSDARG00000003592	surf1	surfeit 1 [Source:ZFIN;Acc:ZDB-GENE-041108-2]	18.9533	21.2439	26.4977	13.504	31.5975	21.4869	30.3816	19.8617	25.6845	27.1545
ENSDARG00000003599	rpl3	ribosomal protein L3 [Source:ZFIN;Acc:ZDB-GENE-030131-1291]	4448.73	1818.31	917.755	685.377	3023.42	4441.05	1167.04	1152.13	1268.56	1690.81
ENSDARG00000003607	nr2f6a	nuclear receptor subfamily 2, group F, member 6a [Source:ZFIN;Acc:ZDB-GENE-030131-4362]	42.8884	34.9947	35.7686	21.0435	182.283	57.5544	49.4549	27.4836	51.8379	33.1258
ENSDARG00000003615	SLC26A3 (1 of 2)	solute carrier family 26 (anion exchanger), member 3 [Source:HGNC Symbol;Acc:3018]	0.386261	0.766385	0.927816	0	0.785187	0.916661	1.42482	0.426194	0.925451	2.06585
ENSDARG00000003616	arih1	ariadne ubiquitin-conjugating enzyme E2 binding protein homolog 1 (Drosophila) [Source:ZFIN;Acc:ZDB-GENE-030131-5213]	10.184	2.13951	9.09582	2.67618	24.3851	10.2454	9.81353	3.95998	9.89163	6.62685
ENSDARG00000003631	clock3	clock homolog 3 (mouse) [Source:ZFIN;Acc:ZDB-GENE-030408-2]	10.6649	2.86404	15.7286	1.64265	12.1533	7.57285	16.0312	6.25888	17.98	11.6048
ENSDARG00000003632	zgc:172270	zgc:172270 [Source:ZFIN;Acc:ZDB-GENE-080204-67]	0.175918	0	0.613017	0	0.542319	0.959554	0.489656	0	0.637118	0
ENSDARG00000003635	atp6v1e1a	ATPase, H+ transporting, lysosomal , V1 subunit E1a [Source:ZFIN;Acc:ZDB-GENE-041212-51]	1.44145	10.5326	1.79082	0.275907	3.27143	6.06398	3.86277	6.63828	3.78496	0.373098
ENSDARG00000003641	tfg	trk-fused gene [Source:ZFIN;Acc:ZDB-GENE-030131-8410]	34.5836	19.8676	29.0918	32.5184	28.0017	55.5266	33.4144	17.2708	33.2866	27.2399
ENSDARG00000003642	zfyve19	zinc finger, FYVE domain containing 19 [Source:ZFIN;Acc:ZDB-GENE-040718-109]	5.09605	0.732993	2.18098	0.652888	11.1353	4.71803	4.53854	1.42983	4.04581	1.1036
ENSDARG00000003655	tmem59l	transmembrane protein 59-like [Source:ZFIN;Acc:ZDB-GENE-040426-2651]	10.2697	0.26708	34.4178	3.27128	17.563	4.21077	64.3766	16.0675	42.3978	1.51769
ENSDARG00000003675	cryl1	crystallin, lambda 1 [Source:ZFIN;Acc:ZDB-GENE-060810-7]	13.172	17.2657	9.60469	23.0056	18.6909	24.0949	17.3419	18.5907	10.2678	10.5515
ENSDARG00000003680	runx1t1	runt-related transcription factor 1; translocated to, 1 (cyclin D-related) [Source:ZFIN;Acc:ZDB-GENE-060929-164]	6.30956	0.125891	11.1927	0.943102	61.1142	2.73646	19.9916	3.39128	19.0063	0.459116
ENSDARG00000003681	eif5	eukaryotic translation initiation factor 5 [Source:ZFIN;Acc:ZDB-GENE-030131-975]	214.989	124.829	187.234	55.5279	568.941	426.183	197.773	67.8579	221.213	87.5085
ENSDARG00000003682	HECTD4 (1 of 3)	HECT domain containing E3 ubiquitin protein ligase 4 [Source:HGNC Symbol;Acc:26611]	3.09165	3.09054	8.0507	3.77872	11.3148	6.40035	9.51647	3.88323	7.79706	5.95277
ENSDARG00000003684	obsl1a	obscurin-like 1a [Source:ZFIN;Acc:ZDB-GENE-060503-649]	0	0	0.239406	0	0.181546	0	0	0.502105	0.246044	0
ENSDARG00000003687	BX000993.1	Uncharacterized protein [Source:UniProtKB/TrEMBL;Acc:F1QA16]	0	0	0	0	0	0	0	0	0	0
ENSDARG00000003693	hars	histidyl-tRNA synthetase [Source:ZFIN;Acc:ZDB-GENE-040912-152]	38.2053	14.8112	40.825	8.67276	38.6981	35.084	44.8505	14.2726	64.2932	24.0067
ENSDARG00000003695	vdac3	voltage-dependent anion channel 3 [Source:ZFIN;Acc:ZDB-GENE-040426-2380]	211.523	55.9218	99.8174	48.3736	163.357	99.8687	109.352	83.5473	116.655	39.3079
ENSDARG00000003697	slc5a8l	solute carrier family 5 (iodide transporter), member 8-like [Source:ZFIN;Acc:ZDB-GENE-061110-98]	0.279078	1.82772	0.324165	2.84897	1.09683	0.762906	1.29466	1.53864	1.11746	1.25555
ENSDARG00000003699	atp7a	ATPase, Cu++ transporting, alpha polypeptide [Source:ZFIN;Acc:ZDB-GENE-060825-45]	6.52651	10.1394	6.79568	4.9884	2.95849	3.88037	4.36339	1.82898	6.59241	4.09956
ENSDARG00000003701	cldng	claudin g [Source:ZFIN;Acc:ZDB-GENE-010328-7]	5.96862	0	1.93849	0.828105	45.8535	1.9596	1.58771	1.43115	2.14724	1.00162
ENSDARG00000003705	prnprs3	prion protein, related sequence 3 [Source:ZFIN;Acc:ZDB-GENE-041221-3]	55.069	4.04111	94.0164	4.96037	46.4924	17.2751	88.1526	9.21046	104.799	5.00389
ENSDARG00000003706	ryr2b	ryanodine receptor 2b (cardiac) [Source:ZFIN;Acc:ZDB-GENE-061226-3]	0	0	0.0161738	0.00663175	0.0755639	0.0377967	0.0765045	0	0.0426656	0
ENSDARG00000003732	mitfa	microphthalmia-associated transcription factor a [Source:ZFIN;Acc:ZDB-GENE-990910-11]	0	0	0.22411	0	0	0.337469	0.108691	0.190571	0	0.298229
ENSDARG00000003749	polb	polymerase (DNA directed), beta [Source:ZFIN;Acc:ZDB-GENE-040830-1]	33.3961	11.817	56.4609	1.92888	132.239	22.6121	66.8242	17.5733	62.5106	39.8237
ENSDARG00000003750	pfas	phosphoribosylformylglycinamidine synthase [Source:ZFIN;Acc:ZDB-GENE-030131-4420]	6.52487	1.01085	6.35484	5.14977	39.8767	5.56634	5.33805	1.09369	6.86324	5.37436
ENSDARG00000003751	lats1	LATS, large tumor suppressor, homolog 1 (Drosophila) [Source:ZFIN;Acc:ZDB-GENE-050523-2]	3.37633	2.4769	5.37924	6.59909	4.41958	4.66663	7.2038	1.58055	5.27672	4.57389
ENSDARG00000003754	tspan2	tetraspanin 2 [Source:ZFIN;Acc:ZDB-GENE-050522-511]	40.0041	8.6735	80.0931	2.52333	76.176	7.58186	129.807	5.51299	93.4373	19.6557
ENSDARG00000003757	cnpy1	canopy1 [Source:ZFIN;Acc:ZDB-GENE-060315-3]	35.6249	37.0801	60.0585	140.072	102.183	55.3963	70.0513	211.123	60.4957	71.5436
ENSDARG00000003769	tada2b	transcriptional adaptor 2 (ADA2 homolog, yeast)-beta [Source:ZFIN;Acc:ZDB-GENE-050522-557]	1.99223	1.42598	2.6671	0.57627	2.95656	1.92179	4.33076	0.142274	4.81344	0.228001
ENSDARG00000003776	pip4k2aa	phosphatidylinositol-5-phosphate 4-kinase, type II, alpha a [Source:ZFIN;Acc:ZDB-GENE-080721-18]	8.04346	21.2737	14.1009	7.08491	50.3459	25.3022	12.4406	9.68929	23.9675	25.8636
ENSDARG00000003779	ctnnd2b	catenin (cadherin-associated protein), delta 2b [Source:ZFIN;Acc:ZDB-GENE-070912-532]	6.47101	0.196835	10.9206	0.836721	25.7665	1.81085	19.7142	1.35417	13.9705	2.07114
ENSDARG00000003783	efnb2b	ephrin B2b [Source:ZFIN;Acc:ZDB-GENE-010618-1]	0.11793	0	0	0	0.816233	0.461189	0	0	0	0
ENSDARG00000003789	dennd5b	DENN/MADD domain containing 5B [Source:ZFIN;Acc:ZDB-GENE-030131-2248]	6.22302	1.12393	13.2169	5.38483	21.2942	4.70893	16.2904	3.18219	15.4946	18.5678
ENSDARG00000003795	IDH2	isocitrate dehydrogenase 2 (NADP+), mitochondrial [Source:HGNC Symbol;Acc:5383]	133.418	47.6587	51.844	22.7518	82.9033	194.119	57.5838	41.9175	67.5103	49.5075
ENSDARG00000003797	asb2a.1	ankyrin repeat and SOCS box-containing 2a, tandem duplicate 1 [Source:ZFIN;Acc:ZDB-GENE-030131-5355]	0	0	0.0808546	0	0.0402593	0	0.0492775	1.497	0.116668	0.0338023
ENSDARG00000003803	CABZ01029738.1	Uncharacterized protein [Source:UniProtKB/TrEMBL;Acc:E7F0K1]	3.43071	0	0.867615	0.0826337	2.16914	0.303469	0.472614	0	0.865138	0
ENSDARG00000003808	aqp3a	aquaporin 3a [Source:ZFIN;Acc:ZDB-GENE-040426-2826]	124.902	109.309	114.49	139.114	125.687	111.738	144.428	132.191	138.707	65.4369
ENSDARG00000003811	plxnb2a	plexin b2a [Source:ZFIN;Acc:ZDB-GENE-030131-8917]	7.35797	2.20088	6.84423	4.73127	6.3155	4.80921	6.61999	1.10831	9.56266	2.58327
ENSDARG00000003813	srp54	signal recognition particle 54 [Source:ZFIN;Acc:ZDB-GENE-040426-818]	29.8249	34.9158	36.7855	13.5803	19.9492	48.8729	50.5192	32.1548	34.6991	39.5778
ENSDARG00000003818	prkag1	protein kinase, AMP-activated, gamma 1 non-catalytic subunit [Source:ZFIN;Acc:ZDB-GENE-040426-2188]	12.3728	7.40283	34.5959	11.509	11.7866	16.6566	44.2083	22.2099	35.5709	21.6231
ENSDARG00000003820	nr1d2a	nuclear receptor subfamily 1, group D, member 2a [Source:ZFIN;Acc:ZDB-GENE-040504-1]	149.104	12.9531	262.184	10.5683	58.1109	30.4521	214.347	11.5454	372.572	23.9951
ENSDARG00000003822	ankrd16	ankyrin repeat domain 16 [Source:ZFIN;Acc:ZDB-GENE-041210-253]	4.60051	0	1.49336	0.367705	10.934	1.84405	3.93045	0.902783	2.4491	0
ENSDARG00000003827	snapc1b	small nuclear RNA activating complex, polypeptide 1b [Source:ZFIN;Acc:ZDB-GENE-040426-716]	6.40804	3.36782	6.88489	4.68225	9.4628	2.0075	7.17444	1.8544	9.70867	5.83397
ENSDARG00000003829	galnt2	UDP-N-acetyl-alpha-D-galactosamine:polypeptide N-acetylgalactosaminyltransferase 2 [Source:ZFIN;Acc:ZDB-GENE-041111-110]	10.8633	12.3529	27.64	11.6655	49.7843	16.2007	19.8075	6.63984	25.8363	12.7376
ENSDARG00000003835	stom	stomatin [Source:ZFIN;Acc:ZDB-GENE-980526-486]	12.5711	2.82382	17.9477	10.6597	14.5756	5.35703	22.4445	3.09916	16.0268	23.1085
ENSDARG00000003836	tmem63ba	transmembrane protein 63Ba [Source:ZFIN;Acc:ZDB-GENE-030131-4320]	5.30414	6.76412	6.6349	3.22848	2.61926	4.70797	9.16469	0.34872	12.5282	0.985026
ENSDARG00000003841	usb1	U6 snRNA biogenesis 1 [Source:ZFIN;Acc:ZDB-GENE-040801-197]	9.54652	7.78938	14.8488	5.12142	13.9422	8.50516	18.3868	18.4768	15.1108	13.0997
ENSDARG00000003845	chm	choroideremia (Rab escort protein 1) [Source:ZFIN;Acc:ZDB-GENE-030318-2]	7.44757	4.68235	16.968	2.783	16.8178	10.7078	23.5115	2.58446	20.3323	2.02664
ENSDARG00000003846	mrpl21	mitochondrial ribosomal protein L21 [Source:ZFIN;Acc:ZDB-GENE-061027-183]	18.0657	2.92638	25.3584	21.0678	58.7533	17.8023	39.6155	57.4982	28.4372	36.1138
ENSDARG00000003854	acsl1b	acyl-CoA synthetase long-chain family member 1b [Source:ZFIN;Acc:ZDB-GENE-040801-88]	12.1626	1.90763	1.72145	0.0869179	4.95705	10.2921	1.91548	1.07475	3.37147	0.167941
ENSDARG00000003860	cbx3a	chromobox homolog 3a (HP1 gamma homolog, Drosophila) [Source:ZFIN;Acc:ZDB-GENE-030131-1158]	317.962	172.382	590.059	497.949	303.511	148.016	729.722	406.13	606.831	928.473
ENSDARG00000003865	pard6b	par-6 partitioning defective 6 homolog beta (C. elegans) [Source:ZFIN;Acc:ZDB-GENE-090312-133]	3.42702	0	0.488196	0	0.556042	4.37398	0.493646	0.231446	0	0.0722743
ENSDARG00000003866	tm9sf2	transmembrane 9 superfamily member 2 [Source:ZFIN;Acc:ZDB-GENE-030131-6302]	38.6881	31.616	76.9285	55.4966	44.9101	87.5796	104.341	31.4387	94.8015	42.343
ENSDARG00000003867	cdk20	cyclin-dependent kinase 20 [Source:ZFIN;Acc:ZDB-GENE-041212-84]	2.11642	0	3.24517	0.346289	7.0401	0.163406	4.21198	0.115346	4.89988	0
ENSDARG00000003869	decr1	2,4-dienoyl CoA reductase 1, mitochondrial [Source:ZFIN;Acc:ZDB-GENE-040718-142]	11.5189	1.3352	8.49444	5.35149	14.0208	15.9795	22.4443	23.3857	12.8339	6.15499
ENSDARG00000003872	ccdc102a	coiled-coil domain containing 102A [Source:ZFIN;Acc:ZDB-GENE-030131-4044]	0.666093	0.0805027	2.21066	0.539217	2.78494	0.147001	3.79535	0.162647	2.63954	0
ENSDARG00000003877	PBRM1 (1 of 2)	polybromo 1 [Source:HGNC Symbol;Acc:30064]	1.19549	0.0498185	2.2633	0.174723	1.65623	0.563453	3.04942	0.704571	2.95583	0.262524
ENSDARG00000003882	sbno2a	strawberry notch homolog 2a [Source:ZFIN;Acc:ZDB-GENE-100629-3]	9.11924	1.93341	1.98806	0.676283	6.11807	21.5806	2.69395	0	3.70409	1.27242
ENSDARG00000003899	zdhhc23b	zinc finger, DHHC-type containing 23b [Source:ZFIN;Acc:ZDB-GENE-040808-13]	10.0046	6.328	3.68493	1.33722	15.4979	12.2746	4.62027	2.48343	5.74226	3.73845
ENSDARG00000003900	si:dkeyp-111e5.4	si:dkeyp-111e5.4 [Source:ZFIN;Acc:ZDB-GENE-131127-443]	3.93945	0.684165	3.82761	0.876006	1.73132	0.466246	3.5002	0.065823	5.69336	0
ENSDARG00000003902	ctsl.1	cathepsin L.1 [Source:ZFIN;Acc:ZDB-GENE-040718-61]	39.4577	4845.32	3.91453	261.644	83.1736	2682.15	10.6902	77.2121	16.5582	1.09275
ENSDARG00000003903	hapln2	hyaluronan and proteoglycan link protein 2 [Source:ZFIN;Acc:ZDB-GENE-030131-8089]	5.70803	0	1.53326	0	4.2292	0	2.75372	0	1.78405	0
ENSDARG00000003904	sycp1	synaptonemal complex protein 1 [Source:ZFIN;Acc:ZDB-GENE-040910-6]	2.62071	10.9285	2.1645	27.1294	2.09086	7.46318	2.08401	6.44107	2.60431	37.6631
ENSDARG00000003909	ftr01	finTRIM family, member 1 [Source:ZFIN;Acc:ZDB-GENE-070705-491]	0.210064	0	0.449451	0	0.503817	0	0.574918	0	0.380393	0
ENSDARG00000003910	med13b	mediator complex subunit 13b [Source:ZFIN;Acc:ZDB-GENE-030131-3529]	6.43716	1.10138	2.56724	0.866793	13.128	10.4165	2.99737	2.07375	3.5643	3.73637
ENSDARG00000003920	setb	SET translocation (myeloid leukemia-associated) B [Source:ZFIN;Acc:ZDB-GENE-030131-433]	199.546	72.8206	548.065	114.238	203.497	140.255	726.075	79.1345	682.446	168.065
ENSDARG00000003925	cx28.6	connexin 28.6 [Source:ZFIN;Acc:ZDB-GENE-040406-4]	1.48529	0	0.481502	0.118458	2.15561	0.290022	0.233522	1.84249	0.687321	0
ENSDARG00000003927	cldn12	claudin 12 [Source:ZFIN;Acc:ZDB-GENE-010328-14]	13.992	7.30663	39.6925	23.8003	20.1677	13.2731	41.037	8.91988	40.2351	17.4013
ENSDARG00000003931	cndp2	CNDP dipeptidase 2 (metallopeptidase M20 family) [Source:ZFIN;Acc:ZDB-GENE-030131-5499]	9.93589	170.917	32.2547	79.2115	22.4695	121.444	40.3825	46.9889	37.1989	27.5421
ENSDARG00000003933	pkma	pyruvate kinase, muscle, a [Source:ZFIN;Acc:ZDB-GENE-031201-4]	61.3805	62.7572	37.4773	30.5036	46.8321	256.294	55.0738	24.6881	61.3562	35.6387
ENSDARG00000003934	nxnl2	nucleoredoxin-like 2 [Source:ZFIN;Acc:ZDB-GENE-041212-55]	18.2731	5.89591	22.8737	3.39231	11.5252	4.16586	35.9923	9.35966	55.6076	12.0016
ENSDARG00000003938	rpa1	replication protein A1 [Source:ZFIN;Acc:ZDB-GENE-030912-3]	47.681	6.99322	66.0586	16.8286	71.1223	48.5211	85.9163	11.7936	112.893	41.2556
ENSDARG00000003940	mtfr1l	mitochondrial fission regulator 1-like [Source:ZFIN;Acc:ZDB-GENE-030131-6228]	8.22334	7.44927	42.0422	12.7753	14.9959	6.71004	45.8464	10.6152	39.5503	17.6313
ENSDARG00000003941	rrs1	RRS1 ribosome biogenesis regulator homolog (S. cerevisiae) [Source:ZFIN;Acc:ZDB-GENE-030131-9345]	83.9989	52.2762	48.5875	47.4691	70.2782	52.3328	46.8516	15.6951	53.1919	77.7011
ENSDARG00000003944	NMUR1 (1 of 2)	neuromedin U receptor 1 [Source:HGNC Symbol;Acc:4518]	0.170688	0	0.92539	0	0.818755	0	0	1.83505	0.432784	0
ENSDARG00000003952	pfn2	profilin 2 [Source:ZFIN;Acc:ZDB-GENE-040115-4]	142.443	188.791	389.831	101.121	958.6	159.867	444.895	158.85	449.801	100.941
ENSDARG00000003961	parp3	poly (ADP-ribose) polymerase family, member 3 [Source:ZFIN;Acc:ZDB-GENE-030131-7435]	4.56402	2.17033	12.2438	3.30245	11.9564	10.1316	15.276	2.93279	18.1672	4.29989
ENSDARG00000003963	traf4a	tnf receptor-associated factor 4a [Source:ZFIN;Acc:ZDB-GENE-040308-1]	20.8089	2.58676	21.7166	1.14513	11.8344	9.51932	25.9962	5.68923	27.9112	2.93596
ENSDARG00000003965	tlx1	T-cell leukemia, homeobox 1 [Source:ZFIN;Acc:ZDB-GENE-021021-2]	1.26591	0	0.144689	0	0.0716627	0.431062	0.759122	0.922766	0.903597	0
ENSDARG00000003968	zgc:162969	zgc:162969 [Source:ZFIN;Acc:ZDB-GENE-041008-244]	0	0	0	0	0	0	0	0	0	0
ENSDARG00000003970	trim35-13	tripartite motif containing 35-13 [Source:ZFIN;Acc:ZDB-GENE-110920-5]	0.266542	0	0.155533	0	3.07065	0.0780684	0.12572	0.114007	0.112637	0
ENSDARG00000003971	isl2a	islet2a [Source:ZFIN;Acc:ZDB-GENE-980526-562]	3.43831	0	5.77219	0.548161	3.09952	0.521914	7.95124	1.78942	6.76851	1.12203
ENSDARG00000003973	chordc1a	cysteine and histidine-rich domain (CHORD) containing 1a [Source:ZFIN;Acc:ZDB-GENE-050626-79]	5.33864	5.99447	20.6272	2.44686	6.69643	27.14	13.9422	3.11952	23.1115	9.27896
ENSDARG00000003974	spoplb	speckle-type POZ protein-like b [Source:ZFIN;Acc:ZDB-GENE-061103-277]	13.7828	4.34189	17.1678	0.759943	31.4246	12.7447	17.0965	4.69312	22.7694	8.01897
ENSDARG00000003977	zgc:153896	zgc:153896 [Source:ZFIN;Acc:ZDB-GENE-060825-119]	0.808885	2.18032	2.27007	2.05355	1.42932	1.79423	1.67505	3.00923	1.20105	1.09394
ENSDARG00000003984	LTN1	listerin E3 ubiquitin protein ligase 1 [Source:HGNC Symbol;Acc:13082]	2.16563	1.54775	2.43079	1.44336	3.57866	4.47495	4.168	0.92518	3.35667	1.7112
ENSDARG00000003989	crhr1	corticotropin releasing hormone receptor 1 [Source:ZFIN;Acc:ZDB-GENE-081231-1]	2.4796	0.256437	4.00071	0.284467	3.17655	1.50185	6.11941	0.741671	5.64331	0.136973
ENSDARG00000003991	fhl2b	four and a half LIM domains 2b [Source:ZFIN;Acc:ZDB-GENE-041010-121]	0.304373	0	0.225767	0.0462857	0.149093	0.273551	0.442711	2.01898	0.40284	0.0625904
ENSDARG00000003994	syt9a	synaptotagmin IXa [Source:ZFIN;Acc:ZDB-GENE-031002-18]	1.71004	0	2.43523	0	1.87006	0	4.50858	0	6.05626	0
ENSDARG00000003998	phyhipla	phytanoyl-CoA 2-hydroxylase interacting protein-like a [Source:ZFIN;Acc:ZDB-GENE-061215-64]	3.51478	0	10.4157	0	5.2486	1.13847	13.3105	1.05149	14.3362	0
ENSDARG00000004015	adcyap1a	adenylate cyclase activating polypeptide 1a [Source:ZFIN;Acc:ZDB-GENE-020809-4]	49.7591	0.60545	16.4589	3.63895	46.0911	2.82326	23.4046	1.31494	16.355	0
ENSDARG00000004017	spag1a	sperm associated antigen 1a [Source:ZFIN;Acc:ZDB-GENE-030131-9443]	25.6564	184.796	13.3373	20.9736	39.588	152.2	15.6232	28.3994	18.1719	4.17897
ENSDARG00000004018	CHST13	carbohydrate (chondroitin 4) sulfotransferase 13 [Source:HGNC Symbol;Acc:21755]	36.3804	33.8791	7.69494	10.5702	22.613	101.353	7.16993	6.72418	10.7205	6.34993
ENSDARG00000004023	isl1	islet1 [Source:ZFIN;Acc:ZDB-GENE-980526-112]	38.8613	0.330645	42.0596	8.66464	156.518	3.43603	56.4971	17.5991	63.713	2.11341
ENSDARG00000004026	chrm5a	cholinergic receptor, muscarinic 5a [Source:ZFIN;Acc:ZDB-GENE-080723-32]	1.07378	0	0.363294	0	0.103446	0.235878	0.120366	0	0.413219	0
ENSDARG00000004034	arhgdig	Rho GDP dissociation inhibitor (GDI) gamma [Source:ZFIN;Acc:ZDB-GENE-040426-1493]	31.2413	257.767	42.5855	294.588	53.0396	278.142	65.8897	268.07	39.4226	403.617
ENSDARG00000004037	cog2	component of oligomeric golgi complex 2 [Source:ZFIN;Acc:ZDB-GENE-040426-2671]	10.2296	3.34894	10.2724	1.49378	6.23196	6.50446	11.9033	4.85279	16.1063	5.11863
ENSDARG00000004046	phf6	PHD finger protein 6 [Source:ZFIN;Acc:ZDB-GENE-030131-5278]	17.3667	2.80289	22.8245	13.487	12.5214	6.30027	27.2916	18.8309	27.5603	4.84999
ENSDARG00000004049	marcksa	myristoylated alanine rich protein kinase C substrate a [Source:ZFIN;Acc:ZDB-GENE-050522-145]	22.513	1.17979	59.0811	1.28731	25.1002	4.63813	82.0346	6.57753	62.3714	15.9746
ENSDARG00000004051	CR354540.1	Uncharacterized protein [Source:UniProtKB/TrEMBL;Acc:E7FCW9]	0	4.83711	0.20778	0.063897	0	2.11193	0	23.1388	0.298228	0
ENSDARG00000004055	uhrf1bp1l	UHRF1 (ICBP90) binding protein 1-like [Source:ZFIN;Acc:ZDB-GENE-041210-177]	4.91626	0.161878	1.68581	1.01084	2.57029	3.79327	2.36177	0.370901	2.1697	0.646013
ENSDARG00000004059	galk2	galactokinase 2 [Source:ZFIN;Acc:ZDB-GENE-041114-143]	3.38469	4.246	7.14367	3.19327	8.32985	15.0099	7.98817	4.20348	6.89338	6.31887
ENSDARG00000004060	bhlhe40	basic helix-loop-helix family, member e40 [Source:ZFIN;Acc:ZDB-GENE-030131-3133]	173.632	66.1043	100.591	52.7334	63.2495	109.935	135.612	62.0557	179.884	23.6754
ENSDARG00000004074	bach2b	BTB and CNC homology 1, basic leucine zipper transcription factor 2b [Source:ZFIN;Acc:ZDB-GENE-041001-139]	10.0191	2.41181	22.6909	4.05345	33.4246	5.7267	28.0568	6.08003	24.7729	22.1308
ENSDARG00000004078	acsl4a	acyl-CoA synthetase long-chain family member 4a [Source:ZFIN;Acc:ZDB-GENE-040426-1565]	33.0078	44.0487	36.8666	31.8191	48.3129	40.4659	50.5098	15.51	43.0776	11.8791
ENSDARG00000004082	cx39.9	connexin 39.9 [Source:ZFIN;Acc:ZDB-GENE-040406-2]	1.34565	2.02646	2.08039	1.41106	3.65274	2.98964	3.96936	0.811119	2.12028	2.09633
ENSDARG00000004094	acsbg2	acyl-CoA synthetase bubblegum family member 2 [Source:ZFIN;Acc:ZDB-GENE-030131-7099]	31.3713	9.29434	64.3789	9.07455	37.859	37.215	87.6923	10.507	91.8912	14.0057
ENSDARG00000004105	tie1	endothelium-specific receptor tyrosine kinase 1 [Source:ZFIN;Acc:ZDB-GENE-990415-55]	0.489352	0.379453	1.06872	0.159243	0.152026	3.95502	1.13943	0.196576	1.93991	0
ENSDARG00000004109	CR846080.1	Uncharacterized protein [Source:UniProtKB/TrEMBL;Acc:F1R016]	0	0	0	0	0	0	0	0	0	0
ENSDARG00000004111	esr1	estrogen receptor 1 [Source:ZFIN;Acc:ZDB-GENE-020806-5]	0.574531	0.07248	0.870104	6.15204	0.40941	0.472157	2.25883	0	0.97628	0.114582
ENSDARG00000004114	tti1	TELO2 interacting protein 1 [Source:ZFIN;Acc:ZDB-GENE-080819-3]	1.86345	0.181816	5.51813	0.272411	3.73324	0.133389	3.67693	0.564943	5.85207	0.335077
ENSDARG00000004115	mgat4b	mannosyl (alpha-1,3-)-glycoprotein beta-1,4-N-acetylglucosaminyltransferase, isozyme B [Source:ZFIN;Acc:ZDB-GENE-040704-19]	9.63636	3.85256	10.7406	1.08763	7.69712	1.62796	14.1595	1.0741	19.7488	1.85123
ENSDARG00000004130	mvk	mevalonate kinase [Source:ZFIN;Acc:ZDB-GENE-041114-37]	4.04961	0.514928	6.76748	1.28168	3.4306	1.00563	6.30241	1.54089	4.84326	0
ENSDARG00000004131	rttn	rotatin [Source:ZFIN;Acc:ZDB-GENE-090609-5]	0.789176	0.0372724	0.846161	0.072623	2.00692	1.11805	1.33763	0.0502033	0.705419	5.44989
ENSDARG00000004132	usp19	ubiquitin specific peptidase 19 [Source:ZFIN;Acc:ZDB-GENE-030131-3055]	6.06024	9.29323	7.70964	2.64066	13.4189	18.6897	10.7724	5.03059	8.79914	6.50447
ENSDARG00000004141	zgc:92630	zgc:92630 [Source:ZFIN;Acc:ZDB-GENE-040718-449]	7.86566	8.13852	6.95539	0.333039	18.021	7.96701	12.886	9.28392	11.8725	4.44885
ENSDARG00000004148	aplp1	amyloid beta (A4) precursor-like protein 1 [Source:ZFIN;Acc:ZDB-GENE-040319-1]	22.3865	0.964838	48.4312	0.7913	39.7839	3.57861	70.2085	1.70942	77.4667	0.0552175
ENSDARG00000004150	grm2a	glutamate receptor, metabotropic 2a [Source:ZFIN;Acc:ZDB-GENE-030131-8097]	0.923814	0.236336	1.8842	0	3.23935	0.090193	4.31881	0.190997	2.75103	0
ENSDARG00000004151	rab23	RAB23, member RAS oncogene family [Source:ZFIN;Acc:ZDB-GENE-050522-328]	4.02272	0.0834402	2.47692	0.0650313	2.731	2.92919	2.49436	0.112388	4.25761	0
ENSDARG00000004154	orai1b	ORAI calcium release-activated calcium modulator 1b [Source:ZFIN;Acc:ZDB-GENE-050522-100]	4.89051	1.89573	7.27563	1.67519	4.46072	6.23117	9.89611	4.67376	8.45277	0.769888
ENSDARG00000004158	TMEM63C	transmembrane protein 63C [Source:HGNC Symbol;Acc:23787]	3.3237	0	7.87403	1.18421	5.45368	0.330913	11.518	1.42485	9.29973	0.267514
ENSDARG00000004160	reep3b	receptor accessory protein 3b [Source:ZFIN;Acc:ZDB-GENE-040426-730]	71.4994	78.9355	157.581	96.2164	68.1432	97.0636	187.17	40.6596	194.138	80.1577
ENSDARG00000004161	ik	IK cytokine [Source:ZFIN;Acc:ZDB-GENE-030131-960]	29.6748	6.61745	23.1369	6.86137	22.9244	33.3801	35.9245	16.4902	29.8453	13.059
ENSDARG00000004167	zgc:110366	zgc:110366 [Source:ZFIN;Acc:ZDB-GENE-050417-302]	6.28692	2.34058	10.2063	4.9439	19.0979	6.05632	12.4573	4.83034	8.69103	7.43873
ENSDARG00000004169	stmn1a	stathmin 1a [Source:ZFIN;Acc:ZDB-GENE-031006-14]	400.822	106.063	974.275	588.44	471.108	234.084	1260.45	373.523	1102.97	4386.24
ENSDARG00000004171	rabac1	Rab acceptor 1 (prenylated) [Source:ZFIN;Acc:ZDB-GENE-040625-146]	20.1468	22.9819	59.8205	66.4081	19.3817	28.5773	56.9271	18.7524	51.7935	49.4849
ENSDARG00000004173	copa	coatomer protein complex, subunit alpha [Source:ZFIN;Acc:ZDB-GENE-020905-2]	27.7436	5.3707	25.0937	8.91448	35.824	40.7446	35.1563	8.55978	37.3776	9.35531
ENSDARG00000004174	cnot1	CCR4-NOT transcription complex, subunit 1 [Source:ZFIN;Acc:ZDB-GENE-040915-1]	16.8584	3.27265	13.8551	3.99134	89.0954	20.2518	16.0049	3.36934	15.914	8.35592
ENSDARG00000004176	ulk4	unc-51-like kinase 4 (C. elegans) [Source:ZFIN;Acc:ZDB-GENE-100922-243]	1.04218	1.75888	1.01774	0.220015	2.10194	3.02715	1.09388	0	0.737501	0.502024
ENSDARG00000004177	fam169ab	family with sequence similarity 169, member Ab [Source:ZFIN;Acc:ZDB-GENE-091118-95]	7.62685	0.346756	16.7141	0.962799	6.14451	2.79309	28.0291	1.3777	21.797	0.866993
ENSDARG00000004184	nf1b	neurofibromin 1b [Source:ZFIN;Acc:ZDB-GENE-091111-4]	0.446054	0	0.701522	0.0912162	1.56587	0.217319	0.652125	0	0.952163	0.463389
ENSDARG00000004187	zgc:122979	zgc:122979 [Source:ZFIN;Acc:ZDB-GENE-051127-45]	39.7712	2.85087	19.7762	5.28945	66.7545	5.48643	43.7871	4.83024	34.9153	3.47763
ENSDARG00000004189	cbx1a	chromobox homolog 1a (HP1 beta homolog Drosophila) [Source:ZFIN;Acc:ZDB-GENE-030131-4945]	30.903	8.10988	138.298	37.3489	276.542	24.3924	171.287	22.9807	146.451	47.6606
ENSDARG00000004196	tnfsf10l	tumor necrosis factor (ligand) superfamily, member 10 like [Source:ZFIN;Acc:ZDB-GENE-010801-1]	8.66551	4.48327	7.03464	0.529322	5.28646	5.56637	8.85544	0.862191	7.08691	1.13846
ENSDARG00000004199	spam1	sperm adhesion molecule 1 [Source:ZFIN;Acc:ZDB-GENE-050506-63]	0.395856	0	0.321151	0	4.59661	0.242653	2.04549	0	0.89189	0
ENSDARG00000004204	efhc2	EF-hand domain (C-terminal) containing 2 [Source:ZFIN;Acc:ZDB-GENE-031001-10]	0.168188	0	0.162877	0	0.737114	0.246306	0.154742	0	0.142148	0
ENSDARG00000004211	ccdc106a	coiled-coil domain containing 106a [Source:ZFIN;Acc:ZDB-GENE-050220-4]	10.3761	4.33241	30.9082	9.26104	12.9809	5.93092	40.8066	5.99245	38.0249	11.4391
ENSDARG00000004218	rnd1l	Rho family GTPase 1 like [Source:ZFIN;Acc:ZDB-GENE-060315-7]	19.8925	2.56884	40.2146	3.61995	245.954	14.7092	69.6962	10.2392	55.2289	5.34224
ENSDARG00000004219	SLC6A3	solute carrier family 6 (neurotransmitter transporter), member 3 [Source:HGNC Symbol;Acc:11049]	1.42252	0	0	0	0.74144	0.131153	0.110352	0	0	0
ENSDARG00000004221	dnah9	dynein, axonemal, heavy polypeptide 9 [Source:ZFIN;Acc:ZDB-GENE-020925-1]	0.210492	0	0	0	0.0811131	0.123304	0.188762	0	0.23506	0.210861
ENSDARG00000004227	pde3a	phosphodiesterase 3A, cGMP-inhibited [Source:ZFIN;Acc:ZDB-GENE-041210-23]	1.04738	0.0316885	0.160621	0	2.10403	1.12185	0.280102	0	0.261723	0.0667944
ENSDARG00000004232	dlb	deltaB [Source:ZFIN;Acc:ZDB-GENE-980526-114]	11.5176	0.217879	21.6725	2.43651	22.1826	0.589109	23.0347	4.79541	19.68	1.54538
ENSDARG00000004243	asic4b	acid-sensing (proton-gated) ion channel family member 4b [Source:ZFIN;Acc:ZDB-GENE-040513-6]	0.446251	0	0.899773	0.272345	0.41271	0	2.18592	0.369047	1.29294	0
ENSDARG00000004246	slit2	slit (Drosophila) homolog 2 [Source:ZFIN;Acc:ZDB-GENE-010306-3]	8.04054	0.0512709	14.5447	4.57603	166.283	5.6427	22.1449	5.17938	18.6638	2.79973
ENSDARG00000004251	dhfr	dihydrofolate reductase [Source:ZFIN;Acc:ZDB-GENE-010406-5]	24.008	10.2615	40.7832	32.6807	30.3316	17.2753	46.9494	16.7724	52.3992	110.374
ENSDARG00000004256	wnt11	wingless-type MMTV integration site family, member 11 [Source:ZFIN;Acc:ZDB-GENE-990603-12]	1.75938	4.03692	2.96361	0	2.72344	0.274193	1.83936	0	2.33518	0
ENSDARG00000004260	cul5b	cullin 5b [Source:ZFIN;Acc:ZDB-GENE-091113-45]	0.762942	0	2.43195	0.0411108	0.880527	0.503259	2.99163	0	2.54106	0
ENSDARG00000004261	tmed9	transmembrane emp24 protein transport domain containing 9 [Source:ZFIN;Acc:ZDB-GENE-050417-434]	69.9028	136.632	209.325	320.349	152.433	122.008	269.644	174.199	257.824	192.939
ENSDARG00000004262	cyp46a2	cytochrome P450, family 46, subfamily A, polypeptide 2 [Source:ZFIN;Acc:ZDB-GENE-040426-1184]	4.0446	1.249	4.60509	1.51424	3.08752	1.95758	5.61486	0.328726	5.19166	1.90168
ENSDARG00000004265	zgc:109986	zgc:109986 [Source:ZFIN;Acc:ZDB-GENE-050522-136]	13.4658	5.57701	33.8104	5.66637	21.1521	8.2769	39.9636	12.2565	35.707	19.0807
ENSDARG00000004270	atl3	atlastin 3 [Source:ZFIN;Acc:ZDB-GENE-041010-109]	10.5581	13.131	20.1957	7.42764	24.2198	22.8221	22.4414	23.0866	25.4408	13.904
ENSDARG00000004274	zgc:112496	zgc:112496 [Source:ZFIN;Acc:ZDB-GENE-050320-25]	6.87885	0.475773	4.65488	4.24144	6.68078	7.08327	3.75648	0.801042	4.01106	7.34403
ENSDARG00000004280	seh1l	SEH1-like (S. cerevisiae) [Source:ZFIN;Acc:ZDB-GENE-030131-6689]	12.4395	3.02276	36.4155	18.4397	27.3668	15.0515	42.311	7.77577	31.6456	18.4515
ENSDARG00000004282	zgc:77375	zgc:77375 [Source:ZFIN;Acc:ZDB-GENE-040426-1827]	0.665926	0	0.103622	0	0.513229	1.63838	0.119435	0.220287	0.482354	0.0861828
ENSDARG00000004291	hecw1b	HECT, C2 and WW domain containing E3 ubiquitin protein ligase 1b [Source:ZFIN;Acc:ZDB-GENE-060503-2]	2.80872	0.0269111	1.2723	0	3.43095	1.75391	1.11076	0.108742	1.98952	0.0351257
ENSDARG00000004296	ambp	alpha-1-microglobulin/bikunin precursor [Source:ZFIN;Acc:ZDB-GENE-040426-1608]	9.91767	12.5033	6.67824	0.921188	10.5793	0.597924	8.94685	3.48938	13.1464	1.21635
ENSDARG00000004297	irf2bpl	interferon regulatory factor 2 binding protein-like [Source:ZFIN;Acc:ZDB-GENE-040426-1968]	44.0582	8.5992	52.5226	25.404	85.9873	19.1343	73.3102	17.5674	59.8077	37.5186
ENSDARG00000004301	rhogb	ras homolog gene family, member Gb [Source:ZFIN;Acc:ZDB-GENE-030131-8877]	9.89067	356.793	19.7422	265.275	11.5156	444.174	32.8979	184.314	31.9369	53.7741
ENSDARG00000004302	slc45a1	solute carrier family 45, member 1 [Source:ZFIN;Acc:ZDB-GENE-070112-2152]	3.82203	0	0.772666	0	6.19139	1.76781	0.875824	0.227393	0.958496	0.222407
ENSDARG00000004305	vangl1	vang-like 1 (van gogh, Drosophila) [Source:ZFIN;Acc:ZDB-GENE-040621-2]	7.05683	0.78968	2.34941	0	8.53389	0.601909	2.92852	0	3.86555	0
ENSDARG00000004306	klhl18	kelch-like 18 (Drosophila) [Source:ZFIN;Acc:ZDB-GENE-030131-5785]	7.79178	0.239232	2.3398	0.839032	2.80574	3.99664	3.23546	0.402786	5.7094	1.29072
ENSDARG00000004307	lypd6	LY6/PLAUR domain containing 6 [Source:ZFIN;Acc:ZDB-GENE-040912-117]	9.44944	0	13.7924	0.719655	11.1812	0.553615	16.353	4.6985	13.3447	0
ENSDARG00000004308	fam8a1	family with sequence similarity 8, member A1 [Source:ZFIN;Acc:ZDB-GENE-050410-14]	3.03765	0.640972	8.58048	0.0555065	5.44392	1.06963	9.16183	0.383709	8.59133	3.30004
ENSDARG00000004311	ldlrap1a	low density lipoprotein receptor adaptor protein 1a [Source:ZFIN;Acc:ZDB-GENE-030328-13]	13.3793	2.58966	7.95971	2.43987	12.396	6.70033	10.4726	10.2971	6.83337	20.8803
ENSDARG00000004312	vapa	VAMP (vesicle-associated membrane protein)-associated protein A [Source:ZFIN;Acc:ZDB-GENE-030131-6540]	10.9897	6.28735	0	0	5.13284	15.2639	0	0	0.910973	0
ENSDARG00000004318	cbwd	COBW domain containing [Source:ZFIN;Acc:ZDB-GENE-040426-2388]	11.1864	16.557	24.0002	11.299	25.3709	11.5049	26.9756	5.06726	22.094	9.153
ENSDARG00000004322	USH1G (1 of 2)	Usher syndrome 1G (autosomal recessive) [Source:HGNC Symbol;Acc:16356]	1.69463	0	0.0568274	0	0.8133	0	0	0.120807	0	0
ENSDARG00000004325	casp9	caspase 9, apoptosis-related cysteine protease [Source:ZFIN;Acc:ZDB-GENE-030825-5]	16.5717	43.3226	19.4031	16.4268	76.2721	56.5218	23.0999	15.2625	26.3863	34.3881
ENSDARG00000004328	CABZ01041200.1	Uncharacterized protein [Source:UniProtKB/TrEMBL;Acc:E7F2G7]	0	0	0	0	0	0	0	0	0	0
ENSDARG00000004336	exoc4	exocyst complex component 4 [Source:ZFIN;Acc:ZDB-GENE-041210-112]	3.82609	1.55499	0.922775	0.325692	7.42048	5.2422	1.06613	0.980114	1.47899	0.815968
ENSDARG00000004342	srsf11	serine/arginine-rich splicing factor 11 [Source:ZFIN;Acc:ZDB-GENE-030131-605]	166.742	37.1288	125.34	32.5282	137.867	142.452	157.162	41.8848	130.833	57.3489
ENSDARG00000004343	nelfe	negative elongation factor complex member E [Source:ZFIN;Acc:ZDB-GENE-040718-69]	12.8656	2.80561	7.24052	2.11352	22.1557	5.11091	10.1701	5.03803	6.84816	5.1806
ENSDARG00000004355	nr0b2b	nuclear receptor subfamily 0, group B, member 2b [Source:ZFIN;Acc:ZDB-GENE-080403-9]	0	0	0	0	0	0.304858	0.268583	0	0	0
ENSDARG00000004358	gnb3a	guanine nucleotide binding protein (G protein), beta polypeptide 3a [Source:ZFIN;Acc:ZDB-GENE-040718-134]	66.7125	0.855706	63.5576	3.2331	80.6237	7.02375	88.5123	64.9998	128.556	3.76483
ENSDARG00000004363	lhfp	lipoma HMGIC fusion partner [Source:ZFIN;Acc:ZDB-GENE-041212-82]	49.2434	0.119616	39.5073	1.36056	22.1636	8.69393	41.8126	5.31678	48.2055	0.447292
ENSDARG00000004372	fmnl3	formin-like 3 [Source:ZFIN;Acc:ZDB-GENE-030131-1571]	6.30784	3.28671	12.201	2.20541	10.0812	5.04733	13.5715	3.76171	15.6913	8.51464
ENSDARG00000004377	ppp1r13ba	protein phosphatase 1, regulatory subunit 13Ba [Source:ZFIN;Acc:ZDB-GENE-030131-9805]	1.76677	0.718908	3.47909	1.54823	1.90207	3.85933	4.57275	0.806876	3.99927	0.359384
ENSDARG00000004378	yrk	Yes-related kinase [Source:ZFIN;Acc:ZDB-GENE-030131-9517]	2.83144	14.7606	4.85794	20.5334	5.79599	64.5353	12.2429	18.08	8.47402	6.42253
ENSDARG00000004386	si:dkey-153k10.9	si:dkey-153k10.9 [Source:ZFIN;Acc:ZDB-GENE-030131-3893]	6.27177	0.239016	9.36478	2.54691	6.71593	0.282253	13.5027	2.36923	11.1754	1.60604
ENSDARG00000004392	hdr	hematopoietic death receptor [Source:ZFIN;Acc:ZDB-GENE-030826-5]	15.1512	1.2025	46.4579	1.20112	47.0159	3.81812	65.0265	0	61.2204	6.56852
ENSDARG00000004396	b3gnt5b	UDP-GlcNAc:betaGal beta-1,3-N-acetylglucosaminyltransferase 5b [Source:ZFIN;Acc:ZDB-GENE-041010-166]	5.79384	30.8425	2.74688	3.60676	8.83566	11.4041	5.56075	59.9806	5.0256	1.02776
ENSDARG00000004402	elovl6	ELOVL family member 6, elongation of long chain fatty acids (yeast) [Source:ZFIN;Acc:ZDB-GENE-030114-1]	29.7632	5.82518	37.4536	4.00119	52.1684	6.90472	44.2986	12.4091	51.9627	4.68061
ENSDARG00000004405	snx10a	sorting nexin 10a [Source:ZFIN;Acc:ZDB-GENE-050809-44]	1.97908	38.849	3.32533	49.0348	1.19265	47.2696	4.61231	10.3151	6.97539	2.94138
ENSDARG00000004406	spra	sepiapterin reductase a [Source:ZFIN;Acc:ZDB-GENE-050522-412]	0.825011	0.09842	5.19173	2.84535	2.97238	0.594188	5.83485	1.89019	3.89951	1.50684
ENSDARG00000004415	tcf7l2	transcription factor 7-like 2 (T-cell specific, HMG-box) [Source:ZFIN;Acc:ZDB-GENE-991110-8]	15.8675	1.95717	19.3886	3.53622	37.1994	6.64911	26.6454	20.7688	22.3748	1.67614
ENSDARG00000004427	dpy30	dpy-30 homolog (C. elegans) [Source:ZFIN;Acc:ZDB-GENE-040718-136]	166.113	54.1672	64.5102	58.9682	118.951	51.5545	95.5092	84.116	75.6978	180.846
ENSDARG00000004433	btk	Bruton agammaglobulinemia tyrosine kinase [Source:ZFIN;Acc:ZDB-GENE-070531-1]	3.01968	22.0461	3.14075	15.9913	1.86234	22.5288	5.25507	6.13382	5.0951	5.98586
ENSDARG00000004436	fam92a1	family with sequence similarity 92, member A1 [Source:ZFIN;Acc:ZDB-GENE-040801-123]	5.85708	0	28.4151	2.68669	14.2017	3.47408	30.5121	23.1178	25.5256	22.9328
ENSDARG00000004445	GRM5 (1 of 2)	glutamate receptor, metabotropic 5 [Source:HGNC Symbol;Acc:4597]	0.23396	0	0.0682604	0	0.540938	0.33378	0.107627	0	0.0811988	0
ENSDARG00000004447	BX957297.1	Uncharacterized protein [Source:UniProtKB/TrEMBL;Acc:F1QJG4]	14.0202	0	0	0	13.3704	4.565	0	0	0	0
ENSDARG00000004451	tnfrsfa	tumor necrosis factor receptor superfamily, member a [Source:ZFIN;Acc:ZDB-GENE-010802-1]	47.5985	30.1462	19.5252	14.8436	18.6296	152.875	19.8239	4.11129	35.5601	14.6364
ENSDARG00000004452	tardbpl	TAR DNA binding protein, like [Source:ZFIN;Acc:ZDB-GENE-031030-1]	76.5657	39.8525	138.187	31.0443	235.005	102.175	184.71	46.5068	143.585	64.4062
ENSDARG00000004455	p2rx5	purinergic receptor P2X, ligand-gated ion channel, 5 [Source:ZFIN;Acc:ZDB-GENE-030319-5]	1.85862	1.69444	8.42862	2.93145	4.36067	3.47352	8.43435	3.22583	8.82007	4.65028
ENSDARG00000004459	unc119.2	unc-119 homolog 2 [Source:ZFIN;Acc:ZDB-GENE-030131-7635]	0.356078	1.20244	1.31154	1.19274	1.39263	0.816392	2.27668	1.61961	1.68724	0
ENSDARG00000004460	desi2	desumoylating isopeptidase 2 [Source:ZFIN;Acc:ZDB-GENE-040801-39]	11.6571	10.1608	21.3834	6.93681	52.71	25.9312	25.3573	3.97315	28.5479	98.225
ENSDARG00000004470	prkcsh	protein kinase C substrate 80K-H [Source:ZFIN;Acc:ZDB-GENE-040426-770]	40.0204	64.2981	69.1924	48.2246	67.1374	79.6101	76.5634	35.583	97.0078	82.1573
ENSDARG00000004472	atat1	alpha tubulin acetyltransferase 1 [Source:ZFIN;Acc:ZDB-GENE-040426-2120]	3.93795	2.76744	8.15604	1.22051	10.8213	1.02617	18.8909	3.95497	15.0688	6.86902
ENSDARG00000004473	tbx21	T-box 21 [Source:ZFIN;Acc:ZDB-GENE-080104-3]	0.142642	0.222654	0.455498	0.832446	1.64876	12.0899	0.658844	0.659214	0.328339	0.175994
ENSDARG00000004492	pcyt1ab	phosphate cytidylyltransferase 1, choline, alpha b [Source:ZFIN;Acc:ZDB-GENE-050522-114]	4.7848	0.822581	6.15136	0	4.80827	5.35855	6.5198	0.15828	7.41689	1.16799
ENSDARG00000004497	tspan33	tetraspanin 33 [Source:ZFIN;Acc:ZDB-GENE-040718-361]	9.59036	28.7073	18.2607	32.8938	5.96736	7.06741	13.9479	16.8228	10.7587	34.1204
ENSDARG00000004498	xkr8.1	XK, Kell blood group complex subunit-related family, member 8, tandem duplicate 1 [Source:ZFIN;Acc:ZDB-GENE-110106-1]	0	2.00005	0.916739	0.354271	0.114116	0.260209	0.139678	1.34697	0.125144	0.574881
ENSDARG00000004502	rcor3	REST corepressor 3 [Source:ZFIN;Acc:ZDB-GENE-050208-371]	2.00846	3.179	1.71548	0	5.87625	0.388713	0.501042	0	1.2951	0.736303
ENSDARG00000004517	ppat	phosphoribosyl pyrophosphate amidotransferase [Source:ZFIN;Acc:ZDB-GENE-041210-323]	8.28482	0.994464	9.75465	0.811969	11.9711	6.80469	12.1389	2.36881	11.0854	5.93554
ENSDARG00000004525	C2H1orf35	chromosome 1 open reading frame 35 [Source:HGNC Symbol;Acc:19032]	6.65813	8.43904	5.10515	3.60312	19.7821	17.5701	6.53558	4.38728	5.53299	7.17343
ENSDARG00000004527	pin4	protein (peptidylprolyl cis/trans isomerase) NIMA-interacting, 4 (parvulin) [Source:ZFIN;Acc:ZDB-GENE-050522-117]	45.037	22.4101	59.5983	55.3119	16.7924	22.2445	51.9059	34.7514	67.1871	90.8533
ENSDARG00000004529	TOP1 (1 of 3)	topoisomerase (DNA) I [Source:HGNC Symbol;Acc:11986]	0.240909	0.0574785	0.581916	0.0895947	0.660117	0.493549	0.949622	0.154839	0.237365	0.150048
ENSDARG00000004532	cobl	cordon-bleu homolog (mouse) [Source:ZFIN;Acc:ZDB-GENE-091020-11]	2.4651	0	1.05297	0.129571	1.73102	0.497469	0.921783	0.0702311	0.733025	0.300975
ENSDARG00000004537	kmt2a	lysine (K)-specific methyltransferase 2A [Source:ZFIN;Acc:ZDB-GENE-080521-3]	8.89447	1.96012	14.4632	3.10174	14.2229	8.34554	15.8143	1.58048	17.0665	16.7041
ENSDARG00000004539	ptgs2a	prostaglandin-endoperoxide synthase 2a [Source:ZFIN;Acc:ZDB-GENE-020530-2]	203.139	32.9899	84.4281	8.81868	135.005	157.507	106.437	28.4705	131.748	18.197
ENSDARG00000004541	dnai2a	dynein, axonemal, intermediate chain 2a [Source:ZFIN;Acc:ZDB-GENE-070410-46]	0	0	0.416049	0	0	0.209942	0.241045	0	0	0
ENSDARG00000004561	prkcg	protein kinase C, gamma [Source:ZFIN;Acc:ZDB-GENE-090206-1]	0	0	0	0	0.405566	0.246607	0	0	0.146108	0
ENSDARG00000004574	gtf3c2	general transcription factor IIIC, polypeptide 2, beta [Source:ZFIN;Acc:ZDB-GENE-041014-349]	3.58136	2.85624	11.2237	3.19666	3.68974	3.3828	16.6166	2.46608	10.0914	4.58638
ENSDARG00000004576	plk4	polo-like kinase 4 (Drosophila) [Source:ZFIN;Acc:ZDB-GENE-030619-14]	2.96761	0.0769867	5.03512	1.3483	6.2663	3.68911	7.73523	1.64832	9.05619	6.70825
ENSDARG00000004577	zgc:194665	zgc:194665 [Source:ZFIN;Acc:ZDB-GENE-080722-38]	6.01151	0	9.70639	0	14.8541	0.53923	14.4154	1.6152	10.8854	0.0652176
ENSDARG00000004580	nmnat2	nicotinamide nucleotide adenylyltransferase 2 [Source:ZFIN;Acc:ZDB-GENE-030131-8201]	22.001	0	32.4237	8.40659	40.8167	2.02134	62.9292	11.0193	48.5837	5.69108
ENSDARG00000004581	sel1l	sel-1 suppressor of lin-12-like (C. elegans) [Source:ZFIN;Acc:ZDB-GENE-041001-122]	5.3289	3.67431	14.1621	2.2956	8.79755	7.53761	15.8402	1.76562	19.3025	3.06816
ENSDARG00000004586	ntrk1	neurotrophic tyrosine kinase, receptor, type 1 [Source:ZFIN;Acc:ZDB-GENE-980526-118]	0.232862	0.142973	0.481212	0	0.29911	0.181876	0.93743	0	0.84335	0
ENSDARG00000004587	KAT5 (1 of 2)	K(lysine) acetyltransferase 5 [Source:HGNC Symbol;Acc:5275]	55.4121	32.4068	49.6172	14.7046	32.6421	42.4212	63.8967	14.1842	54.7147	34.5867
ENSDARG00000004588	sox4a	SRY-box containing gene 4a [Source:ZFIN;Acc:ZDB-GENE-030131-8290]	23.4106	6.24333	77.1988	9.52559	84.4779	17.9144	111.459	52.5169	103.648	37.4018
ENSDARG00000004592	gpr22	G protein-coupled receptor 22 [Source:ZFIN;Acc:ZDB-GENE-041210-48]	1.29158	0.0804262	5.20211	1.66336	4.45558	0.335391	7.50645	0.37915	7.54716	0.29667
ENSDARG00000004594	znf800a	zinc finger protein 800a [Source:ZFIN;Acc:ZDB-GENE-041008-151]	2.44609	1.0799	7.48243	1.83537	3.20581	1.80777	6.98483	2.29355	5.8592	3.1024
ENSDARG00000004597	lrrc4ba	leucine rich repeat containing 4Ba [Source:ZFIN;Acc:ZDB-GENE-080327-25]	3.47984	0.173826	9.93898	0.131068	1.95867	0.491973	13.1052	0.057278	13.2981	0
ENSDARG00000004598	or102-2	odorant receptor, family C, subfamily 102, member 2 [Source:ZFIN;Acc:ZDB-GENE-010308-4]	0	0	0	0	0	0	0	0	0.291623	0
ENSDARG00000004616	mtmr2	myotubularin related protein 2 [Source:ZFIN;Acc:ZDB-GENE-990715-14]	8.41702	4.46456	7.58993	1.25264	7.83018	21.4213	13.0776	7.683	10.0719	1.70333
ENSDARG00000004618	stx2a	syntaxin 2a [Source:ZFIN;Acc:ZDB-GENE-040801-80]	13.2083	35.1575	31.9177	16.0393	32.0694	29.3932	35.8052	22.4826	36.3798	58.3683
ENSDARG00000004621	gpm6ab	glycoprotein M6Ab [Source:ZFIN;Acc:ZDB-GENE-030710-8]	115.178	5.00824	383.448	42.6286	190.922	20.2115	595.062	78.7828	468.851	19.9089
ENSDARG00000004627	panx3	pannexin 3 [Source:ZFIN;Acc:ZDB-GENE-091204-114]	1.14413	0.453529	0.859017	0	1.4728	0.504817	0.574942	0	0.37901	0
ENSDARG00000004632	egln1	egl nine homolog 1 (C. elegans) [Source:ZFIN;Acc:ZDB-GENE-040718-338]	9.8443	4.65191	11.5915	5.78498	11.9657	12.0325	16.0669	9.85021	14.815	10.2559
ENSDARG00000004633	EPN3 (1 of 2)	epsin 3 [Source:HGNC Symbol;Acc:18235]	0	0	0	0	0.106845	0	0	0	0.192459	0
ENSDARG00000004634	osbp	oxysterol binding protein [Source:ZFIN;Acc:ZDB-GENE-090312-18]	2.82473	0.15303	0.8032	0.159023	1.71735	7.84321	0.156745	0.137414	0.601779	0
ENSDARG00000004635	epha7	eph receptor A7 [Source:ZFIN;Acc:ZDB-GENE-030131-3745]	13.2373	0.785728	8.96568	0.480768	11.8953	1.73102	20.0772	3.71759	11.1974	4.31511
ENSDARG00000004636	ccdc9	coiled-coil domain containing 9 [Source:ZFIN;Acc:ZDB-GENE-060929-520]	6.74729	5.17584	8.5408	2.14387	18.1503	11.3246	10.642	3.24041	10.2907	10.2465
ENSDARG00000004643	cdhr1a	cadherin-related family member 1a [Source:ZFIN;Acc:ZDB-GENE-040924-4]	1.75345	0	1.84558	0	1.43328	0	2.51016	0.531152	3.46007	0
ENSDARG00000004647	spice1	spindle and centriole associated protein 1 [Source:ZFIN;Acc:ZDB-GENE-041212-64]	3.30341	18.9826	3.65605	7.2066	0.446414	5.63055	1.22196	7.80578	4.00095	2.06808
ENSDARG00000004648	kctd16a	potassium channel tetramerisation domain containing 16a [Source:ZFIN;Acc:ZDB-GENE-060117-1]	1.66248	0.200399	4.38951	0.299696	2.54292	0.668558	8.46265	0.570554	6.79139	0.365141
ENSDARG00000004658	zgc:101810	zgc:101810 [Source:ZFIN;Acc:ZDB-GENE-041121-7]	3.4072	0.348661	0.970129	0.815213	2.94079	11.34	1.37163	0.0939244	1.87853	1.01165
ENSDARG00000004665	hspa5	heat shock protein 5 [Source:ZFIN;Acc:ZDB-GENE-031001-11]	732.249	174.376	156.239	23.3164	457.671	883.248	137.483	31.3567	246.305	34.9732
ENSDARG00000004672	ptk2.1	protein tyrosine kinase 2a [Source:ZFIN;Acc:ZDB-GENE-020114-1]	5.01989	1.18627	7.44776	0.0765972	4.95061	1.24215	7.30582	0.838386	8.02628	2.32697
ENSDARG00000004680	dnajb6a	DnaJ (Hsp40) homolog, subfamily B, member 6a [Source:ZFIN;Acc:ZDB-GENE-040718-45]	13.0709	6.31391	16.5085	10.7384	16.0129	11.1456	24.8517	4.41128	11.0746	5.18327
ENSDARG00000004686	FAM13C (2 of 10)	family with sequence similarity 13, member C [Source:HGNC Symbol;Acc:19371]	0	0	0.165454	0	0	0	0	0	0	0
ENSDARG00000004687	acaa1	acetyl-Coenzyme A acyltransferase 1 [Source:ZFIN;Acc:ZDB-GENE-040704-48]	3.6553	6.38584	7.96944	5.05393	6.93156	11.7776	13.1246	2.98532	13.7737	0
ENSDARG00000004692	nabp1a	nucleic acid binding protein 1a [Source:ZFIN;Acc:ZDB-GENE-041212-71]	170.992	96.2621	188.084	40.8918	103.785	147.094	228.896	55.6248	190.411	34.0308
ENSDARG00000004695	six4a	sine oculis homeobox homolog 4a [Source:ZFIN;Acc:ZDB-GENE-010201-2]	11.7372	0.215288	4.31066	0.0419476	9.49977	4.64574	4.25618	1.22984	4.43964	0.510518
ENSDARG00000004696	eefsec	eukaryotic elongation factor, selenocysteine-tRNA-specific [Source:ZFIN;Acc:ZDB-GENE-051120-72]	1.29837	0.54573	2.29863	0.283552	2.77987	1.15704	2.83747	0.49004	3.36825	0
ENSDARG00000004697	rxrgb	retinoid X receptor, gamma b [Source:ZFIN;Acc:ZDB-GENE-040718-34]	8.51376	1.33972	7.05426	0.380642	10.0377	1.44154	9.70468	0.281928	8.14889	1.77583
ENSDARG00000004702	irf2bp2a	interferon regulatory factor 2 binding protein 2a [Source:ZFIN;Acc:ZDB-GENE-030131-7809]	12.1833	0	0.319622	0	4.69842	11.5396	0.185179	0	0.28667	0.330974
ENSDARG00000004706	syf2	SYF2 homolog, RNA splicing factor (S. cerevisiae) [Source:ZFIN;Acc:ZDB-GENE-040801-170]	129.883	84.3064	74.8889	58.5689	119.601	69.6874	75.2104	91.8405	84.2525	97.4192
ENSDARG00000004712	tbr1b	T-box, brain, 1b [Source:ZFIN;Acc:ZDB-GENE-000323-1]	2.38579	0.171251	7.04775	1.06352	6.8519	0.601161	8.35473	0.620802	6.23711	0.0859417
ENSDARG00000004713	mad2l1	MAD2 mitotic arrest deficient-like 1 (yeast) [Source:ZFIN;Acc:ZDB-GENE-030515-3]	33.2259	11.9932	84.297	51.7924	43.8324	28.409	107.989	38.0436	102.952	347.632
ENSDARG00000004714	tcf12	transcription factor 12 [Source:ZFIN;Acc:ZDB-GENE-040516-11]	43.5595	4.96713	52.0242	16.5468	39.4312	17.2637	58.6082	12.7599	47.8482	10.5925
ENSDARG00000004721	mpp5b	membrane protein, palmitoylated 5b (MAGUK p55 subfamily member 5b) [Source:ZFIN;Acc:ZDB-GENE-060531-2]	1.15527	0.060521	0.381834	0	0.151937	0.115483	0.539551	0	0	0
ENSDARG00000004722	ddr2l	discoidin domain receptor family, member 2, like [Source:ZFIN;Acc:ZDB-GENE-041210-162]	2.46099	1.43445	4.63026	1.33267	4.44119	2.07996	3.44924	0.994751	4.94554	1.44668
ENSDARG00000004724	tcea3	transcription elongation factor A (SII), 3 [Source:ZFIN;Acc:ZDB-GENE-040426-1860]	16.7613	16.9511	7.05533	8.81435	4.04289	29.4518	6.71877	0	3.23112	4.59231
ENSDARG00000004726	trappc11	trafficking protein particle complex 11 [Source:ZFIN;Acc:ZDB-GENE-030131-1723]	7.61132	2.88037	7.79413	2.85062	9.85486	7.4601	10.862	1.37276	11.9025	1.57975
ENSDARG00000004727	cmss1	cms1 ribosomal small subunit homolog (yeast) [Source:ZFIN;Acc:ZDB-GENE-041010-146]	21.4955	27.1652	27.9084	46.4317	13.4203	10.0154	23.7716	31.9879	24.2447	48.7797
ENSDARG00000004729	tfe3a	transcription factor binding to IGHM enhancer 3a [Source:ZFIN;Acc:ZDB-GENE-010919-2]	12.9088	7.53801	16.919	16.1864	12.694	39.8804	14.6467	2.84036	17.8106	6.71606
ENSDARG00000004735	hnrnpub	heterogeneous nuclear ribonucleoprotein Ub [Source:ZFIN;Acc:ZDB-GENE-030131-6422]	63.7489	30.8998	136.29	21.3775	187.971	93.7526	200.321	60.7594	159.264	88.0564
ENSDARG00000004736	pacrg	PARK2 co-regulated [Source:ZFIN;Acc:ZDB-GENE-041114-100]	1.94294	0.260067	0.822138	0	0.816118	0.248123	0.57963	0	0.831002	0
ENSDARG00000004745	lmbr1l	limb region 1 like [Source:ZFIN;Acc:ZDB-GENE-030131-9906]	5.66343	0.49296	6.76201	0	3.68149	0.595748	6.29519	0.072158	8.8958	0.986763
ENSDARG00000004748	zgc:100868	zgc:100868 [Source:ZFIN;Acc:ZDB-GENE-040801-33]	12.6376	0.549642	3.01753	21.2523	28.122	4.185	7.67172	5.25003	4.01909	7.70077
ENSDARG00000004753	mylkb	myosin light chain kinase b [Source:ZFIN;Acc:ZDB-GENE-041111-150]	5.93087	0	3.52057	0.255661	1.81504	1.0847	3.62756	3.77485	2.5336	2.15116
ENSDARG00000004754	hspa4a	heat shock protein 4a [Source:ZFIN;Acc:ZDB-GENE-040426-2832]	67.2541	18.8678	49.4669	6.70997	39.2046	54.3194	52.3322	9.65778	79.1737	17.1309
ENSDARG00000004757	ybx1	Y box binding protein 1 [Source:ZFIN;Acc:ZDB-GENE-000629-3]	264.679	533.157	236.691	441.19	877.093	537.734	384.388	623.757	288.916	574.284
ENSDARG00000004763	HHLA2 (1 of 4)	HERV-H LTR-associating 2 [Source:HGNC Symbol;Acc:4905]	0.787011	1.40973	0.54381	0.168123	1.99242	3.54515	0.530565	1.80331	0.0989804	0
ENSDARG00000004771	ankrd10b	ankyrin repeat domain 10b [Source:ZFIN;Acc:ZDB-GENE-061013-49]	20.5197	6.45725	11.7782	6.0493	89.5781	42.3156	19.271	1.77949	12.1282	5.13877
ENSDARG00000004774	wdr36	WD repeat domain 36 [Source:ZFIN;Acc:ZDB-GENE-030131-464]	25.8831	4.13364	37.533	7.73125	68.741	26.6072	37.6348	13.7343	37.911	10.3189
ENSDARG00000004780	CCDC142	coiled-coil domain containing 142 [Source:HGNC Symbol;Acc:25889]	2.88161	0.441967	4.68125	1.70771	6.64079	1.01735	6.91627	3.55895	8.08529	0.735496
ENSDARG00000004782	fgfr3	fibroblast growth factor receptor 3 [Source:ZFIN;Acc:ZDB-GENE-000816-1]	20.2466	4.64717	24.574	1.28275	32.9887	4.6752	22.6128	0.495485	27.1817	1.79641
ENSDARG00000004785	cops2	COP9 constitutive photomorphogenic homolog subunit 2 (Arabidopsis) [Source:ZFIN;Acc:ZDB-GENE-040625-15]	37.0297	35.3217	85.1359	40.6616	33.3307	33.0612	112.521	31.4144	90.792	56.5572
ENSDARG00000004789	lrp1ba	low density lipoprotein receptor-related protein 1Ba [Source:ZFIN;Acc:ZDB-GENE-050208-608]	0.366717	0.0366508	0.265944	0	0.442205	0.422801	0.234457	0.0123415	0.287359	0.0289703
ENSDARG00000004794	ccdc146	coiled-coil domain containing 146 [Source:ZFIN;Acc:ZDB-GENE-041210-217]	1.87017	0.22172	1.78923	0.449288	1.59595	6.46335	3.1147	0.895925	0.789124	0
ENSDARG00000004796	mgrn1b	mahogunin, ring finger 1b [Source:ZFIN;Acc:ZDB-GENE-110401-3]	6.35838	2.37536	11.1589	3.63912	5.58596	7.03369	16.3861	3.84319	15.5173	4.82947
ENSDARG00000004798	b4galt4	UDP-Gal:betaGlcNAc beta 1,4- galactosyltransferase, polypeptide 4 [Source:ZFIN;Acc:ZDB-GENE-041114-103]	6.16465	6.35603	4.51694	6.17846	2.08098	7.01097	4.58591	1.03463	6.04783	0.107694
ENSDARG00000004803	CR759920.1	Uncharacterized protein [Source:UniProtKB/TrEMBL;Acc:F1QVB7]	0	0	0	0	0	0	0.254271	0	0	0
ENSDARG00000004806	grwd1	glutamate-rich WD repeat containing 1 [Source:ZFIN;Acc:ZDB-GENE-030131-9844]	19.214	4.14873	23.5556	3.0386	37.522	20.7553	25.7755	1.92307	33.1192	9.52007
ENSDARG00000004823	asz1	ankyrin repeat, SAM and basic leucine zipper domain containing 1 [Source:ZFIN;Acc:ZDB-GENE-040426-988]	0.239656	0	0.509806	0	0.831163	0	0.446572	0	0.802882	0
ENSDARG00000004830	flot2a	flotillin 2a [Source:ZFIN;Acc:ZDB-GENE-020430-3]	82.4453	18.9339	148.734	20.0144	69.8439	56.084	201.352	19.5854	185.147	29.8742
ENSDARG00000004836	dnajc5ab	DnaJ (Hsp40) homolog, subfamily C, member 5ab [Source:ZFIN;Acc:ZDB-GENE-081021-2]	25.9382	49.323	74.8875	40.4545	35.9652	41.782	97.2767	41.4891	125.39	51.9009
ENSDARG00000004840	rassf1	Ras association (RalGDS/AF-6) domain family 1 [Source:ZFIN;Acc:ZDB-GENE-040912-14]	29.6602	30.6183	27.0249	18.0096	30.2187	35.2161	24.9005	16.3834	32.3347	41.6584
ENSDARG00000004843	foxp1a	forkhead box P1a [Source:ZFIN;Acc:ZDB-GENE-060929-624]	28.4323	6.68401	33.7484	12.6491	19.6564	19.1373	31.2681	12.3485	32.2359	11.1984
ENSDARG00000004845	CU896698.1	Uncharacterized protein [Source:UniProtKB/TrEMBL;Acc:E7EXK9]	1.35732	0.20097	1.14196	0.156631	2.21017	1.15044	2.51025	0.82605	1.33378	0.700998
ENSDARG00000004851	hinfp	histone H4 transcription factor [Source:ZFIN;Acc:ZDB-GENE-040426-2764]	0.545948	0	4.31838	1.43219	3.95774	1.68779	5.28853	7.93347	2.7753	3.83219
ENSDARG00000004861	esrrga	estrogen-related receptor gamma a [Source:ZFIN;Acc:ZDB-GENE-030821-2]	8.79784	0.719572	13.7638	1.36155	29.0558	1.80638	23.4016	8.18903	19.0995	1.07305
ENSDARG00000004864	FOXR1	forkhead box R1 [Source:HGNC Symbol;Acc:29980]	0.169568	0	0	0	0	0	0	0	0	0
ENSDARG00000004866	fam63a	family with sequence similarity 63, member A [Source:ZFIN;Acc:ZDB-GENE-070717-2]	16.6583	3.50629	13.3291	2.03736	23.1303	10.9463	16.3996	5.18568	15.402	5.04914
ENSDARG00000004869	penka	proenkephalin a [Source:ZFIN;Acc:ZDB-GENE-030729-31]	60.4186	5.58651	26.8955	1.03321	75.3484	12.4794	34.4885	0.833285	20.6788	5.44755
ENSDARG00000004870	psen1	presenilin 1 [Source:ZFIN;Acc:ZDB-GENE-991119-4]	12.3722	4.19054	24.2606	5.10362	25.9532	11.5194	23.5373	6.43826	15.8946	11.1727
ENSDARG00000004871	mst1rb	macrophage stimulating 1 receptor (c-met-related tyrosine kinase), b [Source:ZFIN;Acc:ZDB-GENE-071218-3]	0	0	0.120186	0	0	0.697684	0	0	0	0
ENSDARG00000004874	spata6l	spermatogenesis associated 6-like [Source:ZFIN;Acc:ZDB-GENE-040426-1369]	2.92678	0	2.11507	0	2.68098	0.0913842	4.34223	1.9352	1.39368	0
ENSDARG00000004875	TMC6 (1 of 2)	transmembrane channel-like 6 [Source:HGNC Symbol;Acc:18021]	6.26545	1.75425	0.631477	0.44222	10.1031	14.8652	0.68572	0.850201	1.08132	0.424652
ENSDARG00000004877	rock2b	rho-associated, coiled-coil containing protein kinase 2b [Source:ZFIN;Acc:ZDB-GENE-060125-2]	4.27285	2.24554	6.5085	0.190171	4.73199	3.5392	4.3975	0.987383	5.74555	0.278675
ENSDARG00000004880	acsm3	acyl-CoA synthetase medium-chain family member 3 [Source:ZFIN;Acc:ZDB-GENE-080220-22]	2.09799	0.207674	3.89083	0.182688	1.60982	1.37064	2.91291	0.0233278	3.83532	0.601727
ENSDARG00000004889	aga	aspartylglucosaminidase [Source:ZFIN;Acc:ZDB-GENE-040426-2311]	16.2797	12.5165	5.43647	1.84883	16.0662	13.9169	9.31989	3.2639	5.73362	0.481191
ENSDARG00000004891	pex19	peroxisomal biogenesis factor 19 [Source:ZFIN;Acc:ZDB-GENE-050417-424]	17.3493	6.79674	61.0354	37.4462	17.541	11.3697	88.1178	12.4144	83.9826	16.9495
ENSDARG00000004896	lonp2	lon peptidase 2, peroxisomal [Source:ZFIN;Acc:ZDB-GENE-041212-1]	3.8147	1.58295	4.19923	0.262455	10.0014	7.06251	4.67729	0.907157	3.10801	6.04097
ENSDARG00000004898	zp2l2	zona pellucida glycoprotein 2, like 2 [Source:ZFIN;Acc:ZDB-GENE-060818-4]	0.603151	0	0.136405	0.534988	0	0	0.165387	0.144989	0	0
ENSDARG00000004904	gys2	glycogen synthase 2 [Source:ZFIN;Acc:ZDB-GENE-030826-31]	0.797546	0	1.19116	0	0.14339	0.0498035	1.20257	0	3.34132	0
ENSDARG00000004906	stip1	stress-induced-phosphoprotein 1 (Hsp70/Hsp90-organizing protein) [Source:ZFIN;Acc:ZDB-GENE-041121-17]	46.4718	31.6758	93.0034	21.6874	53.1413	43.7641	117.836	39.6441	97.755	34.7308
ENSDARG00000004909	cat	catalase [Source:ZFIN;Acc:ZDB-GENE-000210-20]	20.7431	6.04808	17.4448	7.92055	33.5081	21.5542	21.0922	13.6463	24.6425	12.8465
ENSDARG00000004917	pcif1	PDX1 C-terminal inhibiting factor 1 [Source:ZFIN;Acc:ZDB-GENE-120920-2]	12.264	4.82064	21.8496	3.925	13.9293	5.09393	22.6618	5.88293	33.8523	26.9547
ENSDARG00000004925	immp2l	IMP2 inner mitochondrial membrane peptidase-like (S. cerevisiae) [Source:ZFIN;Acc:ZDB-GENE-040808-9]	19.2662	27.0987	12.9542	17.1636	24.723	20.5253	16.5094	10.8292	14.4323	26.908
ENSDARG00000004926	slbp	stem-loop binding protein [Source:ZFIN;Acc:ZDB-GENE-030131-9686]	39.5144	29.6367	92.4566	37.4319	39.0814	20.354	97.9092	33.6615	103.082	182.839
ENSDARG00000004930	lmo7a	LIM domain only 7a [Source:ZFIN;Acc:ZDB-GENE-030219-74]	6.15545	0.875408	4.44651	4.09676	14.434	4.90699	5.7531	2.03135	7.37236	0.155156
ENSDARG00000004931	slc8a3	solute carrier family 8 (sodium-calcium exchanger), member 3 [Source:ZFIN;Acc:ZDB-GENE-050810-1]	0.279329	0	0.108088	0	1.53909	0.204534	0.438361	0.0577508	0.408875	0
ENSDARG00000004932	kal1b	Kallmann syndrome 1b sequence [Source:ZFIN;Acc:ZDB-GENE-000201-13]	3.22902	0.864268	4.74026	2.17403	3.13715	1.00837	6.6626	1.24568	5.48189	4.25403
ENSDARG00000004937	skp2	S-phase kinase-associated protein 2 (p45) [Source:ZFIN;Acc:ZDB-GENE-030219-158]	4.41317	0.116487	17.3327	2.85979	17.5792	2.23642	17.2654	5.3346	17.9916	3.12209
ENSDARG00000004939	mtdhb	metadherin b [Source:ZFIN;Acc:ZDB-GENE-090929-2]	8.07522	1.24331	12.8548	0.266611	43.5723	6.88704	16.9647	1.88276	9.83731	1.31061
ENSDARG00000004948	bccip	BRCA2 and CDKN1A interacting protein [Source:ZFIN;Acc:ZDB-GENE-050320-39]	88.9163	48.3053	9.08621	7.22949	49.0703	58.5584	14.0647	14.3289	19.7353	33.162
ENSDARG00000004952	rsad2	radical S-adenosyl methionine domain containing 2 [Source:ZFIN;Acc:ZDB-GENE-050913-129]	4.72444	0	0.592438	1.03605	1.71993	0.272738	2.0009	0	1.78363	0
ENSDARG00000004953	mxb	myxovirus (influenza) resistance B [Source:ZFIN;Acc:ZDB-GENE-030721-6]	0	0	0	0	0	0	0	0	0	0
ENSDARG00000004954	grna	granulin a [Source:ZFIN;Acc:ZDB-GENE-030131-8434]	0.695637	29.6633	0.63542	23.6114	0.791623	54.2484	1.70653	11.2656	1.48467	0
ENSDARG00000004956	zmat2	zinc finger, matrin type 2 [Source:ZFIN;Acc:ZDB-GENE-030131-3197]	84.1582	77.9121	161.842	103.134	69.9915	46.8804	187.227	147.815	175.914	240.209
ENSDARG00000004958	uvssa	UV-stimulated scaffold protein A [Source:ZFIN;Acc:ZDB-GENE-091204-111]	5.10007	6.00888	8.37059	4.78959	7.28465	6.19265	12.1325	1.77833	13.3643	0.405848
ENSDARG00000004964	cyp4t8	cytochrome P450, family 4, subfamily T, polypeptide 8 [Source:ZFIN;Acc:ZDB-GENE-031219-3]	7.14548	2.91628	4.33536	0.795521	3.31383	0.668603	7.19535	1.22709	8.88766	0.302533
ENSDARG00000004965	bmp5	bone morphogenetic protein 5 [Source:ZFIN;Acc:ZDB-GENE-040426-1413]	0.949572	0	0.299816	0	1.57983	0.0902938	0.145407	0	1.1165	0
ENSDARG00000004975	olfcg9	olfactory receptor C family, g9 [Source:ZFIN;Acc:ZDB-GENE-081029-6]	0.874094	0	1.18095	0	0.742975	0	0.727903	0	0.790501	0.0321906
ENSDARG00000004979	elovl5	ELOVL family member 5, elongation of long chain fatty acids (yeast) [Source:ZFIN;Acc:ZDB-GENE-040407-2]	8.60318	29.7389	11.2279	5.52678	20.2128	71.2096	8.97448	7.89822	8.61997	2.80684
ENSDARG00000004988	ppp3ca	protein phosphatase 3, catalytic subunit, alpha isozyme [Source:ZFIN;Acc:ZDB-GENE-091113-24]	10.88	0.924682	18.9898	5.3385	109.135	3.52164	29.8225	17.3275	29.6438	2.0984
ENSDARG00000005001	grem2	gremlin 2, cysteine knot superfamily [Source:ZFIN;Acc:ZDB-GENE-030911-9]	19.547	0	3.97107	0	9.90761	2.52749	2.85054	0	5.8583	9.61761
ENSDARG00000005002	brf1b	BRF1 homolog, subunit of RNA polymerase III transcription initiation factor IIIBb [Source:ZFIN;Acc:ZDB-GENE-030131-6248]	1.95241	0.505796	5.64239	0.952662	2.93364	4.64356	7.15477	1.81471	7.51309	3.90782
ENSDARG00000005004	slc5a12	solute carrier family 5 (sodium/glucose cotransporter), member 12 [Source:ZFIN;Acc:ZDB-GENE-040426-1343]	0.600681	0	0.679862	0	1.69549	2.14774	0.808888	0.0723413	1.32008	0
ENSDARG00000005010	si:dkeyp-2e4.8	si:dkeyp-2e4.8 [Source:ZFIN;Acc:ZDB-GENE-061207-81]	1.79424	0.47121	2.2805	0.489666	7.09197	0.899139	3.73015	1.3788	1.93029	3.01155
ENSDARG00000005015	TSPY2	testis specific protein, Y-linked 2 [Source:HGNC Symbol;Acc:23924]	7.29002	4.00953	16.6388	4.12378	21.3506	6.38594	27.983	9.42635	22.5332	22.6638
ENSDARG00000005023	fkbp9	FK506 binding protein 9 [Source:ZFIN;Acc:ZDB-GENE-040801-23]	9.48897	1.00964	11.3671	2.81652	6.03724	1.81793	13.4191	4.77314	16.2549	3.27544
ENSDARG00000005026	tshz1	teashirt family zinc finger 1 [Source:ZFIN;Acc:ZDB-GENE-030820-3]	8.60947	2.77993	26.3722	2.56649	27.2065	7.78599	29.1525	7.31396	34.0834	10.5189
ENSDARG00000005033	trip4	thyroid hormone receptor interactor 4 [Source:ZFIN;Acc:ZDB-GENE-040724-92]	2.15557	1.30434	3.00507	3.24052	3.57512	14.0211	3.55776	0.439215	4.13573	0.752901
ENSDARG00000005034	ispd	isoprenoid synthase domain containing [Source:ZFIN;Acc:ZDB-GENE-061110-16]	5.69004	0.0665858	4.28892	2.19316	5.38417	1.5882	4.6416	1.3453	6.72305	3.54579
ENSDARG00000005039	gstp1	glutathione S-transferase pi 1 [Source:ZFIN;Acc:ZDB-GENE-020806-4]	715.978	536.549	448.335	497.94	447.362	469.132	405.272	405.936	425.606	254.827
ENSDARG00000005049	rab20	RAB20, member RAS oncogene family [Source:ZFIN;Acc:ZDB-GENE-030131-9143]	4.09811	47.129	2.04386	11.0303	2.94615	46.5829	4.69882	10.1731	1.97339	0.640811
ENSDARG00000005050	wnt2ba	wingless-type MMTV integration site family, member 2Ba [Source:ZFIN;Acc:ZDB-GENE-030717-2]	0.233431	0	0.541968	0.335107	0.926386	0.880694	0.104666	0	0.162031	0
ENSDARG00000005057	dimt1l	DIM1 dimethyladenosine transferase 1-like (S. cerevisiae) [Source:ZFIN;Acc:ZDB-GENE-040801-75]	7.22404	2.08659	14.3663	6.08693	5.90091	2.31262	12.7233	0.917188	12.8285	5.91059
ENSDARG00000005058	ncapd2	non-SMC condensin I complex, subunit D2 [Source:ZFIN;Acc:ZDB-GENE-050506-59]	4.19973	0.448893	6.90061	0.470799	19.6404	9.67535	9.24783	0.529055	10.7776	7.18034
ENSDARG00000005078	eif4e3	eukaryotic translation initiation factor 4E family member 3 [Source:ZFIN;Acc:ZDB-GENE-040912-156]	14.2236	5.69374	56.9126	8.48235	19.9147	10.5515	71.9963	1.62002	59.3913	19.7162
ENSDARG00000005085	ggctb	gamma-glutamyl cyclotransferase b [Source:ZFIN;Acc:ZDB-GENE-040426-1939]	36.0859	1.93696	12.0534	6.0904	13.2272	4.96247	14.5329	9.58803	10.8761	4.12451
ENSDARG00000005092	cep89	centrosomal protein 89 [Source:ZFIN;Acc:ZDB-GENE-040426-1210]	1.39077	0	1.6375	0	0.779621	0.120133	1.42455	1.08371	2.40032	0
ENSDARG00000005095	glcea	glucuronyl C5-epimerase a [Source:ZFIN;Acc:ZDB-GENE-040630-9]	3.57247	0	3.50438	0.122417	4.62495	0	9.06516	0	6.37755	1.84514
ENSDARG00000005098	PRC1 (1 of 3)	protein regulator of cytokinesis 1 [Source:HGNC Symbol;Acc:9341]	6.05564	0.362607	6.56415	1.27173	15.9194	3.44277	11.7213	1.79083	9.9461	2.22926
ENSDARG00000005104	limk2	LIM domain kinase 2 [Source:ZFIN;Acc:ZDB-GENE-040718-398]	13.2839	0.560101	27.2564	0.307703	207.932	27.7794	50.6032	13.1261	32.5872	0.169349
ENSDARG00000005108	oclna	occludin a [Source:ZFIN;Acc:ZDB-GENE-040426-2685]	48.1848	18.2702	16.3592	12.5261	78.0532	62.4376	21.3498	15.2188	23.3346	4.78916
ENSDARG00000005112	cdh17	cadherin 17, LI cadherin (liver-intestine) [Source:ZFIN;Acc:ZDB-GENE-030910-3]	5.64802	0.198488	6.58073	4.94924	20.202	2.75935	8.16284	7.51257	8.69203	3.53618
ENSDARG00000005115	calub	calumenin b [Source:ZFIN;Acc:ZDB-GENE-040426-1251]	2.68668	4.42637	18.5218	0.583899	4.35681	3.77624	18.1159	3.33815	18.4632	2.70546
ENSDARG00000005121	mfn1b	mitofusin 1b [Source:ZFIN;Acc:ZDB-GENE-040426-1553]	8.97955	0.301455	1.77323	0	12.1202	7.20874	1.79929	0.135346	4.09964	0.448868
ENSDARG00000005122	atp2a2b	ATPase, Ca++ transporting, cardiac muscle, slow twitch 2b [Source:ZFIN;Acc:ZDB-GENE-030131-867]	18.3694	8.6196	19.0105	11.1962	31.0261	27.2358	21.1963	2.68885	29.9548	4.06714
ENSDARG00000005126	large	like-glycosyltransferase [Source:ZFIN;Acc:ZDB-GENE-061204-1]	4.49159	0.0493631	1.55917	0.391973	7.53266	2.50112	2.13578	0.373695	2.67407	1.11994
ENSDARG00000005128	rnaseh2b	ribonuclease H2, subunit B [Source:ZFIN;Acc:ZDB-GENE-040426-1090]	26.5703	8.25871	73.9168	78.0483	53.2796	18.3673	84.6347	30.1856	70.566	109.851
ENSDARG00000005134	psmd11b	proteasome (prosome, macropain) 216S subunit, non-ATPase, 11b [Source:ZFIN;Acc:ZDB-GENE-030131-984]	24.0588	10.2824	61.3326	10.3414	67.2405	28.4781	80.2325	19.7294	75.8735	31.4324
ENSDARG00000005139	hhatlb	hedgehog acyltransferase-like, b [Source:ZFIN;Acc:ZDB-GENE-050506-130]	0.280371	0	0.896354	0	0.162061	0.737725	0.509381	0	0.787018	3.0614
ENSDARG00000005141	camkvb	CaM kinase-like vesicle-associated b [Source:ZFIN;Acc:ZDB-GENE-040426-1140]	0.657361	0.0224227	3.91877	0.0174757	2.12482	0.316512	6.57374	1.17787	7.01222	0
ENSDARG00000005150	tbx20	T-box 20 [Source:ZFIN;Acc:ZDB-GENE-000427-7]	0.453833	0.0214343	2.11254	0.0167054	1.23283	0.495409	2.36869	1.30017	2.80489	1.36939
ENSDARG00000005154	aspa	aspartoacylase [Source:ZFIN;Acc:ZDB-GENE-080204-11]	5.99173	8.06479	4.1537	2.61991	4.3797	18.03	5.35643	0.5504	6.72153	10.1428
ENSDARG00000005159	CYTH3 (1 of 3)	cytohesin 3 [Source:HGNC Symbol;Acc:9504]	5.20547	0	2.48466	0.283417	3.68579	1.54941	2.18888	0.244903	2.83624	0.316433
ENSDARG00000005161	gpib	glucose phosphate isomerase b [Source:ZFIN;Acc:ZDB-GENE-020513-3]	1.04553	0	0.319152	0	0.370289	0.138145	0.216974	0.400123	0.0996579	0
ENSDARG00000005162	tpm3	tropomyosin 3 [Source:ZFIN;Acc:ZDB-GENE-030826-16]	72.2583	63.3193	116.382	111.512	107.442	131.222	148.342	125.647	151.339	78.5132
ENSDARG00000005163	efr3a	EFR3 homolog A (S. cerevisiae) [Source:ZFIN;Acc:ZDB-GENE-040426-1681]	1.99972	1.5032	1.80632	1.82289	1.97249	4.31868	2.15692	1.01193	2.744	0.486886
ENSDARG00000005172	dynll2b	dynein, light chain, LC8-type 2b [Source:ZFIN;Acc:ZDB-GENE-050320-132]	73.4276	15.4768	50.3012	25.7732	44.3487	10.498	54.1213	47.6088	34.0614	66.9756
ENSDARG00000005173	pax7a	paired box gene 7a [Source:ZFIN;Acc:ZDB-GENE-990415-201]	13.9774	0	10.3021	0	18.8077	6.38883	10.5612	0.884123	15.8102	2.0475
ENSDARG00000005176	zgc:101040	zgc:101040 [Source:ZFIN;Acc:ZDB-GENE-040801-107]	0	0.377435	0.77594	0.441246	2.33	0.450127	3.22705	0.889663	2.01301	0
ENSDARG00000005179	C17H14orf159	chromosome 14 open reading frame 159 [Source:HGNC Symbol;Acc:20498]	5.87255	0.191422	0.525561	0.456939	11.6985	5.04879	1.05902	3.21532	1.91328	0.884055
ENSDARG00000005185	cpn1	carboxypeptidase N, polypeptide 1 [Source:ZFIN;Acc:ZDB-GENE-030131-9116]	6.363	3.65626	11.8938	3.77978	2.87849	2.97184	8.85504	4.59871	9.37008	4.55622
ENSDARG00000005186	sp4	sp4 transcription factor [Source:ZFIN;Acc:ZDB-GENE-031202-3]	5.38944	1.73878	7.56418	2.22317	47.7798	4.11305	7.75156	4.01801	6.98726	8.96939
ENSDARG00000005191	ahcy	S-adenosylhomocysteine hydrolase [Source:ZFIN;Acc:ZDB-GENE-031219-6]	147.048	85.7769	84.3227	58.5118	106.349	237.291	145.393	67.5182	114.55	114.086
ENSDARG00000005210	coro2a	coronin, actin binding protein, 2A [Source:ZFIN;Acc:ZDB-GENE-030131-2258]	9.46875	0	10.8026	0	6.14091	6.02939	13.0445	0	12.7309	3.32823
ENSDARG00000005216	zgc:158328	zgc:158328 [Source:ZFIN;Acc:ZDB-GENE-070112-1202]	2.97222	1.67176	4.41682	1.78885	2.4516	2.47096	4.64719	0.86138	4.59302	1.96796
ENSDARG00000005218	wrnip1	Werner helicase interacting protein 1 [Source:ZFIN;Acc:ZDB-GENE-040426-2415]	0.089793	0.275657	1.4634	0.171872	1.05871	0.315597	1.9064	0	1.43095	0.268397
ENSDARG00000005220	pdcd6	programmed cell death 6 [Source:ZFIN;Acc:ZDB-GENE-040426-1307]	88.8464	439.065	125.827	155.273	158.42	152.375	117.476	176.685	151.672	313.196
ENSDARG00000005221	desmb	desmin b [Source:ZFIN;Acc:ZDB-GENE-061027-102]	7.45905	0.357623	2.73503	0.321493	6.48013	0.79061	2.6577	6.72756	3.177	14.5954
ENSDARG00000005230	ssr2	signal sequence receptor, beta [Source:ZFIN;Acc:ZDB-GENE-010413-1]	140.999	144.294	102.246	150.737	89.8767	157.14	112.604	272.369	102.523	305.034
ENSDARG00000005232	ccdc85ca	coiled-coil domain containing 85C, a [Source:ZFIN;Acc:ZDB-GENE-060825-198]	16.1837	0.0660315	22.6352	1.05836	28.0229	2.70277	40.6512	2.13456	38.542	1.76336
ENSDARG00000005236	srcap	Snf2-related CREBBP activator protein [Source:ZFIN;Acc:ZDB-GENE-041008-127]	5.45538	3.69438	20.4309	3.65345	16.5455	9.376	20.0032	3.69152	20.0187	6.37692
ENSDARG00000005246	asb3	ankyrin repeat and SOCS box-containing 3 [Source:ZFIN;Acc:ZDB-GENE-030131-6142]	2.5942	0	2.16081	1.3774	3.1942	1.67464	2.51812	0.0904457	1.9541	0
ENSDARG00000005251	rpe	ribulose-5-phosphate-3-epimerase [Source:ZFIN;Acc:ZDB-GENE-030131-6837]	62.0093	31.0442	82.4899	54.8329	25.1851	34.8141	95.8979	57.1601	85.3415	79.2153
ENSDARG00000005254	kdelr2a	KDEL (Lys-Asp-Glu-Leu) endoplasmic reticulum protein retention receptor 2a [Source:ZFIN;Acc:ZDB-GENE-030826-32]	52.376	63.0472	135.835	51.0252	77.4251	57.65	143.651	66.1637	144.302	59.0867
ENSDARG00000005257	GBGT1 (1 of 10)	globoside alpha-1,3-N-acetylgalactosaminyltransferase 1 [Source:HGNC Symbol;Acc:20460]	2.38129	0	2.79182	0.379513	0.383408	0.145709	2.06548	0	2.37246	0
ENSDARG00000005271	zc3h12a	zinc finger CCCH-type containing 12A [Source:ZFIN;Acc:ZDB-GENE-110411-6]	3.22652	0.0729382	0.413962	0	0.0915553	2.28444	0.218595	0.392971	0.65967	0.190405
ENSDARG00000005273	ergic1	endoplasmic reticulum-golgi intermediate compartment (ERGIC) 1 [Source:ZFIN;Acc:ZDB-GENE-050913-75]	1.94738	4.2557	3.49089	4.01033	1.56242	3.12688	3.3215	1.35033	8.48004	8.80714
ENSDARG00000005274	rad52	RAD52 homolog (S. cerevisiae) [Source:ZFIN;Acc:ZDB-GENE-050731-10]	2.58182	2.62375	5.81369	1.08755	2.7934	2.87736	6.74416	1.05314	6.31754	6.58431
ENSDARG00000005284	fbxl15	F-box and leucine-rich repeat protein 15 [Source:ZFIN;Acc:ZDB-GENE-040426-2440]	0	0	0.54663	0	0.334853	0.31814	0.399742	4.40156	0.727783	0
ENSDARG00000005314	CALHM1 (1 of 2)	calcium homeostasis modulator 1 [Source:HGNC Symbol;Acc:23494]	0.615189	0	0.159545	0	0	0	0	0	0.284679	0
ENSDARG00000005315	celf1	cugbp, Elav-like family member 1 [Source:ZFIN;Acc:ZDB-GENE-000501-1]	22.4486	8.90839	56.8228	12.5016	95.0796	28.9773	65.6027	9.77274	54.8325	17.6554
ENSDARG00000005318	stam2	signal transducing adaptor molecule (SH3 domain and ITAM motif) 2 [Source:ZFIN;Acc:ZDB-GENE-041114-64]	14.0382	15.6918	21.2084	44.6778	7.95357	23.3553	28.3139	15.878	28.8263	10.5281
ENSDARG00000005320	nipsnap1	nipsnap1 [Source:ZFIN;Acc:ZDB-GENE-991008-17]	0.987662	0	0.0548879	0	0.108741	0.165302	0.1331	0.583421	0.119249	0
ENSDARG00000005327	ftr66	finTRIM family, member 66 [Source:ZFIN;Acc:ZDB-GENE-070912-661]	0	0.632281	0.821655	0.0535531	0.172503	9.8822	0.200719	0.185103	1.28356	0
ENSDARG00000005332	lipi	lipase, member I [Source:ZFIN;Acc:ZDB-GENE-091118-47]	3.34204	0	7.2964	1.01644	3.99494	0.155535	3.70141	0.10979	4.84004	0.42953
ENSDARG00000005333	tln1	talin 1 [Source:ZFIN;Acc:ZDB-GENE-031002-48]	12.8739	23.2736	15.858	28.8211	14.4974	58.4766	17.5566	24.3648	17.3039	18.5231
ENSDARG00000005335	slc22a4	solute carrier family 22 (organic cation/ergothioneine transporter), member 4 [Source:ZFIN;Acc:ZDB-GENE-040426-1517]	0.117046	0	0.363298	0	0	0.068564	0	0.193593	0	0
ENSDARG00000005343	ccdc85al	coiled-coil domain containing 85A, like [Source:ZFIN;Acc:ZDB-GENE-040912-92]	1.97287	0.229625	3.42835	0.0344044	2.66635	0.126349	4.40015	1.12971	3.9102	0
ENSDARG00000005350	dip2ba	DIP2 disco-interacting protein 2 homolog Ba (Drosophila) [Source:ZFIN;Acc:ZDB-GENE-040426-2305]	11.0072	13.2209	7.56927	16.755	5.63725	20.9566	8.8071	6.67844	9.48987	12.1247
ENSDARG00000005355	larp6	La ribonucleoprotein domain family, member 6 [Source:ZFIN;Acc:ZDB-GENE-030131-6403]	2.11003	4.81549	0.980789	2.00249	2.83881	18.8156	1.89687	8.40332	1.32958	2.5558
ENSDARG00000005356	tyro3	TYRO3 protein tyrosine kinase [Source:ZFIN;Acc:ZDB-GENE-990714-13]	3.84889	1.07566	8.81067	0.752259	8.2359	6.58093	8.22883	0.877475	9.99121	2.2139
ENSDARG00000005359	sucla2	succinate-CoA ligase, ADP-forming, beta subunit [Source:ZFIN;Acc:ZDB-GENE-040426-1963]	37.3045	20.6348	57.2979	22.1187	47.7098	74.6857	76.7545	17.3202	95.243	20.6922
ENSDARG00000005364	grin3b	glutamate receptor, ionotropic, N-methyl-D-aspartate 3B [Source:ZFIN;Acc:ZDB-GENE-070912-354]	0.454849	0	0.508673	0	0.643555	0.199591	0.0906425	0	0.21357	0
ENSDARG00000005368	mcamb	melanoma cell adhesion molecule b [Source:ZFIN;Acc:ZDB-GENE-030219-213]	4.18596	15.4143	5.14697	8.46321	3.53386	15.8514	8.99345	1.8059	7.8466	5.10542
ENSDARG00000005371	gprc6a	G protein-coupled receptor, family C, group 6, member A [Source:ZFIN;Acc:ZDB-GENE-041217-22]	2.532	0.0942187	1.16029	0.183579	0.295668	0.494404	0.915922	0.190359	1.44046	0
ENSDARG00000005372	camk4	calcium/calmodulin-dependent protein kinase IV [Source:ZFIN;Acc:ZDB-GENE-050417-76]	3.68857	0	10.0892	1.3048	7.01071	2.60224	18.2228	2.03676	13.4753	1.6506
ENSDARG00000005374	tubgcp4	tubulin, gamma complex associated protein 4 [Source:ZFIN;Acc:ZDB-GENE-081022-124]	4.04396	0	7.17799	1.48369	13.0202	4.3681	6.91117	0	7.79836	1.33756
ENSDARG00000005377	cldn10b	claudin 10b [Source:ZFIN;Acc:ZDB-GENE-050522-42]	1.22011	0	0.60613	0	2.24492	2.55543	0.544762	0.0514324	0.537123	0.503972
ENSDARG00000005382	prdm9	PR domain containing 9 [Source:ZFIN;Acc:ZDB-GENE-040426-1319]	5.47914	2.85376	7.8779	3.01294	19.3591	8.80812	7.49005	2.8098	12.4558	3.47084
ENSDARG00000005392	slc5a5	solute carrier family 5 (sodium iodide symporter), member 5 [Source:ZFIN;Acc:ZDB-GENE-060503-585]	0.203749	0	0.237784	0.0974988	0.157029	0.0596767	0.0913573	0	0.368957	0
ENSDARG00000005394	dnmt3aa	DNA (cytosine-5-)-methyltransferase 3 alpha a [Source:ZFIN;Acc:ZDB-GENE-050314-5]	2.78466	2.45894	5.05785	5.02259	6.42316	9.38941	6.20884	3.12236	4.80931	5.91888
ENSDARG00000005397	trim3b	tripartite motif-containing 3b [Source:ZFIN;Acc:ZDB-GENE-070112-1132]	15.9014	1.59611	9.9118	0.948197	8.98098	5.15901	13.2384	2.10657	25.7605	3.44887
ENSDARG00000005414	grapa	GRB2-related adaptor protein a [Source:ZFIN;Acc:ZDB-GENE-050522-347]	8.07241	199.143	9.04637	173.459	6.42101	118.252	15.5873	162.106	9.822	68.035
ENSDARG00000005416	map3k5	mitogen-activated protein kinase kinase kinase 5 [Source:ZFIN;Acc:ZDB-GENE-030827-3]	4.6535	2.73055	2.05403	0.537507	3.40021	3.48671	1.51676	1.29749	3.13766	2.21549
ENSDARG00000005419	il1b	interleukin 1, beta [Source:ZFIN;Acc:ZDB-GENE-040702-2]	29.4712	1598.88	13.6522	440.291	11.9624	1382.71	18.4833	496.096	23.8082	20.8653
ENSDARG00000005423	pgam1a	phosphoglycerate mutase 1a [Source:ZFIN;Acc:ZDB-GENE-030131-1827]	61.0824	154.502	41.3901	124.714	128.158	207.456	56.8386	56.4243	67.3157	220.87
ENSDARG00000005425	wdfy1	WD repeat and FYVE domain containing 1 [Source:ZFIN;Acc:ZDB-GENE-041024-4]	24.586	24.4802	26.4585	13.1128	27.4945	40.8979	39.4498	11.6993	27.7255	7.92328
ENSDARG00000005446	ckap5		7.65423	0.729664	12.7602	0.921128	19.0548	5.6466	16.9448	4.1157	18.4525	6.40028
ENSDARG00000005448	mtfmt	mitochondrial methionyl-tRNA formyltransferase [Source:ZFIN;Acc:ZDB-GENE-060929-120]	3.45977	5.1876	7.97449	4.55873	6.60253	4.53514	9.08472	15.3235	11.7963	9.70431
ENSDARG00000005451	gdi2	GDP dissociation inhibitor 2 [Source:ZFIN;Acc:ZDB-GENE-030131-2485]	71.0895	65.256	52.2372	39.1381	110.132	212.459	79.6344	68.3202	80.3116	42.4956
ENSDARG00000005453	foxp2	forkhead box P2 [Source:ZFIN;Acc:ZDB-GENE-041203-2]	31.2528	1.06221	6.66847	0.0725964	53.3978	5.01474	7.08061	1.25462	10.6639	0.292245
ENSDARG00000005454	tacc3	transforming, acidic coiled-coil containing protein 3 [Source:ZFIN;Acc:ZDB-GENE-050522-327]	5.72478	0.44233	16.6416	6.13552	12.2763	7.32002	20.5191	5.9567	14.9619	7.42683
ENSDARG00000005456	katnb1	katanin p80 (WD repeat containing) subunit B 1 [Source:ZFIN;Acc:ZDB-GENE-040426-1954]	9.31071	0.313955	7.18758	2.75497	9.68822	6.06323	8.79673	1.90921	8.40108	1.48383
ENSDARG00000005458	csnk1g2a	casein kinase 1, gamma 2a [Source:ZFIN;Acc:ZDB-GENE-030131-6445]	20.2686	10.4793	22.6766	10.3612	75.3947	37.0153	29.5632	12.7087	30.2834	22.0858
ENSDARG00000005462	KIF4A	kinesin family member 4A [Source:HGNC Symbol;Acc:13339]	4.28788	0.428462	8.26173	0.610239	13.8608	4.94113	10.803	0.949797	11.4652	7.60171
ENSDARG00000005463	slc30a1a	solute carrier family 30 (zinc transporter), member 1a [Source:ZFIN;Acc:ZDB-GENE-040426-1840]	11.9914	139.286	12.6365	59.972	13.3639	208.733	14.9364	30.4704	18.1914	8.24281
ENSDARG00000005464	dnase1l3	deoxyribonuclease I-like 3 [Source:ZFIN;Acc:ZDB-GENE-040426-2170]	18.0424	327.15	35.0317	112.429	18.4918	117.522	43.1339	75.7921	43.5037	32.1318
ENSDARG00000005468	irf2bp1	interferon regulatory factor 2 binding protein 1 [Source:ZFIN;Acc:ZDB-GENE-050420-389]	11.8561	10.6409	8.9249	0.970713	12.0809	13.1937	15.0325	7.18695	14.7311	18.9284
ENSDARG00000005470	kif5aa	kinesin family member 5A, a [Source:ZFIN;Acc:ZDB-GENE-070912-141]	6.78488	0.485304	14.8069	0.997925	21.0524	0.989476	25.383	7.57434	22.0681	0.40405
ENSDARG00000005476	nav3	neuron navigator 3 [Source:ZFIN;Acc:ZDB-GENE-021205-1]	3.87452	0.427634	3.21004	1.08333	11.1578	8.29126	2.91241	1.44299	4.62663	0.344307
ENSDARG00000005479	tenm3	teneurin transmembrane protein 3 [Source:ZFIN;Acc:ZDB-GENE-990714-19]	11.4015	0.34407	26.2505	0.939169	35.1994	6.37821	30.3758	2.34547	25.4411	3.17782
ENSDARG00000005481	nfkbiaa	nuclear factor of kappa light polypeptide gene enhancer in B-cells inhibitor, alpha a [Source:ZFIN;Acc:ZDB-GENE-040426-2227]	193.998	1391.11	48.1127	271.021	299.442	3031.73	64.1449	162.648	79.2852	181.979
ENSDARG00000005482	rapgef2	Rap guanine nucleotide exchange factor (GEF) 2 [Source:ZFIN;Acc:ZDB-GENE-030131-6959]	9.75113	1.11078	13.8832	5.35772	17.5989	5.2189	14.2868	3.66386	13.2376	0.593737
ENSDARG00000005485	ucmab	upper zone of growth plate and cartilage matrix associated b [Source:ZFIN;Acc:ZDB-GENE-040426-2368]	56.1161	32.9835	32.9852	2.56137	21.4927	10.3774	30.7168	28.0561	44.4351	11.2422
ENSDARG00000005500	dgcr6	DiGeorge syndrome critical region gene 6 [Source:ZFIN;Acc:ZDB-GENE-040912-125]	22.206	23.2502	23.7341	24.2328	54.1138	22.3795	26.9974	39.8153	19.6894	9.23862
ENSDARG00000005510	gdf6b	growth differentiation factor 6b [Source:ZFIN;Acc:ZDB-GENE-980526-442]	0.294869	0	0.914029	0	0	0	0.68167	0.121928	0.658569	0
ENSDARG00000005513	naca	nascent polypeptide-associated complex alpha polypeptide [Source:ZFIN;Acc:ZDB-GENE-020423-4]	2171.15	1755.22	705.609	614.648	613.402	1024.69	807.837	1074.66	835.072	1907.94
ENSDARG00000005518	slc5a9	solute carrier family 5 (sodium/glucose cotransporter), member 9 [Source:ZFIN;Acc:ZDB-GENE-080513-3]	0	0.0580039	0.0367508	0.316448	0.145618	0.327278	0.178237	0.156254	0.13115	0
ENSDARG00000005522	galr1	galanin receptor 1 [Source:ZFIN;Acc:ZDB-GENE-060503-290]	0	0	0.354506	0	0.176517	0.0613094	0.518807	0	0.414744	0
ENSDARG00000005525	acy3.2	aspartoacylase (aminocyclase) 3, tandem duplicate 2 [Source:ZFIN;Acc:ZDB-GENE-040718-37]	4.52535	5.80975	6.77817	6.1957	3.21254	7.42608	7.70416	8.73841	8.40568	8.8431
ENSDARG00000005526	igfn1.1	immunoglobulin-like and fibronectin type III domain containing 1, tandem duplicate 1 [Source:ZFIN;Acc:ZDB-GENE-050327-30]	0	0.125843	0.1223	3.02335	0.768247	0.214921	0.464852	2.93699	0.30921	0.203974
ENSDARG00000005536	ubr7	ubiquitin protein ligase E3 component n-recognin 7 [Source:ZFIN;Acc:ZDB-GENE-030131-1535]	18.3532	5.02257	27.9644	3.43625	23.7906	16.1331	36.993	12.9825	31.5782	12.7001
ENSDARG00000005540	xpo7	exportin 7 [Source:ZFIN;Acc:ZDB-GENE-060628-2]	3.09553	0.432714	10.2352	3.44608	6.61717	2.31224	12.5483	7.62495	8.94893	8.21474
ENSDARG00000005541	wif1	wnt inhibitory factor 1 [Source:ZFIN;Acc:ZDB-GENE-990712-17]	20.5126	0	8.90065	0.525292	16.8245	2.58454	7.58245	1.81564	11.6292	3.08859
ENSDARG00000005544	btbd3a	BTB (POZ) domain containing 3a [Source:ZFIN;Acc:ZDB-GENE-090312-7]	1.77897	0	2.42956	0.190583	2.56096	2.33925	1.65358	0.411711	2.88483	1.1414
ENSDARG00000005547	rint1	RAD50 interactor 1 [Source:ZFIN;Acc:ZDB-GENE-041210-174]	5.34656	0.194427	4.05347	0.340947	3.33116	0.845198	4.72888	0.826261	4.97466	1.01511
ENSDARG00000005549	ZNF710 (1 of 2)	zinc finger protein 710 [Source:HGNC Symbol;Acc:25352]	10.2419	0.487656	5.42199	0.380067	12.2415	6.164	9.3506	0.291605	13.7656	0.633297
ENSDARG00000005551	hnrnph1l	heterogeneous nuclear ribonucleoprotein H1, like [Source:ZFIN;Acc:ZDB-GENE-030131-275]	54.6205	17.2442	49.7714	18.8292	131.238	86.0053	73.0323	29.23	73.398	29.8607
ENSDARG00000005559	pou4f1	POU domain, class 4, transcription factor 1 [Source:ZFIN;Acc:ZDB-GENE-000523-2]	3.6292	0.296294	8.57779	0.368143	12.6768	1.88806	13.8107	2.53213	10.4867	1.39781
ENSDARG00000005560	ywhah	tyrosine 3-monooxygenase/tryptophan 5-monooxygenase activation protein, eta polypeptide [Source:ZFIN;Acc:ZDB-GENE-040426-2191]	100.198	14.054	243.386	18.3995	195.798	44.0707	333.121	71.1354	298.818	27.0612
ENSDARG00000005561	gfm2	G elongation factor, mitochondrial 2 [Source:ZFIN;Acc:ZDB-GENE-060201-3]	6.43727	1.06494	4.73882	1.55171	14.1883	5.45437	8.60343	4.34805	6.8781	0.825068
ENSDARG00000005565	entpd8	ectonucleoside triphosphate diphosphohydrolase 8 [Source:ZFIN;Acc:ZDB-GENE-040724-142]	0.677924	2.9127	0.97046	2.95187	3.29282	5.18204	1.00111	5.65458	1.76305	18.7721
ENSDARG00000005567	map2k6	mitogen-activated protein kinase kinase 6 [Source:ZFIN;Acc:ZDB-GENE-010202-3]	21.4608	8.47731	27.8638	21.3309	39.497	40.538	34.5353	9.36833	34.5033	8.4486
ENSDARG00000005574	vsx2	visual system homeobox 2 [Source:ZFIN;Acc:ZDB-GENE-001222-1]	3.24476	0	8.05815	0	1.85931	0.532889	12.1107	1.29201	11.0988	0
ENSDARG00000005576	mphosph8	M-phase phosphoprotein 8 [Source:ZFIN;Acc:ZDB-GENE-050309-191]	19.5687	4.6338	25.5125	9.26432	47.2244	26.5414	29.7437	6.25018	26.4731	14.7864
ENSDARG00000005578	ugp2a	UDP-glucose pyrophosphorylase 2a [Source:ZFIN;Acc:ZDB-GENE-090311-46]	1.02385	0	0.573438	1.38855	0	1.67528	0.627994	0.191396	1.34607	0.227921
ENSDARG00000005586	zbtb20	zinc finger and BTB domain containing 20 [Source:ZFIN;Acc:ZDB-GENE-070112-1992]	4.74644	1.83586	19.4685	1.76218	50.2014	4.4437	19.9988	0.29531	16.1847	0.155655
ENSDARG00000005590	mtf2	metal response element binding transcription factor 2 [Source:ZFIN;Acc:ZDB-GENE-060512-94]	0.874127	0.0932838	4.4951	0.708855	5.0827	0.994773	7.66518	0.282705	6.27075	1.45968
ENSDARG00000005593	rxrga	retinoid x receptor, gamma a [Source:ZFIN;Acc:ZDB-GENE-980526-36]	5.29892	53.5408	6.67859	8.14644	8.99517	41.0044	5.49549	2.98101	7.68364	1.76034
ENSDARG00000005595	adgb	androglobin [Source:ZFIN;Acc:ZDB-GENE-041001-205]	1.11896	0.0238872	1.75114	0.335107	0.661891	0.34699	0.791108	0	2.03615	0
ENSDARG00000005600	bmpr1ba	bone morphogenetic protein receptor, type 1ba [Source:ZFIN;Acc:ZDB-GENE-991208-8]	14.9367	0.347459	4.768	0.260296	12.7896	3.29325	6.17032	1.98543	6.96104	2.25273
ENSDARG00000005606	paxip1	PAX interacting (with transcription-activation domain) protein 1 [Source:ZFIN;Acc:ZDB-GENE-041010-214]	8.07979	2.31751	13.0519	5.0179	8.11852	8.1999	12.3986	1.36812	14.3804	10.5417
ENSDARG00000005612	aph1b	anterior pharynx defective 1B [Source:ZFIN;Acc:ZDB-GENE-031118-31]	18.605	25.4635	21.8719	29.6035	19.5079	42.0425	31.1253	15.9724	26.3222	10.6465
ENSDARG00000005616	bfb	complement component bfb [Source:ZFIN;Acc:ZDB-GENE-990415-34]	0	0	0.961409	0	0.674467	0	0.449481	0	1.42631	0
ENSDARG00000005619	nek2	NIMA (never in mitosis gene a)-related kinase 2 [Source:ZFIN;Acc:ZDB-GENE-040426-752]	2.95392	5.42615	7.24105	2.33261	11.681	8.66354	7.63865	0.343086	4.06319	3.55698
ENSDARG00000005620	ehd1a	EH-domain containing 1a [Source:ZFIN;Acc:ZDB-GENE-040426-2518]	5.66296	12.211	6.92118	4.47551	17.5161	51.5195	8.40415	3.86969	7.77173	0.866013
ENSDARG00000005625	tmem57a	transmembrane protein 57a [Source:ZFIN;Acc:ZDB-GENE-040426-1097]	10.2489	3.92086	16.8156	3.76209	36.2673	11.8541	21.9143	3.07868	24.4266	5.98451
ENSDARG00000005626	RHOU (1 of 3)	ras homolog family member U [Source:HGNC Symbol;Acc:17794]	0.982543	0.50518	2.73017	2.18736	1.20831	0.4146	3.74034	0.492732	2.0198	0.566325
ENSDARG00000005627	CABZ01068209.1	Uncharacterized protein [Source:UniProtKB/TrEMBL;Acc:F1QUY8]	0.150111	0	0	0	0.115691	4.30873	0	0	0	0
ENSDARG00000005628	evx1	even-skipped homeobox 1 [Source:ZFIN;Acc:ZDB-GENE-980526-364]	0.930335	0	0.328317	0	0.405693	0.0495434	0.455067	0	0.730026	0
ENSDARG00000005629	smyd2b	SET and MYND domain containing 2b [Source:ZFIN;Acc:ZDB-GENE-041001-201]	1.38786	1.25501	1.36714	0.547511	4.57702	2.94978	1.67878	0.368926	1.1315	0.88345
ENSDARG00000005640	adat3	adenosine deaminase, tRNA-specific 3 [Source:ZFIN;Acc:ZDB-GENE-030616-531]	2.19713	0	1.07154	3.00443	9.1982	2.70835	2.42698	6.02993	1.96512	5.07875
ENSDARG00000005642	fbxw5	F-box and WD-40 domain protein 5 [Source:ZFIN;Acc:ZDB-GENE-040426-2571]	4.23597	1.38609	7.14971	0.926296	11.3845	5.34306	11.3665	1.01664	9.97901	3.29212
ENSDARG00000005643	gcat	glycine C-acetyltransferase [Source:ZFIN;Acc:ZDB-GENE-060518-3]	9.50708	2.00479	3.72581	1.78066	7.64816	21.7084	5.75406	7.69811	4.2679	2.87785
ENSDARG00000005645	robo3	roundabout homolog 3 [Source:ZFIN;Acc:ZDB-GENE-000209-4]	13.9043	0.194781	10.2693	0.351673	30.4142	3.37521	11.173	1.23208	10.4483	1.43167
ENSDARG00000005648	olfml2a	olfactomedin-like 2A [Source:ZFIN;Acc:ZDB-GENE-081105-107]	4.78605	0	5.99345	0.0471237	2.22932	1.506	8.17728	0.977279	8.09037	0.764683
ENSDARG00000005651	hrasb	-Ha-ras Harvey rat sarcoma viral oncogene homolog b [Source:ZFIN;Acc:ZDB-GENE-050522-466]	9.84178	0.649508	31.726	3.67135	36.8593	5.06047	46.1345	11.19	45.1746	0.0482003
ENSDARG00000005652	man1a1	mannosidase, alpha, class 1A, member 1 [Source:ZFIN;Acc:ZDB-GENE-041014-321]	6.97478	7.08268	8.5818	1.60513	6.16165	15.2957	10.621	4.96822	11.621	8.31494
ENSDARG00000005670	ttbk2	tau tubulin kinase 2 [Source:ZFIN;Acc:ZDB-GENE-120928-3]	1.81545	0	0.549139	0	1.59825	0.73974	0.758438	0.222908	1.06161	0
ENSDARG00000005673	f3b	coagulation factor IIIb [Source:ZFIN;Acc:ZDB-GENE-050417-234]	407.876	209.859	334.542	113.851	107.306	123.991	415.22	88.2894	405.122	118.447
ENSDARG00000005675	sec61al2	Sec61 alpha like 2 [Source:ZFIN;Acc:ZDB-GENE-021016-2]	16.6876	25.4539	45.255	28.1527	97.6885	90.5229	69.8772	67.4291	47.0703	35.676
ENSDARG00000005679	TRIP10 (1 of 2)	thyroid hormone receptor interactor 10 [Source:HGNC Symbol;Acc:12304]	6.28099	1.87217	6.30871	1.55118	5.86931	4.27083	4.37043	0.228151	6.65297	1.33272
ENSDARG00000005690	si:ch211-196h16.11	si:ch211-196h16.11 [Source:ZFIN;Acc:ZDB-GENE-121214-154]	2.52027	2.29029	2.43799	0.705065	8.65745	0.717621	2.74731	1.2784	3.3489	1.0962
ENSDARG00000005699	ddx19	DEAD/H (Asp-Glu-Ala-Asp/His) box polypeptide 19 (DBP5 homolog, yeast) [Source:ZFIN;Acc:ZDB-GENE-020419-30]	13.0814	5.56205	36.3512	8.54256	14.5583	13.8155	54.9584	12.5985	44.1895	14.8464
ENSDARG00000005704	eps8l3	EPS8-like 3 [Source:ZFIN;Acc:ZDB-GENE-040426-1335]	1.96398	0.732691	2.14973	0.0407887	1.72764	1.40934	2.68626	3.94754	2.42857	3.6546
ENSDARG00000005713	ethe1	ethylmalonic encephalopathy 1 [Source:ZFIN;Acc:ZDB-GENE-040426-2503]	8.33358	5.44496	6.15505	0.851471	15.9754	16.9685	6.52772	6.28775	7.63513	6.03644
ENSDARG00000005716	olfml2ba	olfactomedin-like 2Ba [Source:ZFIN;Acc:ZDB-GENE-041014-329]	1.01432	0	2.05348	0.522163	2.07826	0.611702	2.0778	0.666759	1.72201	0
ENSDARG00000005738	rpf1	ribosome production factor 1 homolog (S. cerevisiae) [Source:ZFIN;Acc:ZDB-GENE-040625-177]	53.2414	60.3026	87.9065	55.7287	41.4386	32.5188	92.9165	65.6257	82.1008	99.972
ENSDARG00000005739	gpm6ba	glycoprotein M6Ba [Source:ZFIN;Acc:ZDB-GENE-030710-9]	8.81901	1.17694	23.2166	1.8509	20.0292	2.71388	35.3212	2.59483	29.5331	1.59237
ENSDARG00000005749	cand2	cullin-associated and neddylation-dissociated 2 (putative) [Source:ZFIN;Acc:ZDB-GENE-060503-645]	0.167779	0	0.129616	0	0	0.0327608	0.551678	0.0717632	0.124907	0
ENSDARG00000005754	ptprfb	protein tyrosine phosphatase, receptor type, f, b [Source:ZFIN;Acc:ZDB-GENE-060503-530]	13.5346	1.36538	8.24525	4.6842	15.6281	8.39497	9.43393	3.60006	8.02531	2.02925
ENSDARG00000005756	dync1i2a	dynein, cytoplasmic 1, intermediate chain 2a [Source:ZFIN;Acc:ZDB-GENE-060929-1086]	24.1648	14.2366	3.00646	1.44733	17.2189	55.3708	2.01073	1.41965	5.21676	1.55276
ENSDARG00000005762	col14a1a	collagen, type XIV, alpha 1a [Source:ZFIN;Acc:ZDB-GENE-030131-9889]	1.70967	0	2.62932	0.244757	22.1099	0.555342	5.43637	1.16505	3.47537	2.34883
ENSDARG00000005772	tsr2	TSR2, 20S rRNA accumulation, homolog (S. cerevisiae) [Source:ZFIN;Acc:ZDB-GENE-021231-2]	54.2223	24.5323	72.6922	49.735	89.1056	35.1069	66.8433	33.658	62.7839	76.2764
ENSDARG00000005774	pl10	pl10 [Source:ZFIN;Acc:ZDB-GENE-980526-150]	9.21702	6.31916	9.96023	4.2999	42.941	29.1839	11.6524	5.47858	7.67735	10.0183
ENSDARG00000005775	scn8aa	sodium channel, voltage-gated, type VIII, alpha a [Source:ZFIN;Acc:ZDB-GENE-000828-1]	6.09549	1.06573	11.3561	0.307573	5.36992	0.428954	15.0484	0.999998	15.1213	0.177649
ENSDARG00000005776	guk1b	guanylate kinase 1b [Source:ZFIN;Acc:ZDB-GENE-020916-1]	7.94776	4.36622	25.5177	10.7476	2.67336	0.80082	19.9383	32.4474	14.9528	2.79713
ENSDARG00000005780	npy8br	neuropeptide Y receptor Y8b [Source:ZFIN;Acc:ZDB-GENE-980526-208]	1.28273	0	0.0712862	0	0.988602	1.26041	0.337194	0.303089	0.254394	0
ENSDARG00000005783	ncanb	neurocan b [Source:ZFIN;Acc:ZDB-GENE-050208-586]	1.39833	0	1.78738	0.0829063	1.23636	0.127323	1.28466	0.17975	1.5646	0
ENSDARG00000005785	elovl7b	ELOVL family member 7, elongation of long chain fatty acids (yeast) b [Source:ZFIN;Acc:ZDB-GENE-030131-5485]	40.0424	7.92536	0.376846	0	30.8879	16.8151	0.459343	0	1.08753	0
ENSDARG00000005786	ppm1f	protein phosphatase 1F (PP2C domain containing) [Source:ZFIN;Acc:ZDB-GENE-051128-2]	3.84773	0.0995393	0.375735	0.310314	6.81801	4.63397	0.443701	0.762773	1.84949	0.299792
ENSDARG00000005789	enpp1	ectonucleotide pyrophosphatase/phosphodiesterase 1 [Source:ZFIN;Acc:ZDB-GENE-040724-172]	8.4919	86.1722	19.564	74.7827	10.8776	115.375	23.7783	27.064	21.7999	7.28648
ENSDARG00000005791	rpl28	ribosomal protein L28 [Source:ZFIN;Acc:ZDB-GENE-040930-10]	2479.22	958.814	76.315	134.372	335.527	854.052	110.789	274.661	144.724	582.168
ENSDARG00000005799	smim14	small integral membrane protein 14 [Source:ZFIN;Acc:ZDB-GENE-040426-22]	8.06403	10.7506	13.4422	7.79526	8.93804	5.86053	16.4424	17.7945	17.8258	1.93858
ENSDARG00000005800	ampd3a	adenosine monophosphate deaminase 3a [Source:ZFIN;Acc:ZDB-GENE-110407-2]	4.08717	2.51662	4.20247	1.24546	5.94877	3.88406	4.83778	1.30657	5.2532	2.42901
ENSDARG00000005814	klhl10a	kelch-like family member 10a [Source:ZFIN;Acc:ZDB-GENE-131015-1]	0.348768	0	0.135676	0.0556314	0	0.373443	0	0	0.0982567	0
ENSDARG00000005821	ncf2	neutrophil cytosolic factor 2 [Source:ZFIN;Acc:ZDB-GENE-070209-29]	1.74052	72.811	5.60299	51.8768	4.35664	129.987	7.7501	79.7449	10.9713	1.20321
ENSDARG00000005823	slc39a10	solute carrier family 39 (zinc transporter), member 10 [Source:ZFIN;Acc:ZDB-GENE-040426-1157]	3.26899	5.54536	10.4445	0.894706	5.59789	5.71906	14.6134	4.10762	16.0434	8.38889
ENSDARG00000005827	eif2s1a	eukaryotic translation initiation factor 2, subunit 1 alpha a [Source:ZFIN;Acc:ZDB-GENE-030131-526]	36.3584	39.4901	63.6774	42.5726	67.5237	64.0292	73.144	25.5631	59.5361	49.8045
ENSDARG00000005828	faima	Fas apoptotic inhibitory molecule a [Source:ZFIN;Acc:ZDB-GENE-040718-323]	0.919574	0.119616	7.01619	0.65258	2.41356	0.312903	3.59395	0	8.44375	0
ENSDARG00000005832	anapc2	anaphase promoting complex subunit 2 [Source:ZFIN;Acc:ZDB-GENE-081104-256]	2.19904	0.191783	2.1472	0.411046	1.6609	1.85582	2.22178	0.964183	3.59656	1.21061
ENSDARG00000005834	gatad2b	GATA zinc finger domain containing 2B [Source:ZFIN;Acc:ZDB-GENE-060503-655]	1.25513	0	1.54988	0.150152	4.35568	2.37615	1.98798	1.23253	2.01722	0.988873
ENSDARG00000005840	got2b	glutamic-oxaloacetic transaminase 2b, mitochondrial (aspartate aminotransferase 2) [Source:ZFIN;Acc:ZDB-GENE-030131-7917]	63.9353	25.5075	22.1857	9.66449	60.512	58.5746	34.0772	18.4941	42.9832	29.1931
ENSDARG00000005841	tnni2a.2	troponin I, skeletal, fast 2a, tandem duplicate 2 [Source:ZFIN;Acc:ZDB-GENE-040426-970]	52.6507	43.162	133.19	53.1299	140.599	106.776	125.579	38.6178	134.352	91.1289
ENSDARG00000005842	cd9a	CD9 antigen (p24) a [Source:ZFIN;Acc:ZDB-GENE-030131-1175]	30.9309	4.76332	21.1979	7.70752	24.833	7.54303	27.8439	9.02823	33.0355	5.35574
ENSDARG00000005846	SP5 (1 of 3)	Sp5 transcription factor [Source:HGNC Symbol;Acc:14529]	0	0	0.36523	0	0	0	0.211603	0	0	0
ENSDARG00000005853	slc25a6	solute carrier family 25 (mitochondrial carrier; adenine nucleotide translocator), member 6 [Source:ZFIN;Acc:ZDB-GENE-070912-446]	2.12383	0	3.6954	0.559279	6.01535	0.0978062	7.48445	0	9.45355	0.216084
ENSDARG00000005861	ralgapa2	Ral GTPase activating protein, alpha subunit 2 (catalytic) [Source:ZFIN;Acc:ZDB-GENE-131122-56]	7.93181	3.39235	7.37278	2.55066	6.18547	9.9227	10.0222	5.86561	10.3012	5.47922
ENSDARG00000005865	or131-1	odorant receptor, family H, subfamily 131, member 1 [Source:ZFIN;Acc:ZDB-GENE-070806-45]	0.636011	0	0.32989	0	0.816955	0	0.799963	0	1.17726	0
ENSDARG00000005867	gon4l	gon-4-like (C.elegans) [Source:ZFIN;Acc:ZDB-GENE-070117-2447]	1.67584	1.08459	3.36459	2.19458	5.24482	3.96568	4.12358	0.601483	4.25856	1.59189
ENSDARG00000005870	mmadhc	methylmalonic aciduria (cobalamin deficiency) cblD type, with homocystinuria [Source:ZFIN;Acc:ZDB-GENE-040704-50]	18.231	8.23622	20.9562	13.6204	27.6913	15.8253	36.9927	6.07172	23.1137	28.2945
ENSDARG00000005872	arhgap28	Rho GTPase activating protein 28 [Source:ZFIN;Acc:ZDB-GENE-041114-147]	1.79024	1.31056	2.0591	7.77408	2.82285	8.74647	3.92772	0.854143	3.93199	1.38122
ENSDARG00000005879	zgc:112334	zgc:112334 [Source:ZFIN;Acc:ZDB-GENE-050809-120]	0.174663	0.35455	0.128642	0	0.532499	0.752366	0	0	0	0.0718345
ENSDARG00000005883	rfx1a	regulatory factor X, 1a (influences HLA class II expression) [Source:ZFIN;Acc:ZDB-GENE-070424-94]	4.92881	0.0899451	9.82083	0.654276	21.9527	2.74724	12.8873	2.33654	13.6032	1.93054
ENSDARG00000005891	cyb5r3	cytochrome b5 reductase 3 [Source:ZFIN;Acc:ZDB-GENE-030131-3281]	7.79005	22.6983	19.2562	27.7025	13.051	45.2535	27.5745	34.0405	27.6685	17.4896
ENSDARG00000005894	slc7a9	solute carrier family 7 (cationic amino acid transporter, y+ system), member 9 [Source:ZFIN;Acc:ZDB-GENE-080116-2]	0.946011	0.363022	0.413041	0	0.0911362	0.20781	1.20503	0	0.828041	0
ENSDARG00000005897	dera	2-deoxyribose-5-phosphate aldolase homolog (C. elegans) [Source:ZFIN;Acc:ZDB-GENE-041010-200]	16.5918	7.26172	20.1504	3.49345	36.652	25.9193	37.7267	5.02484	23.4338	6.43275
ENSDARG00000005901	AIM1L	absent in melanoma 1-like [Source:HGNC Symbol;Acc:17295]	1.27413	0	0	0	0.615568	0.282124	0	0	0	0.0392728
ENSDARG00000005908	clk4b	CDC-like kinase 4b [Source:ZFIN;Acc:ZDB-GENE-050227-19]	26.4587	38.3381	47.1183	38.0455	268.014	82.1736	55.5577	13.3767	60.357	40.3843
ENSDARG00000005913	TGM1 (1 of 6)	transglutaminase 1 [Source:HGNC Symbol;Acc:11777]	3.49499	0.122621	0.0776916	0	2.62584	0.526452	0.0895478	0	0.0843963	0
ENSDARG00000005915	tcf3a	transcription factor 3a [Source:ZFIN;Acc:ZDB-GENE-990415-51]	14.3644	0.546976	4.79279	0.0591936	22.3428	8.65328	4.52362	0	5.08507	4.22426
ENSDARG00000005916	srpk3	serine/arginine-rich protein specific kinase 3 [Source:ZFIN;Acc:ZDB-GENE-101025-2]	5.6396	2.17684	3.89633	5.51434	9.2187	2.34772	8.04657	3.49318	6.59111	1.03946
ENSDARG00000005924	serpina10a	serpin peptidase inhibitor, clade A (alpha-1 antiproteinase, antitrypsin), member 10a [Source:ZFIN;Acc:ZDB-GENE-041014-246]	37.6768	3.80334	40.6965	3.87416	34.3601	10.657	48.9603	9.90471	57.5542	6.46949
ENSDARG00000005926	ak2	adenylate kinase 2 [Source:ZFIN;Acc:ZDB-GENE-030131-512]	194.592	121.128	42.886	39.2094	79.9414	179.324	63.0983	58.5922	47.9176	76.1483
ENSDARG00000005927	tbc1d17	TBC1 domain family, member 17 [Source:ZFIN;Acc:ZDB-GENE-050522-79]	17.7314	8.75731	19.3575	4.91971	24.0005	31.6794	31.4284	4.08602	30.702	6.519
ENSDARG00000005941	yes1	v-yes-1 Yamaguchi sarcoma viral oncogene homolog 1 [Source:ZFIN;Acc:ZDB-GENE-050126-1]	13.9545	14.9826	25.3469	18.1564	26.4528	17.2557	36.5997	7.46109	38.2198	3.13797
ENSDARG00000005942	v2rl1	vomeronasal 2 receptor, l1 [Source:ZFIN;Acc:ZDB-GENE-050419-65]	4.59341	0	2.35296	0.0709051	1.62008	0.216996	2.18125	0	2.263	0
ENSDARG00000005943	htra4	HtrA serine peptidase 4 [Source:ZFIN;Acc:ZDB-GENE-131120-192]	0.841779	1.18329	2.39294	1.20843	1.17487	0.793546	3.36696	0.618796	1.67687	0.968367
ENSDARG00000005944	gnb1b	guanine nucleotide binding protein (G protein), beta polypeptide 1b [Source:ZFIN;Acc:ZDB-GENE-040426-2855]	51.4213	134.221	79.2992	125.457	651.872	203.726	101.679	93.7007	91.1829	127.07
ENSDARG00000005945	sart1	squamous cell carcinoma antigen recognised by T cells [Source:ZFIN;Acc:ZDB-GENE-040718-422]	25.4565	9.14257	31.7174	8.24942	25.5605	26.5594	39.4055	7.01705	41.8669	12.5301
ENSDARG00000005947	slc16a9b	solute carrier family 16 (monocarboxylic acid transporters), member 9b [Source:ZFIN;Acc:ZDB-GENE-040801-69]	21.6367	3.08298	43.1469	1.2471	34.4028	4.43008	71.6308	10.6943	72.4526	2.84247
ENSDARG00000005948	ankmy2a	ankyrin repeat and MYND domain containing 2a [Source:ZFIN;Acc:ZDB-GENE-030131-6321]	5.40658	3.08502	11.4581	1.08447	8.57022	1.76826	15.416	1.01519	14.82	2.57835
ENSDARG00000005959	echdc1	enoyl Coenzyme A hydratase domain containing 1 [Source:ZFIN;Acc:ZDB-GENE-050522-370]	0	0	0	0	0.198142	0	0	0	0	0
ENSDARG00000005966	slc4a5	solute carrier family 4, sodium bicarbonate cotransporter, member 5 [Source:ZFIN;Acc:ZDB-GENE-091112-19]	0.458032	0	0	0	0	0	0.0617256	0.167925	0.14614	0
ENSDARG00000005972	ric8b	resistance to inhibitors of cholinesterase 8 homolog B [Source:ZFIN;Acc:ZDB-GENE-030131-6435]	28.7982	20.2125	11.3626	5.08744	25.019	72.3902	14.0959	0.0929035	12.8569	27.9873
ENSDARG00000005974	atad5b	ATPase family, AAA domain containing 5b [Source:ZFIN;Acc:ZDB-GENE-030131-338]	0.292469	0.128878	3.80619	0.200889	1.42155	1.50159	5.55594	0	5.32804	6.35555
ENSDARG00000005980	sfswap	splicing factor, suppressor of white-apricot homolog (Drosophila) [Source:ZFIN;Acc:ZDB-GENE-040426-931]	19.6896	2.96173	9.65816	0.97291	28.8334	16.4484	11.3683	2.35934	10.4829	2.00676
ENSDARG00000005989	rgl1	ral guanine nucleotide dissociation stimulator-like 1 [Source:ZFIN;Acc:ZDB-GENE-040426-1816]	16.8247	7.33528	34.399	10.9013	17.8097	19.8397	24.87	2.15447	50.4489	2.71128
ENSDARG00000005993	prc1b	protein regulator of cytokinesis 1b [Source:ZFIN;Acc:ZDB-GENE-040426-777]	3.34472	0.268883	26.0216	3.80368	20.8746	5.50687	28.6776	3.91132	19.8263	28.2873
ENSDARG00000006003	mycla	v-myc avian myelocytomatosis viral oncogene lung carcinoma derived homolog a [Source:ZFIN;Acc:ZDB-GENE-040426-2439]	21.5131	2.59873	20.7439	2.39699	20.5857	17.7451	22.2408	3.97917	18.315	5.44698
ENSDARG00000006005	nudcd3	NudC domain containing 3 [Source:ZFIN;Acc:ZDB-GENE-040426-2255]	42.915	6.37279	4.69416	1.74943	51.9646	28.787	7.36297	1.45591	11.065	4.69921
ENSDARG00000006008	dct	dopachrome tautomerase [Source:ZFIN;Acc:ZDB-GENE-000508-1]	14.2704	1.4144	0.987865	0.390821	0.688988	0.620641	2.07335	8.64129	2.75344	0.409464
ENSDARG00000006010	bmi1a	B lymphoma Mo-MLV insertion region 1a [Source:ZFIN;Acc:ZDB-GENE-030131-224]	6.31791	3.15731	21.1844	2.46073	14.9687	3.42634	27.4857	2.12634	21.0466	0.548955
ENSDARG00000006011	klhl42	kelch-like family, member 42 [Source:ZFIN;Acc:ZDB-GENE-041210-190]	0.842932	0.278241	0.767544	0	0.701779	0.806724	1.33659	5.88124	0.837736	0.0226984
ENSDARG00000006017	kat2a	K(lysine) acetyltransferase 2A [Source:ZFIN;Acc:ZDB-GENE-080403-11]	0.652628	0.105628	0.400136	0.131242	1.75335	1.05816	0.547982	0	0.747739	1.83472
ENSDARG00000006019	tktb	transketolase b [Source:ZFIN;Acc:ZDB-GENE-030909-13]	74.6762	42.1611	55.5915	21.0872	62.6693	121.486	63.974	72.246	67.4408	24.3232
ENSDARG00000006021	agtpbp1	ATP/GTP binding protein 1 [Source:ZFIN;Acc:ZDB-GENE-081104-267]	1.80812	0.379874	1.26259	0.112731	1.57673	1.89857	1.2315	0.139545	0.72318	0.317207
ENSDARG00000006025	tp53i11b	tumor protein p53 inducible protein 11b [Source:ZFIN;Acc:ZDB-GENE-030131-6328]	2.57538	1.92015	4.50038	0	2.00256	5.61781	9.87205	5.2232	8.55778	0.0596731
ENSDARG00000006029	lta4h	leukotriene A4 hydrolase [Source:ZFIN;Acc:ZDB-GENE-040426-2477]	6.88581	88.6221	6.96926	32.4585	7.0204	102.788	12.2727	179.993	15.0237	5.83398
ENSDARG00000006031	abat	4-aminobutyrate aminotransferase [Source:ZFIN;Acc:ZDB-GENE-031006-4]	41.0239	4.63649	57.5613	17.7575	57.0248	8.24261	82.866	11.2207	105.773	44.3738
ENSDARG00000006038	aebp2	AE binding protein 2 [Source:ZFIN;Acc:ZDB-GENE-040426-2885]	19.4788	18.6776	15.4052	20.1487	104.501	42.3556	20.4127	5.65007	19.9084	50.7986
ENSDARG00000006040	cyp20a1	cytochrome P450, family 20, subfamily A, polypeptide 1 [Source:ZFIN;Acc:ZDB-GENE-040426-2646]	18.605	18.4278	17.5224	11.162	32.1595	22.7421	23.3101	11.351	26.4371	10.5213
ENSDARG00000006044	ust	uronyl-2-sulfotransferase [Source:ZFIN;Acc:ZDB-GENE-041001-163]	3.68332	0.909328	11.5574	2.04365	5.68555	2.18783	10.8942	0.588645	13.569	0.0460591
ENSDARG00000006052	malt1a	mucosa associated lymphoid tissue lymphoma translocation gene 1a [Source:ZFIN;Acc:ZDB-GENE-020801-2]	3.09452	12.0151	0.993674	16.5835	2.71955	29.3832	1.49845	1.29362	2.42081	1.31884
ENSDARG00000006060	aim1b	absent in melanoma 1b [Source:ZFIN;Acc:ZDB-GENE-030131-7179]	1.2682	0.422557	0.445081	0.115518	1.51271	1.47758	0.669126	0.249551	0.99454	0
ENSDARG00000006062	akap1b	A kinase (PRKA) anchor protein 1b [Source:ZFIN;Acc:ZDB-GENE-030131-6844]	19.7253	2.61877	15.7927	4.20748	57.2537	10.2828	19.3017	2.65427	16.4261	12.6824
ENSDARG00000006065	znf385b	zinc finger protein 385B [Source:ZFIN;Acc:ZDB-GENE-030616-154]	7.10386	0.321964	6.19097	0.752794	8.68832	2.31265	7.66331	0.557362	7.47318	0.88296
ENSDARG00000006074	uck2a	uridine-cytidine kinase 2a [Source:ZFIN;Acc:ZDB-GENE-030131-7158]	16.0796	17.2815	54.0509	37.19	41.3619	23.5941	62.1593	14.7778	57.2836	200.941
ENSDARG00000006079	gpr37l1a	G protein-coupled receptor 37 like 1a [Source:ZFIN;Acc:ZDB-GENE-110411-20]	0.97436	0	0	0	0.107277	0.244614	0	0	0	0.0900712
ENSDARG00000006092	rad21a	RAD21 homolog (S. pombe) a [Source:ZFIN;Acc:ZDB-GENE-030131-994]	8.33239	0	0.622546	0.051197	9.74962	7.13727	0.201854	0.176959	6.98774	1.72441
ENSDARG00000006093	cdk15	cyclin-dependent kinase 15 [Source:ZFIN;Acc:ZDB-GENE-060421-7193]	3.59007	0	5.15293	0.494108	2.79816	0.547866	8.44323	0.209013	9.78136	0.614417
ENSDARG00000006094	igf2r	insulin-like growth factor 2 receptor [Source:ZFIN;Acc:ZDB-GENE-041014-300]	3.33622	8.40393	1.68424	3.10829	3.13041	11.9191	2.13458	0.821656	2.87933	3.20162
ENSDARG00000006109	si:dkeyp-104h9.7	si:dkeyp-104h9.7 [Source:ZFIN;Acc:ZDB-GENE-081104-450]	0.409719	0.251561	0.239081	0	0.157885	0	1.12135	0	0.346284	0
ENSDARG00000006110	chd	chordin [Source:ZFIN;Acc:ZDB-GENE-990415-33]	2.55734	0	0.530076	0	0.906613	0.285311	0.534369	0.538232	0.255371	0.860601
ENSDARG00000006112	myof	myoferlin [Source:ZFIN;Acc:ZDB-GENE-040426-1138]	2.12573	0	3.17113	2.33861	6.28876	1.09616	3.49436	0.974177	3.20174	0.372644
ENSDARG00000006120	tbx2b	T-box 2b [Source:ZFIN;Acc:ZDB-GENE-990726-27]	23.786	0.504719	24.3221	0.529349	22.4902	8.35122	23.1216	2.94052	26.7002	1.03991
ENSDARG00000006124	kdm5c	lysine (K)-specific demethylase 5C [Source:ZFIN;Acc:ZDB-GENE-060810-94]	19.6725	9.96573	19.4263	8.37932	39.8901	24.532	17.5997	5.57085	24.8883	7.2206
ENSDARG00000006125	csnk1db	casein kinase 1, delta b [Source:ZFIN;Acc:ZDB-GENE-040426-2385]	89.0491	30.0652	75.7427	18.0928	39.1417	67.3539	99.1796	26.6915	131.12	23.1732
ENSDARG00000006128	cep170a	centrosomal protein 170a [Source:ZFIN;Acc:ZDB-GENE-090312-109]	7.21412	5.26491	14.4351	4.4783	19.0513	12.9439	19.6294	8.66644	15.5316	3.97674
ENSDARG00000006137	star	steroidogenic acute regulatory protein [Source:ZFIN;Acc:ZDB-GENE-001120-3]	2.13435	0.201608	1.91336	0	4.8933	0.999984	5.00586	0	2.77522	0.10624
ENSDARG00000006145	det1	de-etiolated homolog 1 (Arabidopsis) [Source:ZFIN;Acc:ZDB-GENE-030131-2809]	2.62743	0	2.64497	0.240429	4.65024	1.9172	2.9632	0.0831028	4.91329	2.27586
ENSDARG00000006151	pde11al	phosphodiesterase 11a, like [Source:ZFIN;Acc:ZDB-GENE-031118-106]	1.53233	0	1.89955	0.0991439	0.479036	0.0809115	1.52819	0.856711	2.01363	0.525794
ENSDARG00000006169	lrrk2	leucine-rich repeat kinase 2 [Source:ZFIN;Acc:ZDB-GENE-071218-6]	2.23228	2.1015	1.49354	0.906069	7.24672	3.73387	1.53574	1.46424	1.80291	1.33325
ENSDARG00000006174	lrrc23	leucine rich repeat containing 23 [Source:ZFIN;Acc:ZDB-GENE-041010-153]	1.47828	0	2.08086	0	0.517228	0	1.88051	1.11002	0.980428	0
ENSDARG00000006181	hif1aa	hypoxia-inducible factor 1, alpha subunit (basic helix-loop-helix transcription factor) a [Source:ZFIN;Acc:ZDB-GENE-080917-55]	2.98783	0	2.70088	0.0433257	2.13505	0.454513	3.63575	0	3.03876	0.108839
ENSDARG00000006192	gatad2ab	GATA zinc finger domain containing 2Ab [Source:ZFIN;Acc:ZDB-GENE-040426-2372]	17.1931	4.6108	4.1259	1.63393	35.0816	53.5804	3.32529	0.405183	3.4598	2.08599
ENSDARG00000006196	sav1	salvador homolog 1 (Drosophila) [Source:ZFIN;Acc:ZDB-GENE-040912-28]	6.63552	1.12351	5.3756	0.303413	8.78985	2.90398	6.93604	9.50259	7.34873	2.30577
ENSDARG00000006200	EIF4G1 (1 of 3)	eukaryotic translation initiation factor 4 gamma, 1 [Source:HGNC Symbol;Acc:3296]	41.6116	46.6094	27.4954	56.7369	147.114	144.552	34.7374	30.7307	31.9746	52.9897
ENSDARG00000006202	erbb3a	v-erb-b2 erythroblastic leukemia viral oncogene homolog 3a [Source:ZFIN;Acc:ZDB-GENE-030916-3]	1.07663	0	1.12263	0.0157454	0.688483	0.15088	1.55697	0.572377	1.59498	1.45842
ENSDARG00000006206	pou4f3	POU domain, class 4, transcription factor 3 [Source:ZFIN;Acc:ZDB-GENE-990415-24]	0.94913	0	0.161467	0	2.59495	0.12157	0.381883	0	0.576218	0
ENSDARG00000006207	gpx1b	glutathione peroxidase 1b [Source:ZFIN;Acc:ZDB-GENE-040912-60]	32.9592	1.34852	6.47221	0	10.6228	3.32704	4.60614	5.54038	3.78916	3.48647
ENSDARG00000006212	MYT1L (1 of 2)	myelin transcription factor 1-like [Source:HGNC Symbol;Acc:7623]	0.600596	0	1.18404	0	1.79811	0.724898	2.25616	0.236762	2.66131	0
ENSDARG00000006215	akr1b1	aldo-keto reductase family 1, member B1 (aldose reductase) [Source:ZFIN;Acc:ZDB-GENE-040625-7]	26.9629	9.09042	20.5241	1.60647	17.9257	5.94691	30.8501	52.6654	25.4174	9.09616
ENSDARG00000006219	gnl3	guanine nucleotide binding protein-like 3 (nucleolar) [Source:ZFIN;Acc:ZDB-GENE-030131-616]	40.2629	14.5162	51.8558	11.6849	43.3699	40.2328	63.2236	20.8277	58.6674	54.6269
ENSDARG00000006220	ugt1a7	UDP glucuronosyltransferase 1 family, polypeptide A7 [Source:ZFIN;Acc:ZDB-GENE-080227-6]	3.41565	5.02901	7.76086	5.62315	4.17915	3.55988	11.9814	16.5786	10.5591	2.49444
ENSDARG00000006225	ddx39aa	DEAD (Asp-Glu-Ala-Asp) box polypeptide 39Aa [Source:ZFIN;Acc:ZDB-GENE-030131-4275]	108.872	37.554	88.2651	20.6282	169.096	105.462	143.807	32.82	177.54	68.6924
ENSDARG00000006235	brms1la	breast cancer metastasis-suppressor 1-like a [Source:ZFIN;Acc:ZDB-GENE-050913-49]	26.1687	6.94842	74.4568	28.3152	539.878	22.3295	80.5166	18.2138	86.9868	34.3345
ENSDARG00000006240	slc27a1a	solute carrier family 27 (fatty acid transporter), member 1a [Source:ZFIN;Acc:ZDB-GENE-050320-112]	7.6728	0	9.7367	1.14247	7.10533	2.39244	11.5851	3.47258	8.17954	0.920549
ENSDARG00000006242	ptp4a1	protein tyrosine phosphatase type IVA, member 1 [Source:ZFIN;Acc:ZDB-GENE-041121-11]	271.83	188.674	453.496	103.307	371.755	230.88	519.548	148.146	510.031	120.338
ENSDARG00000006251	ell2	elongation factor, RNA polymerase II, 2 [Source:ZFIN;Acc:ZDB-GENE-030131-1717]	5.23404	6.38369	7.63686	3.11961	15.6546	22.3566	9.36082	4.09457	8.5561	3.27559
ENSDARG00000006253	mier3	mesoderm induction early response 1, family member 3 [Source:ZFIN;Acc:ZDB-GENE-050913-97]	11.0926	4.08441	6.74585	0	8.11253	7.46565	9.57535	2.4036	4.66897	1.49787
ENSDARG00000006257	vldlr	very low density lipoprotein receptor [Source:ZFIN;Acc:ZDB-GENE-040426-803]	8.307	1.6518	12.4206	0.887606	8.21265	4.46887	16.6979	4.26637	20.5876	0.510839
ENSDARG00000006260	tuba8l4	tubulin, alpha 8 like 4 [Source:ZFIN;Acc:ZDB-GENE-040426-860]	327.17	135.26	65.8569	42.6855	545.218	316.538	97.3028	54.2711	77.6346	124.817
ENSDARG00000006266	stat1a	signal transduction and activation of transcription 1a [Source:ZFIN;Acc:ZDB-GENE-980526-499]	38.163	42.4734	67.1194	29.4082	74.7897	72.9404	60.4589	16.7156	73.0377	45.8849
ENSDARG00000006272	mpp5a	membrane protein, palmitoylated 5a (MAGUK p55 subfamily member 5a) [Source:ZFIN;Acc:ZDB-GENE-020712-1]	6.8339	1.84103	14.0564	1.75652	8.01846	6.05045	11.5917	2.78951	11.8684	1.84671
ENSDARG00000006275	irf2bp2b	interferon regulatory factor 2 binding protein 2b [Source:ZFIN;Acc:ZDB-GENE-040426-2574]	19.6859	9.00663	10.7123	7.31048	28.0171	25.7612	11.7477	5.25397	13.6089	7.35414
ENSDARG00000006279	rragd	ras-related GTP binding D [Source:ZFIN;Acc:ZDB-GENE-070620-6]	1.16275	2.31164	0.993576	1.07259	2.73941	1.99559	1.20591	0.421818	1.71104	0.878358
ENSDARG00000006281	myh11b	myosin, heavy polypeptide 11, smooth muscle b [Source:ZFIN;Acc:ZDB-GENE-101124-2]	0.327997	0.483323	0.419716	0.141259	0.820239	0.442937	0.239891	0.0271251	0.174233	0.673222
ENSDARG00000006283	waslb	Wiskott-Aldrich syndrome-like b [Source:ZFIN;Acc:ZDB-GENE-040426-718]	8.07961	7.26742	12.5924	8.23521	14.7368	11.9938	12.9591	6.90742	14.9593	4.46038
ENSDARG00000006288	prdm5	PR domain containing 5 [Source:ZFIN;Acc:ZDB-GENE-040708-1]	1.74372	0.928493	4.02486	1.48274	5.83599	2.33748	5.25364	0.790195	4.69735	1.58266
ENSDARG00000006290	ndufs5	NADH dehydrogenase (ubiquinone) Fe-S protein 5 [Source:ZFIN;Acc:ZDB-GENE-050522-437]	201.253	87.3653	30.7395	31.1195	64.7905	63.7577	34.3863	59.5745	33.8402	67.2635
ENSDARG00000006292	MAATS1	MYCBP-associated, testis expressed 1 [Source:HGNC Symbol;Acc:24010]	0.081798	0	0.159103	0	0.441291	0.191664	0.22387	0	0.799892	0
ENSDARG00000006299	arhgef7a	Rho guanine nucleotide exchange factor (GEF) 7a [Source:ZFIN;Acc:ZDB-GENE-060322-11]	8.2533	1.06554	7.44802	0.537568	24.5733	8.475	9.11756	0.594438	10.443	0.130786
ENSDARG00000006300	psmd9	proteasome (prosome, macropain) 26S subunit, non-ATPase, 9 [Source:ZFIN;Acc:ZDB-GENE-030131-431]	31.7409	20.8546	12.0596	15.6306	36.4274	33.2083	14.0583	10.3601	21.7809	39.0095
ENSDARG00000006301	raph1	Ras association (RalGDS/AF-6) and pleckstrin homology domains 1 [Source:ZFIN;Acc:ZDB-GENE-070912-156]	7.32026	0.848249	3.72875	0.258609	8.74124	1.33806	4.42205	0.386541	5.58559	0.805469
ENSDARG00000006307	shisa4	shisa homolog 4 (Xenopus laevis) [Source:ZFIN;Acc:ZDB-GENE-050417-419]	2.72702	0	12.2817	0.232325	4.74007	0.733153	16.6717	0.803018	11.0193	0.0785413
ENSDARG00000006308	ptpn18	protein tyrosine phosphatase, non-receptor type 18 [Source:ZFIN;Acc:ZDB-GENE-050320-12]	0.0866318	1.81921	0.167792	4.18699	0.066767	4.88156	1.75352	0.773216	0.747772	7.60653
ENSDARG00000006314	itgav	integrin, alpha V [Source:ZFIN;Acc:ZDB-GENE-060616-382]	7.22783	8.02493	5.38847	7.73299	10.0229	29.472	7.79262	1.87402	8.08096	4.65546
ENSDARG00000006316	rpl23a	ribosomal protein L23a [Source:ZFIN;Acc:ZDB-GENE-030131-7479]	1749.72	1786.39	384.133	536.646	994.536	1013.91	468.938	1005.32	579.149	1552.92
ENSDARG00000006331	mif4gdb	MIF4G domain containing b [Source:ZFIN;Acc:ZDB-GENE-050227-7]	1.0432	2.19604	2.31285	0.35657	2.00401	1.58356	2.48888	0.369738	1.74516	2.70946
ENSDARG00000006332	snx14	sorting nexin 14 [Source:ZFIN;Acc:ZDB-GENE-040724-144]	11.4191	7.33267	6.71715	3.43176	7.71984	10.4097	9.31289	0.74001	8.47243	3.31735
ENSDARG00000006341	tas1r3	taste receptor, type 1, member 3 [Source:ZFIN;Acc:ZDB-GENE-070917-3]	0.24261	0.258283	0.437772	0	0.124653	0.18949	0.0762876	0.468152	0	0.914777
ENSDARG00000006345	MED17	mediator complex subunit 17 [Source:HGNC Symbol;Acc:2375]	4.332	0.858397	0.142071	0	2.9926	1.57998	0.341249	0	0	0
ENSDARG00000006350	nkx1.2la	NK1 transcription factor related 2-like,a [Source:ZFIN;Acc:ZDB-GENE-040615-1]	0	0	0.361873	0.0298019	0.195576	0	0.393846	0.103008	0.872199	0.264897
ENSDARG00000006353	itga5	integrin, alpha 5 (fibronectin receptor, alpha polypeptide) [Source:ZFIN;Acc:ZDB-GENE-031116-52]	14.1288	7.93233	14.1704	4.02208	16.8455	17.3051	12.7523	3.50278	18.5836	4.16259
ENSDARG00000006356	slc18a3a	solute carrier family 18 (vesicular acetylcholine), member 3a [Source:ZFIN;Acc:ZDB-GENE-060929-990]	3.6942	0.0527484	4.23173	0.616662	2.92321	1.40912	6.21439	2.84194	7.24439	0
ENSDARG00000006368	crlf1b	cytokine receptor-like factor 1b [Source:ZFIN;Acc:ZDB-GENE-080108-1]	2.66734	1.3944	0.859772	0.0624448	2.68995	1.8321	0.972648	0.893053	1.89044	3.02855
ENSDARG00000006370	atp6v1h	ATPase, H+ transporting, lysosomal, V1 subunit H [Source:ZFIN;Acc:ZDB-GENE-021219-2]	44.8869	66.4849	25.9852	17.7691	69.3317	91.5682	36.2208	20.2692	45.2446	9.87359
ENSDARG00000006372	ugt5c2	UDP glucuronosyltransferase 5 family, polypeptide C2 [Source:ZFIN;Acc:ZDB-GENE-060825-206]	0.220601	0	0.684722	0	0	0.247329	1.2332	5.99165	0.552599	0.574569
ENSDARG00000006375	nsfl1c	NSFL1 (p97) cofactor (p47) [Source:ZFIN;Acc:ZDB-GENE-041114-160]	0	0	0	0	0	0	0	0	0	0
ENSDARG00000006383	stxbp5l	syntaxin binding protein 5-like [Source:ZFIN;Acc:ZDB-GENE-041210-220]	1.42882	0	2.45866	0.177172	3.61647	0.555039	2.326	0.0437417	2.31792	0.136905
ENSDARG00000006385	triobp	TRIO and F-actin binding protein [Source:ZFIN;Acc:ZDB-GENE-061215-80]	0.583908	0.071702	0.497806	0.223531	3.49404	1.80359	0.21489	0	0.260823	0.683897
ENSDARG00000006389	smad2	MAD homolog 2 (Drosophila) [Source:ZFIN;Acc:ZDB-GENE-990603-7]	18.3794	7.449	4.53555	1.74266	15.1964	7.70726	3.95746	1.93027	6.69552	6.55882
ENSDARG00000006392	exosc9	exosome component 9 [Source:ZFIN;Acc:ZDB-GENE-041010-180]	18.3296	12.1005	40.3898	34.1976	19.1054	13.6477	57.9984	19.2659	56.0721	22.9835
ENSDARG00000006394	mre11a	meiotic recombination 11 homolog A (S. cerevisiae) [Source:ZFIN;Acc:ZDB-GENE-040426-2638]	4.34959	0.612121	9.21916	2.24697	2.6588	3.47556	11.1895	1.92646	9.45201	1.46463
ENSDARG00000006395	rbm25	RNA binding motif protein 25 [Source:ZFIN;Acc:ZDB-GENE-030131-5547]	26.5697	11.7264	11.357	0.939153	28.322	40.337	11.1496	5.76854	18.3164	6.74484
ENSDARG00000006396	nrcama	neuronal cell adhesion molecule a [Source:ZFIN;Acc:ZDB-GENE-041210-235]	4.9001	0.0170536	11.7021	0.0132911	110.771	4.09455	42.6977	3.54365	8.35271	0.63943
ENSDARG00000006397	laptm4a	lysosomal-associated protein transmembrane 4 alpha [Source:ZFIN;Acc:ZDB-GENE-030131-1024]	91.5788	77.1866	166.763	82.9728	129.748	112.877	224.211	93.84	197.057	94.5118
ENSDARG00000006399	ywhae1	tyrosine 3-monooxygenase/tryptophan 5-monooxygenase activation protein, epsilon polypeptide 1 [Source:ZFIN;Acc:ZDB-GENE-030131-779]	325.074	496.677	558.537	772.821	4086.7	1386.23	692.335	797.689	552.918	1137.58
ENSDARG00000006408	hmgb3b	high-mobility group box 3b [Source:ZFIN;Acc:ZDB-GENE-050417-290]	93.441	222.206	204.59	303.96	89.0059	106.123	235.273	174.77	211.682	275.329
ENSDARG00000006409	mapk12b	mitogen-activated protein kinase 12b [Source:ZFIN;Acc:ZDB-GENE-041210-123]	0.514828	15.2378	0.349424	5.91258	0.503377	15.8431	0.473667	17.4183	1.29749	0
ENSDARG00000006413	rpl38	ribosomal protein L38 [Source:ZFIN;Acc:ZDB-GENE-030131-8752]	1489.52	1042.15	317.676	351.442	281.525	455.612	385.668	593.939	410.19	944.101
ENSDARG00000006420	atrnl1b	attractin-like 1b [Source:ZFIN;Acc:ZDB-GENE-030131-8092]	8.81861	1.45973	17.1972	1.79824	33.2235	5.51565	21.7092	9.73425	19.6001	1.6873
ENSDARG00000006422	esyt3	extended synaptotagmin-like protein 3 [Source:ZFIN;Acc:ZDB-GENE-050809-35]	1.90105	1.43293	2.03614	0.534613	1.66126	2.34956	2.60037	0.394916	2.73025	0.176575
ENSDARG00000006427	fabp2	fatty acid binding protein 2, intestinal [Source:ZFIN;Acc:ZDB-GENE-991019-5]	66.4639	32.5116	51.723	56.6698	63.4979	26.9663	80.9067	172.064	81.5337	214.964
ENSDARG00000006434	polr1e	polymerase (RNA) I polypeptide E [Source:ZFIN;Acc:ZDB-GENE-050522-251]	15.9087	7.82075	23.7716	11.5921	28.5649	12.586	26.6732	20.0548	27.5231	41.2764
ENSDARG00000006447	slc19a3a	solute carrier family 19, member 3a [Source:ZFIN;Acc:ZDB-GENE-110411-41]	0.488661	0.240024	0.189292	0	0.37661	1.14313	0.613497	0	0.601756	1.02403
ENSDARG00000006456	pdgfrl	platelet-derived growth factor receptor-like [Source:ZFIN;Acc:ZDB-GENE-040426-901]	31.0849	0.0903292	25.3117	4.08834	18.0774	4.03002	28.8329	3.65002	35.3185	10.0385
ENSDARG00000006462	CECR5	cat eye syndrome chromosome region, candidate 5 [Source:HGNC Symbol;Acc:1843]	3.87344	5.33716	11.2976	7.4448	19.271	14.0145	12.0514	2.92551	11.6106	7.46679
ENSDARG00000006467	pcdh8	protocadherin 8 [Source:ZFIN;Acc:ZDB-GENE-980526-242]	2.81007	0	9.96663	0.98652	10.5941	0.614472	8.57282	0.707703	7.21767	0.561112
ENSDARG00000006468	grap2a	GRB2-related adaptor protein 2a [Source:ZFIN;Acc:ZDB-GENE-050417-275]	5.7238	148.235	6.47377	78.0401	11.0862	112.538	15.4166	146.174	8.94271	298.084
ENSDARG00000006474	fam154b	family with sequence similarity 154, member B [Source:ZFIN;Acc:ZDB-GENE-051127-27]	0.135012	0.16579	0.417951	0.193819	0	0	0	0	0.114109	0.087365
ENSDARG00000006477	ddi2	DNA-damage inducible protein 2 [Source:ZFIN;Acc:ZDB-GENE-031030-15]	8.51664	9.37513	30.4019	5.38262	114.217	32.0001	41.314	11.8482	38.077	42.4947
ENSDARG00000006487	anp32a	acidic (leucine-rich) nuclear phosphoprotein 32 family, member A [Source:ZFIN;Acc:ZDB-GENE-030131-7850]	154.073	74.7114	458.726	176.532	196.199	170.251	668.169	238.378	577.296	328.773
ENSDARG00000006491	agpat9l	1-acylglycerol-3-phosphate O-acyltransferase 9, like [Source:ZFIN;Acc:ZDB-GENE-060531-19]	2.92782	5.1451	1.02115	3.2351	2.44555	7.27419	1.14943	0.584132	0.824335	0.549979
ENSDARG00000006494	asb7	ankyrin repeat and SOCS box-containing 7 [Source:ZFIN;Acc:ZDB-GENE-040426-2429]	6.36257	2.88099	22.5374	12.6222	86.9035	7.14358	23.8774	13.5777	21.036	23.5048
ENSDARG00000006497	rtn1a	reticulon 1a [Source:ZFIN;Acc:ZDB-GENE-030131-2426]	69.4641	2.87545	138.316	19.8832	133.482	14.6446	207.359	42.9434	182.91	16.134
ENSDARG00000006501	cyp2x10.2	cytochrome P450, family 2, subfamily X, polypeptide 10.2 [Source:ZFIN;Acc:ZDB-GENE-060818-12]	0	0	0.0484111	0	0	0	0	0	0	0
ENSDARG00000006503	CABZ01067175.1	Uncharacterized protein [Source:UniProtKB/TrEMBL;Acc:E7EZN7]	0.273417	0	0	0	0.210722	0	0	0	0	0
ENSDARG00000006508	pip5k1bb	phosphatidylinositol-4-phosphate 5-kinase, type I, beta b [Source:ZFIN;Acc:ZDB-GENE-040912-141]	7.58505	0.601481	4.85325	0.1803	6.26458	5.0797	7.58791	1.40105	6.76873	0.060391
ENSDARG00000006514	her6	hairy-related 6 [Source:ZFIN;Acc:ZDB-GENE-980526-144]	641.131	48.0714	201.712	34.9514	322.942	197.882	316.733	56.6501	231.91	155.822
ENSDARG00000006518	afap1l1a	actin filament associated protein 1-like 1a [Source:ZFIN;Acc:ZDB-GENE-050913-76]	0.20942	0	0.252593	0	0.062719	0	0.222724	0	0.884189	0.381176
ENSDARG00000006522	otop2	otopetrin 2 [Source:ZFIN;Acc:ZDB-GENE-050104-2]	2.15644	0	0.238019	0	3.06863	0.89922	1.21256	0.252998	0.141567	0
ENSDARG00000006524	supt6h	suppressor of Ty 6 homolog [Source:ZFIN;Acc:ZDB-GENE-030131-7949]	15.5643	8.82608	30.5501	4.87629	71.0824	37.3011	32.0944	10.2879	34.0717	19.8799
ENSDARG00000006526	fn1b	fibronectin 1b [Source:ZFIN;Acc:ZDB-GENE-030131-6545]	37.4751	2.65451	29.7362	17.2319	60.1946	23.2537	25.974	16.3549	30.9922	11.9286
ENSDARG00000006527	brd3a	bromodomain containing 3a [Source:ZFIN;Acc:ZDB-GENE-030131-6141]	46.0533	12.5719	57.9674	15.1139	61.954	26.4968	62.3558	7.05885	65.3707	45.4258
ENSDARG00000006544	CABZ01084570.1	Uncharacterized protein [Source:UniProtKB/TrEMBL;Acc:F1R342]	0.155537	0	0	0	0.642796	1.07129	0	0	0	0
ENSDARG00000006545	rgp1	RGP1 retrograde golgi transport homolog (S. cerevisiae) [Source:ZFIN;Acc:ZDB-GENE-040718-352]	5.42332	4.10743	5.12668	2.42774	8.53054	3.39469	6.12505	1.12305	4.54064	13.8426
ENSDARG00000006546	ak4	adenylate kinase 4 [Source:ZFIN;Acc:ZDB-GENE-040426-2505]	23.6935	7.2107	40.1019	5.06232	26.0938	15.9933	44.2071	9.32462	50.9189	7.71237
ENSDARG00000006553	rras	related RAS viral (r-ras) oncogene homolog [Source:ZFIN;Acc:ZDB-GENE-041010-217]	11.1276	11.7315	32.0001	16.245	31.7827	27.0211	40.3891	27.6675	38.6406	9.29773
ENSDARG00000006560	irf4a	interferon regulatory factor 4a [Source:ZFIN;Acc:ZDB-GENE-070912-330]	0.253158	0	0.146682	0.121142	0	0.667334	0.113511	0	0.175724	0.682674
ENSDARG00000006566	nlk1	nemo like kinase, type 1 [Source:ZFIN;Acc:ZDB-GENE-040701-1]	24.968	4.60809	103.931	33.9875	232.334	13.766	98.4198	34.1042	48.5582	15.365
ENSDARG00000006567	dus4l	dihydrouridine synthase 4-like (S. cerevisiae) [Source:ZFIN;Acc:ZDB-GENE-040801-233]	3.12898	10.0054	5.38575	2.74295	3.6245	6.94412	5.40937	5.91912	5.6724	1.2364
ENSDARG00000006568	kcnmb2	potassium large conductance calcium-activated channel, subfamily M, beta member 2 [Source:ZFIN;Acc:ZDB-GENE-050320-97]	0	0	0.204088	0	0.269554	0	0	1.86997	0	0
ENSDARG00000006577	nadka	NAD kinase a [Source:ZFIN;Acc:ZDB-GENE-050417-39]	5.85834	40.0337	3.962	9.08447	2.10653	62.9848	1.85423	11.6617	2.76352	2.40046
ENSDARG00000006580	cldnd	claudin d [Source:ZFIN;Acc:ZDB-GENE-010328-4]	0.610137	0	0.103489	0	0.205027	0.155835	0	0.440006	0	0
ENSDARG00000006584	phf8	PHD finger protein 8 [Source:ZFIN;Acc:ZDB-GENE-060419-1]	15.4498	0.497992	27.9936	1.54393	10.3672	7.64526	34.9133	3.36047	38.5134	4.61906
ENSDARG00000006585	CABZ01113899.1	Uncharacterized protein [Source:UniProtKB/TrEMBL;Acc:E7F1C9]	0.202251	0	0.227732	0.0562642	2.21541	0.068876	0.10544	0	0.163229	0
ENSDARG00000006588	zgc:111983	zgc:111983 [Source:ZFIN;Acc:ZDB-GENE-050417-335]	2.05909	0	3.21154	14.8864	3.73141	5.13384	10.8873	24.0745	4.60694	0.372053
ENSDARG00000006598	sgk2b	serum/glucocorticoid regulated kinase 2b [Source:ZFIN;Acc:ZDB-GENE-060929-44]	1.58134	16.4807	1.66601	7.52009	3.11832	12.9404	3.50705	17.4377	3.31365	0.737935
ENSDARG00000006600	lsm14aa	LSM14 homolog Aa (SCD6, S. cerevisiae) [Source:ZFIN;Acc:ZDB-GENE-040426-1567]	5.13701	7.68245	9.36702	4.99777	22.8104	16.9247	13.0639	7.18093	16.0581	11.5395
ENSDARG00000006601	KAZN (1 of 3)	kazrin, periplakin interacting protein [Source:HGNC Symbol;Acc:29173]	10.1997	0.485652	2.59274	0.387707	5.01064	3.47558	2.9228	0.595084	4.04411	0.29112
ENSDARG00000006602	chrna2a	cholinergic receptor, nicotinic, alpha polypeptide 2a (neuronal) [Source:ZFIN;Acc:ZDB-GENE-040108-2]	0.174581	0	0.101872	0.375935	0.201824	1.31627	0.642492	0	0.342507	0
ENSDARG00000006603	csrp1a	cysteine and glycine-rich protein 1a [Source:ZFIN;Acc:ZDB-GENE-030909-4]	28.6521	24.1814	30.7175	36.2012	30.2749	31.8393	27.6968	43.1855	27.6885	9.32616
ENSDARG00000006604	pvrl3b	poliovirus receptor-related 3b [Source:ZFIN;Acc:ZDB-GENE-050327-14]	11.6653	0.277034	9.71975	0.0830151	11.1252	3.61846	12.3315	2.69852	10.4617	0.745874
ENSDARG00000006607	gpr27	G protein-coupled receptor 27 [Source:ZFIN;Acc:ZDB-GENE-071022-3]	1.59482	0	5.24334	0.240488	3.74029	0.294393	8.87189	0.396979	6.76804	0.29581
ENSDARG00000006609	map2k2a	mitogen-activated protein kinase kinase 2a [Source:ZFIN;Acc:ZDB-GENE-041027-1]	6.50391	6.24065	17.9637	14.4016	6.57911	23.6854	25.7694	14.0241	21.5784	15.4518
ENSDARG00000006615	hnf1ba	HNF1 homeobox Ba [Source:ZFIN;Acc:ZDB-GENE-020104-1]	0.793678	1.21826	2.65238	0.663266	3.75972	2.32237	2.28426	0.52055	2.27269	0.380618
ENSDARG00000006617	napgl	N-ethylmaleimide-sensitive factor attachment protein, gamma, like [Source:ZFIN;Acc:ZDB-GENE-050320-46]	2.80774	0.621982	4.26336	0.308482	3.7411	5.05611	6.40949	0.811479	2.69061	0.78181
ENSDARG00000006621	pspc1	paraspeckle component 1 [Source:ZFIN;Acc:ZDB-GENE-030131-9530]	24.9269	3.24963	50.7225	8.88287	84.3291	13.0002	59.9947	10.4893	52.2956	7.38968
ENSDARG00000006624	ppp2r2ab	protein phosphatase 2, regulatory subunit B, alpha b [Source:ZFIN;Acc:ZDB-GENE-030131-5474]	11.2211	1.33906	12.3482	2.93222	95.5228	14.7791	14.792	2.73415	16.0747	6.55563
ENSDARG00000006636	slitrk2	SLIT and NTRK-like family, member 2 [Source:ZFIN;Acc:ZDB-GENE-080327-7]	1.88043	0	2.06109	0	1.07901	0.0944125	3.01172	0.0666442	1.81925	0
ENSDARG00000006639	lnpb	limb and neural patterns b [Source:ZFIN;Acc:ZDB-GENE-030131-9455]	10.4888	1.81938	26.9072	8.31061	65.5685	7.51463	37.7674	15.6339	23.937	2.27708
ENSDARG00000006640	eomesa	eomesodermin homolog a [Source:ZFIN;Acc:ZDB-GENE-001228-1]	10.8108	3.76664	16.5425	20.5995	17.5591	37.8372	19.3896	2.63487	16.4175	3.36891
ENSDARG00000006642	drg2	developmentally regulated GTP binding protein 2 [Source:ZFIN;Acc:ZDB-GENE-040808-29]	27.8981	18.5338	68.4006	24.7132	58.3567	33.3394	61.9297	30.9221	62.2654	60.8794
ENSDARG00000006666	BUD13	BUD13 homolog (S. cerevisiae) [Source:HGNC Symbol;Acc:28199]	4.86269	1.06829	4.00171	0.832597	10.1033	3.80429	5.43469	2.01447	4.37618	7.75109
ENSDARG00000006672	znf395	zinc finger protein 395 [Source:ZFIN;Acc:ZDB-GENE-031002-50]	9.8587	3.40116	24.926	7.92657	25.582	5.24022	22.9091	8.68392	22.1031	22.8733
ENSDARG00000006677	ripk1l	receptor (TNFRSF)-interacting serine-threonine kinase 1, like [Source:ZFIN;Acc:ZDB-GENE-070705-132]	1.3894	0.751989	1.20171	0.225416	0.0726099	3.56827	0.689058	1.12296	1.08055	0.792536
ENSDARG00000006678	pth2r	parathyroid hormone 2 receptor [Source:ZFIN;Acc:ZDB-GENE-991123-10]	0.354927	0	0.432149	0	0.131931	0.100277	1.33673	0.0707836	1.17283	0
ENSDARG00000006683	arhgef6	Rac/Cdc42 guanine nucleotide exchange factor (GEF) 6 [Source:ZFIN;Acc:ZDB-GENE-101013-2]	2.64765	2.41688	2.26857	6.8488	1.78987	9.92859	2.92253	2.64333	3.35494	2.64678
ENSDARG00000006686	zmynd19	zinc finger, MYND domain containing 19 [Source:ZFIN;Acc:ZDB-GENE-030131-4460]	27.9786	15.055	28.915	4.2716	45.6808	27.2187	39.67	3.43371	50.5945	10.9052
ENSDARG00000006687	h2afy2	H2A histone family, member Y2 [Source:ZFIN;Acc:ZDB-GENE-050913-114]	28.3161	11.3264	24.9045	8.00471	19.3006	4.27071	28.4497	10.6543	26.5239	12.7694
ENSDARG00000006691	rpl12	ribosomal protein L12 [Source:ZFIN;Acc:ZDB-GENE-030131-5297]	1712.28	805.809	160.301	126.882	545.021	1157.05	177.661	375.882	264.14	675.701
ENSDARG00000006693	tmprss4a	transmembrane protease, serine 4a [Source:ZFIN;Acc:ZDB-GENE-061103-631]	17.8766	14.5175	8.83052	34.7995	209.714	66.5374	12.1254	9.40384	15.0242	8.55382
ENSDARG00000006705	pkn2	protein kinase N2 [Source:ZFIN;Acc:ZDB-GENE-061207-42]	2.13686	0.785197	4.82546	0.869871	2.13383	2.8714	4.61317	3.84269	4.56478	3.69754
ENSDARG00000006712	wipf2b	WAS/WASL interacting protein family, member 2b [Source:ZFIN;Acc:ZDB-GENE-040625-182]	2.56702	2.25299	8.50937	0.783207	60.6573	3.74388	12.9618	2.25592	9.31972	2.56816
ENSDARG00000006719	specc1la	sperm antigen with calponin homology and coiled-coil domains 1-like a [Source:ZFIN;Acc:ZDB-GENE-060810-139]	4.63576	0.629916	3.90998	0.334972	5.03594	4.98207	3.14109	0.173106	4.95938	1.02564
ENSDARG00000006729	eif3s6ip	eukaryotic translation initiation factor 3, subunit 6 interacting protein [Source:ZFIN;Acc:ZDB-GENE-040426-2138]	112.831	40.1496	58.2862	22.8847	72.8877	117.714	65.8039	32.6278	68.9244	41.5876
ENSDARG00000006747	tmem178b	transmembrane protein 178B [Source:ZFIN;Acc:ZDB-GENE-040718-92]	8.05178	0	1.91187	0	23.4396	0.532405	2.97738	0.107376	3.69136	0
ENSDARG00000006754	mllt3	myeloid/lymphoid or mixed lineage-leukemia translocation to 3 homolog (Drosophila) [Source:ZFIN;Acc:ZDB-GENE-050417-356]	5.31093	0.0504021	5.63414	0.0785644	6.56657	1.40538	6.20852	1.32732	6.78368	0.0531198
ENSDARG00000006757	klhl41b	kelch-like 41b (Drosophila) [Source:ZFIN;Acc:ZDB-GENE-030131-9875]	1.35203	0.0557857	0.633226	0	1.58759	0.106448	1.83908	4.07798	0.937839	0.728143
ENSDARG00000006758	zgc:77415	zgc:77415 [Source:ZFIN;Acc:ZDB-GENE-030131-3308]	2.51528	0.792078	6.22769	1.25418	17.73	4.01517	7.64466	1.13372	6.782	2.05662
ENSDARG00000006760	slc24a3	solute carrier family 24 (sodium/potassium/calcium exchanger), member 3 [Source:ZFIN;Acc:ZDB-GENE-090312-67]	10.0051	1.4771	3.30647	0.215144	4.45675	9.78193	2.46098	0.371816	8.74547	0.0727329
ENSDARG00000006766	snd1	staphylococcal nuclease domain containing 1 [Source:ZFIN;Acc:ZDB-GENE-030131-3124]	43.8738	18.5178	31.5977	14.072	39.0796	80.5276	37.6134	27.7543	41.3024	26.6667
ENSDARG00000006773	elovl4a	elongation of very long chain fatty acids (FEN1/Elo2, SUR4/Elo3, yeast)-like 4a [Source:ZFIN;Acc:ZDB-GENE-040426-1767]	8.53225	0.292156	30.2417	3.03468	28.0104	2.05902	43.5788	2.8333	25.0983	14.5589
ENSDARG00000006775	CASS4	Cas scaffolding protein family member 4 [Source:HGNC Symbol;Acc:15878]	0.867773	8.5575	0.605495	0.456775	0.339388	11.7243	1.25722	0.814101	1.28864	0.224611
ENSDARG00000006782	rb1	retinoblastoma 1 [Source:ZFIN;Acc:ZDB-GENE-040428-1]	6.49977	7.05321	15.7503	2.56117	4.66493	21.8853	18.2343	1.70944	18.2703	4.22108
ENSDARG00000006786	copz2	zeta2-cop [Source:ZFIN;Acc:ZDB-GENE-000406-5]	18.9547	6.11273	30.2116	0.556083	109.821	10.3981	37.0846	21.5029	32.9085	3.34106
ENSDARG00000006791	arntl1a	aryl hydrocarbon receptor nuclear translocator-like 1a [Source:ZFIN;Acc:ZDB-GENE-000509-1]	8.173	1.00779	9.97775	0.759892	14.4439	4.59881	11.867	1.02142	17.1473	1.38657
ENSDARG00000006797	nt5dc1	5'-nucleotidase domain containing 1 [Source:ZFIN;Acc:ZDB-GENE-030131-8274]	3.26141	0.404255	1.03075	0.0508025	0.736392	0.995041	1.35759	0	2.10194	0.137397
ENSDARG00000006811	sult1st6	sulfotransferase family 1, cytosolic sulfotransferase 6 [Source:ZFIN;Acc:ZDB-GENE-040718-343]	5.91715	3.30086	16.1316	2.10189	10.1127	4.13777	16.9204	6.62402	20.8768	15.2338
ENSDARG00000006812	wdr26b	WD repeat domain 26b [Source:ZFIN;Acc:ZDB-GENE-041014-277]	5.97612	5.49873	8.10161	5.70445	41.1585	15.9247	12.6518	8.23106	9.94353	28.9863
ENSDARG00000006816	gtf2f2b	general transcription factor IIF, polypeptide 2b [Source:ZFIN;Acc:ZDB-GENE-050417-374]	0.393721	0	0.534452	0	0.15172	0	0.715317	0	0.273292	0
ENSDARG00000006818	urod	uroporphyrinogen decarboxylase [Source:ZFIN;Acc:ZDB-GENE-000208-18]	64.4464	10.041	46.0182	5.12937	31.582	32.6985	65.383	10.8578	74.5158	3.50597
ENSDARG00000006832	GALNT9	UDP-N-acetyl-alpha-D-galactosamine:polypeptide N-acetylgalactosaminyltransferase 9 (GalNAc-T9) [Source:HGNC Symbol;Acc:4131]	3.40143	0	1.89568	0.282755	7.40956	0.533704	2.18184	0	2.35106	0.0736946
ENSDARG00000006837	mycn	v-myc myelocytomatosis viral related oncogene, neuroblastoma derived (avian) [Source:ZFIN;Acc:ZDB-GENE-020711-1]	32.2113	2.04039	40.0124	2.62159	29.3153	3.4867	59.2269	7.3537	42.6829	1.66452
ENSDARG00000006838	eef1a2	eukaryotic translation elongation factor 1 alpha 2 [Source:ZFIN;Acc:ZDB-GENE-040718-64]	0	0	0	0	0.156952	0	0	0	0	0
ENSDARG00000006840	gnmt	glycine N-methyltransferase [Source:ZFIN;Acc:ZDB-GENE-040227-1]	46.521	83.1879	21.9494	16.9115	19.4427	39.8995	23.8346	18.8645	28.2159	23.5923
ENSDARG00000006848	PARP9	poly (ADP-ribose) polymerase family, member 9 [Source:HGNC Symbol;Acc:24118]	0.593067	0.11555	1.02083	0	1.22674	1.72911	0.585935	0	0.632404	0.0405936
ENSDARG00000006849	asic2	acid-sensing (proton-gated) ion channel 2 [Source:ZFIN;Acc:ZDB-GENE-040513-4]	1.1517	0.168696	3.88477	0.284164	4.33282	0.19729	6.66432	0.491752	3.29553	0.21516
ENSDARG00000006859	nkain1	Na+/K+ transporting ATPase interacting 1 [Source:ZFIN;Acc:ZDB-GENE-040426-1472]	11.1531	1.38805	14.9277	0.377402	17.7534	2.9522	21.7348	4.26449	22.6365	3.13802
ENSDARG00000006862	kifap3b	kinesin-associated protein 3b [Source:ZFIN;Acc:ZDB-GENE-030131-2219]	5.29719	0.95295	15.1467	1.12099	12.2106	2.33472	21.7704	4.26325	22.3543	0.860858
ENSDARG00000006863	CCDC108	coiled-coil domain containing 108 [Source:HGNC Symbol;Acc:25325]	0.264568	0	0.30783	0	0.391723	0.0221401	0.139095	0	0.189353	0
ENSDARG00000006865	glra4a	glycine receptor, alpha 4a [Source:ZFIN;Acc:ZDB-GENE-010410-3]	1.22404	0	2.98372	0	2.79533	0.071605	4.11279	0.627408	4.22789	0
ENSDARG00000006868	trh	thyrotropin-releasing hormone [Source:ZFIN;Acc:ZDB-GENE-020930-1]	0	0	0.0454812	0	0.540632	0.0625925	0.220578	0.0966869	0.0988124	0
ENSDARG00000006869	stx17	syntaxin 17 [Source:ZFIN;Acc:ZDB-GENE-041114-164]	0.752145	0.645865	1.78491	0.943822	2.17352	1.92722	1.3277	0	1.53978	1.2763
ENSDARG00000006874	BX664605.1	Uncharacterized protein [Source:UniProtKB/TrEMBL;Acc:F1QNK6]	0	0.089438	0	0.139412	0.224533	0	0	0	0	0
ENSDARG00000006877	enpp4	ectonucleotide pyrophosphatase/phosphodiesterase 4 [Source:ZFIN;Acc:ZDB-GENE-050417-444]	1.12997	4.11553	2.08018	5.74725	1.70999	7.37927	2.24507	2.87338	2.1488	4.23924
ENSDARG00000006878	phf21aa	PHD finger protein 21Aa [Source:ZFIN;Acc:ZDB-GENE-050208-99]	5.97728	0	7.63799	0.65074	5.07163	0.739705	9.50594	0.246519	11.1756	0.251421
ENSDARG00000006889	mpped2a	metallophosphoesterase domain containing 2a [Source:ZFIN;Acc:ZDB-GENE-050417-241]	12.2104	6.13009	20.9073	19.1794	25.7059	13.5465	31.2257	10.5039	24.4875	16.8195
ENSDARG00000006891	KCNS3 (1 of 2)	potassium voltage-gated channel, delayed-rectifier, subfamily S, member 3 [Source:HGNC Symbol;Acc:6302]	0.128387	0	0.198722	0	0.593688	0	0.472491	0	0.464977	0
ENSDARG00000006892	myo3b	myosin IIIB [Source:ZFIN;Acc:ZDB-GENE-070706-2]	0.683296	0	0.71338	0	0.145258	0.466813	0.910949	0	0.962109	0
ENSDARG00000006894	oprk1	opioid receptor, kappa 1 [Source:ZFIN;Acc:ZDB-GENE-030729-1]	2.00865	0	1.23886	0	0.964842	0.0744707	2.1465	0.115035	2.48537	0
ENSDARG00000006896	lhx6	LIM homeobox 6 [Source:ZFIN;Acc:ZDB-GENE-041025-1]	3.49938	0	6.9965	0.724192	5.45105	0.786004	8.69657	0.521484	6.42511	0
ENSDARG00000006899	far1	fatty acyl CoA reductase 1 [Source:ZFIN;Acc:ZDB-GENE-040426-2908]	4.71853	6.41754	4.56242	3.3621	7.15114	30.334	5.49921	1.73396	7.091	0.561383
ENSDARG00000006900	impdh2	IMP (inosine monophosphate) dehydrogenase 2 [Source:ZFIN;Acc:ZDB-GENE-030114-5]	79.319	47.6467	53.0557	9.61591	117.015	68.0205	69.3111	19.1013	62.3402	19.4542
ENSDARG00000006901	AEBP1 (1 of 2)	AE binding protein 1 [Source:HGNC Symbol;Acc:303]	13.7181	0.320001	23.1356	2.72391	17.9294	9.3863	18.3905	2.58612	24.6939	2.16817
ENSDARG00000006911	wnt8b	wingless-type MMTV integration site family, member 8b [Source:ZFIN;Acc:ZDB-GENE-990415-279]	0.0969086	0	2.97041	0.431344	2.32068	0.246974	4.22936	0.279546	2.08799	0.0225746
ENSDARG00000006915	arl8ba	ADP-ribosylation factor-like 8Ba [Source:ZFIN;Acc:ZDB-GENE-030131-9370]	16.7194	115.009	38.83	61.6214	15.5939	100.185	53.0598	37.4882	54.8905	116.413
ENSDARG00000006916	VMAC	vimentin-type intermediate filament associated coiled-coil protein [Source:HGNC Symbol;Acc:33803]	0	0	0	0	0.875309	0.221766	0	0	0	0
ENSDARG00000006921	lrp5	low density lipoprotein receptor-related protein 5 [Source:ZFIN;Acc:ZDB-GENE-050518-2]	9.82826	1.82548	17.0929	3.18799	34.12	8.69405	18.1609	2.13932	16.3791	5.84383
ENSDARG00000006923	cacna1ab	calcium channel, voltage-dependent, P/Q type, alpha 1A subunit, b [Source:ZFIN;Acc:ZDB-GENE-090514-3]	0.174239	0	0.310472	0.0284231	0.744402	0.0695885	0.545104	0.122803	0.389008	0.238007
ENSDARG00000006924	FBXO38	Uncharacterized protein [Source:UniProtKB/TrEMBL;Acc:E7F2P7]	4.112	2.08407	9.96247	6.2826	19.454	3.1763	9.53585	1.11952	10.0434	4.23049
ENSDARG00000006925	si:dkey-58b18.3	si:dkey-58b18.3 [Source:ZFIN;Acc:ZDB-GENE-070912-563]	0	0.277708	0	0.0721463	0	2.02371	0	0	0	0
ENSDARG00000006926	btd	biotinidase [Source:ZFIN;Acc:ZDB-GENE-060825-186]	2.16853	0.36943	0.584017	0.332107	3.21997	0.203275	0.633149	0.191318	1.03337	0
ENSDARG00000006939	tbx6l	T-box gene 6-like [Source:ZFIN;Acc:ZDB-GENE-980526-171]	2.08137	0	1.16765	0.0321145	2.52516	2.02817	0.370476	0	0.769717	0.0434272
ENSDARG00000006944	gdpd3b	glycerophosphodiester phosphodiesterase domain containing 3b [Source:ZFIN;Acc:ZDB-GENE-121210-2]	0	125.694	0.367971	2.18189	1.78984	154.076	4.142	4.79442	7.19083	0
ENSDARG00000006963	cse1l	chromosome segregation 1-like (S. cerevisiae) [Source:ZFIN;Acc:ZDB-GENE-990603-1]	18.966	4.45561	47.2532	4.01026	185.193	16.6204	54.5217	12.4767	52.5743	11.5818
ENSDARG00000006978	zak	sterile alpha motif and leucine zipper containing kinase AZK [Source:ZFIN;Acc:ZDB-GENE-070912-386]	1.12221	0.0535496	0.270711	0.166941	0.672178	4.45031	0.164549	0	0	0
ENSDARG00000006981	ccdc113	coiled-coil domain containing 113 [Source:ZFIN;Acc:ZDB-GENE-041010-163]	6.32806	1.23325	8.91575	20.3846	2.40291	2.00121	6.04805	0.302018	7.49516	0.0731681
ENSDARG00000006982	msxd	muscle segment homeobox D [Source:ZFIN;Acc:ZDB-GENE-980526-492]	14.4772	7.06272	3.91295	0.407607	10.1118	1.75084	7.5344	2.1133	8.08968	3.26406
ENSDARG00000006983	celf3b	cugbp, Elav-like family member 3b [Source:ZFIN;Acc:ZDB-GENE-110408-50]	13.0133	1.68122	2.53096	0	46.4772	20.3062	6.50283	0.128625	6.56258	0
ENSDARG00000006990	CABZ01112331.1	Uncharacterized protein [Source:UniProtKB/TrEMBL;Acc:E7F4A7]	4.17654	0	0.199111	0	7.90199	2.9849	0	0	0	0
ENSDARG00000007009	hoxa11b	homeo box A11b [Source:ZFIN;Acc:ZDB-GENE-990415-4]	9.18578	5.27294	7.8512	0	27.8084	2.55258	9.64464	2.80598	10.3313	3.08724
ENSDARG00000007015	olfm2b	olfactomedin 2b [Source:ZFIN;Acc:ZDB-GENE-040426-2402]	0.100143	0	0.0679432	0	0.206933	0.195815	0.234935	0.037352	0.242464	0.0565086
ENSDARG00000007018	ms4a17a.6	membrane-spanning 4-domains, subfamily A, member 17A.6 [Source:ZFIN;Acc:ZDB-GENE-070209-265]	5.90191	21.5861	3.91621	27.3381	4.23887	32.1689	2.76766	3.73159	2.99605	77.9521
ENSDARG00000007024	uox	urate oxidase [Source:ZFIN;Acc:ZDB-GENE-030826-24]	23.458	25.458	35.0711	9.11872	27.251	4.97508	89.1928	26.7701	118.054	20.1815
ENSDARG00000007025	ttc9c	tetratricopeptide repeat domain 9C [Source:ZFIN;Acc:ZDB-GENE-040426-1053]	9.27982	7.56215	3.14224	1.84711	4.63331	4.75442	4.28865	1.27688	4.41534	3.35422
ENSDARG00000007034	hnrpkl	heterogeneous nuclear ribonucleoprotein K, like [Source:ZFIN;Acc:ZDB-GENE-040426-1923]	98.4571	105.795	130.709	88.9972	743.025	184.763	194.113	132.763	169.37	258.326
ENSDARG00000007040	tmigd1	transmembrane and immunoglobulin domain containing 1 [Source:ZFIN;Acc:ZDB-GENE-080303-6]	0	0	0.63593	0	2.15441	0	0.773774	0.678343	2.44263	2.30073
ENSDARG00000007045	CNOT4 (1 of 2)	CCR4-NOT transcription complex, subunit 4 [Source:HGNC Symbol;Acc:7880]	4.31686	5.17149	10.1022	2.95304	6.5904	5.32787	11.1637	3.03094	9.70586	5.51454
ENSDARG00000007053	OLFM4 (1 of 8)	olfactomedin 4 [Source:HGNC Symbol;Acc:17190]	0	0.195853	0	0	0	0.093429	0	0	0	0
ENSDARG00000007065	mrps18b	mitochondrial ribosomal protein S18B [Source:ZFIN;Acc:ZDB-GENE-050417-278]	50.3245	64.7955	96.7803	75.8285	35.0692	26.0216	95.847	90.7594	88.1178	188.593
ENSDARG00000007067	BX004840.1	Uncharacterized protein [Source:UniProtKB/TrEMBL;Acc:E7F262]	0	0.961459	0	1.49868	0	0	0	0	0	0
ENSDARG00000007077	si:dkey-145p14.5	si:dkey-145p14.5 [Source:ZFIN;Acc:ZDB-GENE-041008-117]	3.54943	0	7.39159	0	3.26375	1.04784	4.41734	1.41701	6.36575	0.0312081
ENSDARG00000007080	rhcgl1	Rhesus blood group, C glycoprotein, like 1 [Source:ZFIN;Acc:ZDB-GENE-060209-2]	0.521189	0.998747	1.69195	0	0.982022	1.30981	3.12842	13.1794	1.22065	0.835364
ENSDARG00000007081	pias4a	protein inhibitor of activated STAT, 4a [Source:ZFIN;Acc:ZDB-GENE-040426-2734]	14.5839	2.96492	23.125	4.00589	21.6256	7.0606	23.9287	6.8618	25.0672	8.82188
ENSDARG00000007086	aqp10a	aquaporin 10a [Source:ZFIN;Acc:ZDB-GENE-040718-40]	0.137071	0	0.159968	0	0.105641	0	0.387913	0	1.72936	8.90457
ENSDARG00000007092	xab2	XPA binding protein 2 [Source:ZFIN;Acc:ZDB-GENE-040426-685]	11.4329	1.99376	13.0041	2.32335	8.11027	8.47825	16.0883	5.71354	16.1176	4.57988
ENSDARG00000007096	MAD2L2 (1 of 2)	MAD2 mitotic arrest deficient-like 2 (yeast) [Source:HGNC Symbol;Acc:6764]	0	0	0	0	0	0	0	0	0	0
ENSDARG00000007097	her13	hairy-related 13 [Source:ZFIN;Acc:ZDB-GENE-050228-1]	6.10284	2.01279	33.2348	3.91352	21.253	8.25443	46.982	5.0138	31.8394	3.59
ENSDARG00000007098	itm2ba	integral membrane protein 2Ba [Source:ZFIN;Acc:ZDB-GENE-030131-2352]	231.834	335.181	187.848	218.778	723.106	474.113	227.44	137.701	243.816	169.762
ENSDARG00000007099	cx43.4	connexin 43.4 [Source:ZFIN;Acc:ZDB-GENE-990415-38]	41.0983	6.84556	97.0878	15.7469	59.3581	11.3073	100.805	16.6846	99.629	17.4888
ENSDARG00000007108	zgc:91985	zgc:91985 [Source:ZFIN;Acc:ZDB-GENE-040801-242]	6.70179	0.371509	1.76	8.38574	2.62659	2.96882	3.43011	4.13648	3.43381	1.08274
ENSDARG00000007125	asb6	ankyrin repeat and SOCS box containing 6 [Source:ZFIN;Acc:ZDB-GENE-050522-338]	1.50449	0.351626	2.27344	0.0898388	4.28248	2.35143	4.82337	0.349337	2.79352	3.55722
ENSDARG00000007127	acat2	acetyl-CoA acetyltransferase 2 [Source:ZFIN;Acc:ZDB-GENE-990714-22]	11.0346	0.654864	22.5012	1.327	36.8889	10.1879	35.4253	2.91078	34.2068	9.18759
ENSDARG00000007129	SLC6A16 (1 of 2)	solute carrier family 6, member 16 [Source:HGNC Symbol;Acc:13622]	4.80354	1.92258	7.07387	3.10285	9.57816	4.94484	7.27071	1.25108	7.90111	3.46819
ENSDARG00000007130	mrto4	mRNA turnover 4 homolog (S. cerevisiae) [Source:ZFIN;Acc:ZDB-GENE-050417-142]	72.9357	60.6602	145.874	79.0214	53.4012	46.7541	174.678	103.441	128.098	92.6769
ENSDARG00000007135	cnot3a	CCR4-NOT transcription complex, subunit 3a [Source:ZFIN;Acc:ZDB-GENE-040927-6]	8.76194	1.58425	20.7738	6.0018	12.9744	6.23962	26.668	6.60483	22.0687	9.11692
ENSDARG00000007136	sh3bp5lb	SH3-binding domain protein 5-like, b [Source:ZFIN;Acc:ZDB-GENE-060503-310]	4.91561	3.18611	27.6485	3.29003	53.8648	4.79917	20.1326	6.06333	12.6028	4.15962
ENSDARG00000007141	psmc3	proteasome (prosome, macropain) 26S subunit, ATPase, 3 [Source:ZFIN;Acc:ZDB-GENE-030131-666]	36.4773	20.0498	36.2151	18.6128	70.8463	48.8732	43.6867	30.8158	51.6882	41.9412
ENSDARG00000007149	nadl1.2	neural adhesion molecule L1.2 [Source:ZFIN;Acc:ZDB-GENE-990415-10]	3.90327	0	3.91707	0.152909	7.50032	0.55772	4.3034	1.01169	4.24076	0
ENSDARG00000007151	kcnk2b	potassium channel, subfamily K, member 2b [Source:ZFIN;Acc:ZDB-GENE-051120-69]	1.04621	0	0.6541	0	0.78287	0.308214	0.763136	0.116287	1.2901	0
ENSDARG00000007169	itgb1bp1	integrin beta 1 binding protein 1 [Source:ZFIN;Acc:ZDB-GENE-051113-264]	25.0454	6.41911	8.82026	4.15163	27.5845	29.5556	10.6018	5.1644	11.5739	3.2416
ENSDARG00000007171	aig1	androgen-induced 1 (H. sapiens) [Source:ZFIN;Acc:ZDB-GENE-041014-358]	4.97906	0	12.919	0.892923	7.46355	0.395915	18.2995	2.1426	17.7738	0.135411
ENSDARG00000007172	plxna3	plexin A3 [Source:ZFIN;Acc:ZDB-GENE-070613-1]	9.5177	0.65006	13.3024	1.21363	24.0761	3.84315	19.0304	3.08518	15.4055	2.98858
ENSDARG00000007173	cyp2y3	cytochrome P450, family 2, subfamily Y, polypeptide 3 [Source:ZFIN;Acc:ZDB-GENE-050522-490]	1.64851	0.307057	4.36635	1.46686	1.90771	0.732136	4.82581	4.69098	8.24111	4.5427
ENSDARG00000007175	recql	RecQ protein-like (DNA helicase Q1-like) [Source:ZFIN;Acc:ZDB-GENE-050809-134]	6.16599	1.22317	10.2118	0.799832	6.36248	2.07711	10.3008	0.172785	10.8125	0.993885
ENSDARG00000007177	CABZ01088933.1	Uncharacterized protein [Source:UniProtKB/TrEMBL;Acc:E7F3Q0]	0	0	0	0	1.07644	0.317087	0	0	0.166858	0
ENSDARG00000007179	sash1a	SAM and SH3 domain containing 1a [Source:ZFIN;Acc:ZDB-GENE-030131-9960]	7.84935	0.871493	10.1834	2.42576	14.5835	4.58359	14.0367	1.18684	13.1594	9.70096
ENSDARG00000007180	slc30a4	solute carrier family 30 (zinc transporter), member 4 [Source:ZFIN;Acc:ZDB-GENE-040426-1408]	2.42951	8.76068	17.0942	8.40759	6.26574	8.58625	8.73028	2.4212	11.6081	3.85198
ENSDARG00000007181	nadk2	NAD kinase 2, mitochondrial [Source:ZFIN;Acc:ZDB-GENE-040801-202]	3.44036	0.205028	4.44356	0.169831	2.97439	2.77706	5.61965	0.184106	5.72469	0.384243
ENSDARG00000007184	zbtb16a	zinc finger and BTB domain containing 16a [Source:ZFIN;Acc:ZDB-GENE-030131-1989]	2.64469	2.83829	2.53353	0.666078	10.3354	14.055	1.64216	0.345338	2.48704	0.900712
ENSDARG00000007186	ppp1r8a	protein phosphatase 1, regulatory (inhibitor) subunit 8a [Source:ZFIN;Acc:ZDB-GENE-060503-681]	2.60562	0	2.12727	0	13.6709	1.1303	3.11148	0.533362	2.33577	0.417335
ENSDARG00000007195	GRM2 (2 of 2)	glutamate receptor, metabotropic 2 [Source:HGNC Symbol;Acc:4594]	2.97346	0.0483476	2.41156	0	2.39855	0.830291	2.76038	0.586088	1.62559	0
ENSDARG00000007196	rae1	RAE1 RNA export 1 homolog (S. pombe) [Source:ZFIN;Acc:ZDB-GENE-040426-1029]	23.5456	16.7626	50.2336	28.3809	33.5396	33.679	59.4528	20.8645	71.128	50.833
ENSDARG00000007198	MTA1	metastasis associated 1 [Source:HGNC Symbol;Acc:7410]	14.2804	5.86789	9.25887	1.72718	157.986	13.7876	11.5015	3.51808	10.8797	8.28518
ENSDARG00000007199	CR846090.1	Uncharacterized protein [Source:UniProtKB/TrEMBL;Acc:F1QZZ1]	0	0	0	0	0	0	0.233061	0	0	0
ENSDARG00000007204	si:ch211-195b21.5	si:ch211-195b21.5 [Source:ZFIN;Acc:ZDB-GENE-030131-954]	14.2261	4.80883	22.2806	4.58037	26.5336	19.3725	25.2878	11.3355	23.5762	12.871
ENSDARG00000007207	cnpy2	canopy 2 [Source:ZFIN;Acc:ZDB-GENE-060315-4]	5.28325	0.80071	8.66612	4.57038	1.84266	2.82981	10.3279	0.53925	6.48119	0
ENSDARG00000007216	abce1	ATP-binding cassette, sub-family E (OABP), member 1 [Source:ZFIN;Acc:ZDB-GENE-040426-1995]	67.8838	26.6136	52.6985	12.8568	43.6888	59.1746	68.2008	18.1758	77.2568	49.4646
ENSDARG00000007217	wdr55	WD repeat domain 55 [Source:ZFIN;Acc:ZDB-GENE-040924-7]	9.27692	1.54118	15.4044	7.32122	4.32733	3.98282	17.1422	0.180509	15.4287	4.15658
ENSDARG00000007219	actn1	actinin, alpha 1 [Source:ZFIN;Acc:ZDB-GENE-081113-4]	13.9959	2.43571	10.3781	5.845	17.6779	10.6142	8.86853	13.3461	9.7601	2.83533
ENSDARG00000007220	ncam1b	neural cell adhesion molecule 1b [Source:ZFIN;Acc:ZDB-GENE-010822-2]	5.1444	0	4.82466	0.132307	1.98588	0.483103	4.6942	0.443099	6.48564	0.882875
ENSDARG00000007221	pbk	PDZ binding kinase [Source:ZFIN;Acc:ZDB-GENE-030523-2]	5.33746	2.02835	23.278	21.6182	19.5345	10.2183	30.08	9.60019	31.7285	123.145
ENSDARG00000007222	rest	RE1-silencing transcription factor [Source:ZFIN;Acc:ZDB-GENE-080415-1]	15.8048	4.56334	1.68623	0.877438	4.96214	15.5646	2.57062	1.06394	2.476	1.25653
ENSDARG00000007231	ryk	receptor-like tyrosine kinase [Source:ZFIN;Acc:ZDB-GENE-070209-277]	10.3224	0.826882	16.07	2.42334	8.84322	2.67585	15.9288	5.52977	14.0586	2.47059
ENSDARG00000007241	mycb	myelocytomatosis oncogene b [Source:ZFIN;Acc:ZDB-GENE-040426-780]	301.692	19.7441	127.07	14.6865	213.208	132.643	129.723	19.0383	129.706	81.4051
ENSDARG00000007244	ACP2	acid phosphatase 2, lysosomal [Source:HGNC Symbol;Acc:123]	16.4765	14.2676	27.2857	23.3688	14.3376	35.0251	37.6579	24.6093	37.1282	5.35182
ENSDARG00000007245	RUNDC3A (2 of 2)	RUN domain containing 3A [Source:HGNC Symbol;Acc:16984]	0.319727	0	3.96301	0	0	1.08345	6.46418	0	5.31712	0
ENSDARG00000007247	ric8a	resistance to inhibitors of cholinesterase 8 homolog A [Source:ZFIN;Acc:ZDB-GENE-040927-18]	4.7382	0	9.87801	0.757187	19.9194	1.00189	13.6757	2.96153	15.4735	0.100112
ENSDARG00000007250	use1	unconventional SNARE in the ER 1 homolog (S. cerevisiae) [Source:ZFIN;Acc:ZDB-GENE-040426-1015]	4.37432	3.17205	12.4268	9.083	9.39898	3.53823	10.4856	3.63911	13.8332	12.724
ENSDARG00000007257	rab5ab	RAB5A, member RAS oncogene family, b [Source:ZFIN;Acc:ZDB-GENE-040122-3]	78.1348	109.504	94.5237	63.7237	188.037	219.844	106.836	54.2476	110.892	60.9573
ENSDARG00000007264	gbas	glioblastoma amplified sequence [Source:ZFIN;Acc:ZDB-GENE-991008-18]	34.5738	12.4537	5.81038	4.26095	84.6655	40.2749	6.59688	3.0982	6.659	5.37312
ENSDARG00000007265	si:ch211-117l17.5	si:ch211-117l17.5 [Source:ZFIN;Acc:ZDB-GENE-110914-230]	0.304423	57.1654	0.592127	15.1501	1.69487	31.8453	1.69469	15.5385	1.8744	2.56086
ENSDARG00000007271	mynn	myoneurin [Source:ZFIN;Acc:ZDB-GENE-030131-5378]	8.33809	3.73565	13.9153	1.28852	17.7818	5.04271	14.5278	2.87264	18.6297	2.90199
ENSDARG00000007275	si:ch211-251b21.1	si:ch211-251b21.1 [Source:ZFIN;Acc:ZDB-GENE-060809-5]	677.073	27.9815	1107.57	67.4878	374.683	115.036	1018.93	76.1144	900.407	101.064
ENSDARG00000007276	ela3l	elastase 3 like [Source:ZFIN;Acc:ZDB-GENE-060710-2]	1253.45	173.479	17.8966	1.21989	120.281	27.2549	74.2582	498.08	39.1501	2.06889
ENSDARG00000007277	myf5	myogenic factor 5 [Source:ZFIN;Acc:ZDB-GENE-000616-6]	7.2342	1.09439	4.13397	0	2.85662	0	7.55367	3.86584	8.71181	8.84955
ENSDARG00000007278	ect2	epithelial cell transforming sequence 2 oncogene [Source:ZFIN;Acc:ZDB-GENE-040831-2]	2.56387	0.0303183	9.04126	0.803399	6.52595	1.80645	9.57747	0.285857	6.36675	7.79942
ENSDARG00000007279	yipf5	Yip1 domain family, member 5 [Source:ZFIN;Acc:ZDB-GENE-040426-1057]	30.7936	14.5395	25.1083	4.84187	62.5906	16.9984	23.8829	19.3732	38.9588	17.5434
ENSDARG00000007285	mrp63	mitochondrial ribosomal protein 63 [Source:ZFIN;Acc:ZDB-GENE-040426-1745]	102.241	26.0741	38.4351	23.4288	44.5611	28.5266	44.5664	26.3859	47.3394	81.1441
ENSDARG00000007289	METRNL (1 of 2)	meteorin, glial cell differentiation regulator-like [Source:HGNC Symbol;Acc:27584]	0	0	0	0	0	0	0	0	0	0
ENSDARG00000007294	aco2	aconitase 2, mitochondrial [Source:ZFIN;Acc:ZDB-GENE-030131-1390]	25.7731	11.9491	72.6195	16.0283	86.9544	23.3956	103.626	25.399	103.2	28.1645
ENSDARG00000007302	sh3gl3b	SH3-domain GRB2-like 3b [Source:ZFIN;Acc:ZDB-GENE-040121-4]	6.19222	1.24515	5.86422	1.60534	2.52845	0.765152	7.04594	3.07678	8.22805	2.83887
ENSDARG00000007315	tmpoa	thymopoietin a [Source:ZFIN;Acc:ZDB-GENE-030131-6003]	13.3279	2.43672	13.1372	2.14857	37.019	7.23223	18.0187	2.36295	13.537	15.7341
ENSDARG00000007320	rpl7	ribosomal protein L7 [Source:ZFIN;Acc:ZDB-GENE-030131-8654]	2482.2	1283.11	501.985	431.208	1409	2024.91	612.126	1045.76	666.058	1603.74
ENSDARG00000007323	chmp4b	chromatin modifying protein 4B [Source:ZFIN;Acc:ZDB-GENE-040426-2812]	90.4182	697.324	149.228	528.571	69.8063	310.238	165.774	266.471	152.148	222.76
ENSDARG00000007329	tbx16	T-box gene 16 [Source:ZFIN;Acc:ZDB-GENE-990615-5]	0.221093	0.343722	0.955531	0.123684	2.91678	0.931531	1.44663	0	0.784116	4.04936
ENSDARG00000007344	tcap	titin-cap (telethonin) [Source:ZFIN;Acc:ZDB-GENE-070501-5]	36.2915	9.06804	27.0149	50.4059	28.1849	18.2982	63.5228	117.249	37.3372	31.0619
ENSDARG00000007347	degs1	degenerative spermatocyte homolog 1, lipid desaturase (Drosophila) [Source:ZFIN;Acc:ZDB-GENE-030131-5283]	86.6921	113.926	20.5375	22.0572	81.8031	133.983	34.5964	26.9343	35.8314	23.9856
ENSDARG00000007349	dmrt1	doublesex and mab-3 related transcription factor 1 [Source:ZFIN;Acc:ZDB-GENE-050511-1]	0.721578	0	0.305977	0	0.121238	0	0.790529	0	0.550767	0
ENSDARG00000007354	pdia3	protein disulfide isomerase family A, member 3 [Source:ZFIN;Acc:ZDB-GENE-031002-9]	113.445	169.53	184.831	136.619	128.123	398.365	193.24	217.192	223.095	96.0792
ENSDARG00000007356	fgf20a	fibroblast growth factor 20a [Source:ZFIN;Acc:ZDB-GENE-060110-1]	2.04366	0	0.104975	0	0.623914	0.158073	0.725968	0	0.374617	0
ENSDARG00000007358	cxcr3.1	chemokine (C-X-C motif) receptor 3, tandem duplicate 1 [Source:ZFIN;Acc:ZDB-GENE-060130-38]	1.63999	3.07714	1.34974	4.03853	10.3538	3.53693	2.08879	0	0.820733	7.97836
ENSDARG00000007359	UBL4A	ubiquitin-like 4A [Source:HGNC Symbol;Acc:12505]	53.8388	38.4573	18.581	21.1465	45.7056	54.2307	30.2979	29.7573	35.5411	38.2146
ENSDARG00000007362	sft2d1	SFT2 domain containing 1 [Source:ZFIN;Acc:ZDB-GENE-040426-1350]	8.44462	10.6742	30.6135	5.94457	16.6141	15.4957	42.0868	28.4022	35.5707	20.7734
ENSDARG00000007366	AMDHD1	amidohydrolase domain containing 1 [Source:HGNC Symbol;Acc:28577]	0.74739	0	1.31832	0.187571	1.22342	0.299567	1.91124	0.216109	1.79038	0.523554
ENSDARG00000007369	tcf7l1b	transcription factor 7-like 1b (T-cell specific, HMG-box) [Source:ZFIN;Acc:ZDB-GENE-991110-10]	16.8613	1.90266	27.3677	23.082	161.994	20.1636	30.9413	9.07813	24.914	22.6772
ENSDARG00000007370	dysf	dysferlin, limb girdle muscular dystrophy 2B (autosomal recessive) [Source:ZFIN;Acc:ZDB-GENE-070501-1]	0.278727	0	0.238959	0.148809	0.100224	0.623547	0.271475	0.161317	0.127565	0.0651355
ENSDARG00000007371	slc26a3	solute carrier family 26, member 3 [Source:ZFIN;Acc:ZDB-GENE-041210-180]	0	0	0.0359298	0	0.0711824	0	0.25708	1.18515	0.234183	0
ENSDARG00000007377	odc1	ornithine decarboxylase 1 [Source:ZFIN;Acc:ZDB-GENE-010816-1]	205.549	201.284	79.0752	44.0985	56.013	273.175	119.542	250.852	145.064	75.55
ENSDARG00000007382	ubtd1a	ubiquitin domain containing 1a [Source:ZFIN;Acc:ZDB-GENE-070424-93]	5.68666	2.21188	18.3814	0.250538	12.8486	2.5373	22.8963	1.17055	37.7858	0.438869
ENSDARG00000007383	kcnk6	potassium channel, subfamily K, member 6 [Source:ZFIN;Acc:ZDB-GENE-050309-213]	0.301537	0.808494	1.67472	0.216439	1.71175	0.661904	2.11525	0.66065	1.50471	0.226142
ENSDARG00000007385	cct7	chaperonin containing TCP1, subunit 7 (eta) [Source:ZFIN;Acc:ZDB-GENE-020419-7]	108.88	22.5633	71.3148	26.3847	121.666	155.546	85.044	28.3307	105.554	59.3029
ENSDARG00000007387	irf2a	interferon regulatory factor 2a [Source:ZFIN;Acc:ZDB-GENE-030131-4135]	15.8922	114.243	66.8073	79.1861	33.6613	46.7771	84.5169	76.6261	75.7916	111.815
ENSDARG00000007396	rnd3b	Rho family GTPase 3b [Source:ZFIN;Acc:ZDB-GENE-040718-331]	35.8742	41.8441	32.316	15.2542	23.0737	24.962	33.7756	12.5585	35.9493	26.8636
ENSDARG00000007398	LRRK1 (1 of 2)	leucine-rich repeat kinase 1 [Source:HGNC Symbol;Acc:18608]	2.30201	0.243477	0.0192832	0.379521	2.26425	8.95242	0.184733	0.021202	0.221418	0.163464
ENSDARG00000007405	strap	serine/threonine kinase receptor associated protein [Source:ZFIN;Acc:ZDB-GENE-040426-1110]	26.2669	22.8523	18.772	10.0118	55.6656	40.2812	29.2113	5.95913	26.9462	18.9536
ENSDARG00000007406	phox2a	paired-like homeobox 2a [Source:ZFIN;Acc:ZDB-GENE-000223-14]	0.859947	0	4.30473	0	2.45227	0.255968	6.79998	2.4163	4.47326	0
ENSDARG00000007407	barx1	BarH-like homeobox 1 [Source:ZFIN;Acc:ZDB-GENE-050522-28]	18.7922	1.84664	11.4379	0.553357	13.5147	1.52136	11.9894	6.43435	12.6083	0.115841
ENSDARG00000007409	ppifa	peptidylprolyl isomerase Fa [Source:ZFIN;Acc:ZDB-GENE-040912-52]	6.27884	10.6516	14.531	8.62609	14.0036	8.59634	21.1783	8.77902	15.2579	8.44503
ENSDARG00000007412	slc2a1b	solute carrier family 2 (facilitated glucose transporter), member 1b [Source:ZFIN;Acc:ZDB-GENE-090915-1]	80.8755	8.66252	10.1077	2.31974	27.3222	30.3353	8.43681	3.83146	13.5861	5.46901
ENSDARG00000007413	arid2	AT rich interactive domain 2 (ARID, RFX-like) [Source:ZFIN;Acc:ZDB-GENE-030131-6311]	5.6214	1.09191	7.60841	2.1475	18.3923	4.36917	7.80562	1.939	4.60262	6.49439
ENSDARG00000007418	chmp4c	chromatin modifying protein 4C [Source:ZFIN;Acc:ZDB-GENE-050417-389]	24.805	31.0862	7.46757	2.04028	14.9372	28.9506	10.6621	5.92375	10.6248	0
ENSDARG00000007421	ftcd	formiminotransferase cyclodeaminase [Source:ZFIN;Acc:ZDB-GENE-030131-9643]	5.20239	5.41442	1.79005	0	3.60906	0.851206	3.245	1.10156	6.63711	0
ENSDARG00000007425	apol1	apolipoprotein L, 1 [Source:ZFIN;Acc:ZDB-GENE-030131-3217]	6.07468	5.0976	4.77801	4.288	4.00456	18.0381	4.75016	5.34464	4.10728	1.78228
ENSDARG00000007429	ndor1	NADPH dependent diflavin oxidoreductase 1 [Source:ZFIN;Acc:ZDB-GENE-040426-1555]	3.07274	0.84689	3.43811	0.377169	4.6353	2.96944	3.98388	0.413001	2.89036	2.76595
ENSDARG00000007430	prdm12b	PR domain containing 12b [Source:ZFIN;Acc:ZDB-GENE-041114-172]	0.894261	0	3.63512	0	3.48782	0.368108	5.61204	2.31847	3.95088	0.216031
ENSDARG00000007436	avpr2aa	arginine vasopressin receptor 2a, duplicate a [Source:ZFIN;Acc:ZDB-GENE-090313-344]	1.55156	1.33368	1.02424	0	0.659677	0.0815381	1.02453	0	0.504117	0
ENSDARG00000007438	ube2i2	ubiquitin-conjugating enzyme E2I2 [Source:ZFIN;Acc:ZDB-GENE-010607-1]	131.497	48.0588	135.041	32.6886	121.006	88.2528	181.261	71.7005	200.033	120.448
ENSDARG00000007443	fbxl18	F-box and leucine-rich repeat protein 18 [Source:ZFIN;Acc:ZDB-GENE-050913-65]	2.74667	0.744443	2.80806	0.339	3.94596	4.02384	2.73	1.17173	3.47811	3.49829
ENSDARG00000007444	ift81	intraflagellar transport 81 homolog [Source:ZFIN;Acc:ZDB-GENE-040714-3]	3.62918	0.145667	7.23932	0.658142	9.16087	2.2292	9.51803	0.715458	9.74176	1.81172
ENSDARG00000007449	slc25a39	solute carrier family 25, member 39 [Source:ZFIN;Acc:ZDB-GENE-040426-1250]	15.1405	1.92004	25.7125	2.97265	69.915	3.82445	40.8134	7.97436	33.4642	2.48545
ENSDARG00000007461	srgap1	SLIT-ROBO Rho GTPase activating protein 1 [Source:ZFIN;Acc:ZDB-GENE-050420-284]	1.80616	0.201986	2.0768	1.1584	1.48109	0.695943	2.51382	0.737607	2.32253	0.623601
ENSDARG00000007465	tdrd1	tudor domain containing 1 [Source:ZFIN;Acc:ZDB-GENE-070803-1]	0	0	0.250513	0	0	0.145324	0.224783	0	0.167739	0
ENSDARG00000007467	si:dkey-26g8.11	si:dkey-26g8.11 [Source:ZFIN;Acc:ZDB-GENE-121214-248]	0	0	0.040632	0	0.0804983	0.122369	0	0	0	0
ENSDARG00000007477	fbxo8	F-box protein 8 [Source:ZFIN;Acc:ZDB-GENE-060421-7091]	15.1009	23.119	23.5833	24.9168	365.634	34.8171	30.2545	8.27419	23.8768	3.69969
ENSDARG00000007480	rpe65a	retinal pigment epithelium-specific protein 65a [Source:ZFIN;Acc:ZDB-GENE-040426-1717]	11.2046	0.072771	2.1141	0.747994	3.49158	0.380723	1.8952	4.09302	3.50562	0.266663
ENSDARG00000007485	epc2	enhancer of polycomb homolog 2 (Drosophila) [Source:ZFIN;Acc:ZDB-GENE-040426-802]	22.615	4.77989	15.7379	2.6758	21.3472	22.0935	18.6212	9.75292	21.5186	15.9869
ENSDARG00000007490	adrb1	adrenergic receptor, beta 1 [Source:ZFIN;Acc:ZDB-GENE-081022-145]	0.643022	0.495253	0.599403	0	0.24794	0.166037	0.716955	0	0.346329	0
ENSDARG00000007494	st3gal2l	ST3 beta-galactoside alpha-2,3-sialyltransferase 2, like [Source:ZFIN;Acc:ZDB-GENE-050417-286]	7.56939	8.94764	11.5104	7.69385	8.71637	11.6778	16.3994	9.63689	23.3002	4.72233
ENSDARG00000007496	ufl1	UFM1-specific ligase 1 [Source:ZFIN;Acc:ZDB-GENE-040426-1163]	5.48618	0.298969	1.3522	0.15534	16.5516	10.156	2.07934	0.205964	2.0624	1.34318
ENSDARG00000007517	homer1b	homer homolog 1b (Drosophila) [Source:ZFIN;Acc:ZDB-GENE-040801-44]	0.917575	0	2.2239	0.0808109	0.915922	1.88911	3.67785	0.558635	1.9062	0.406011
ENSDARG00000007523	kmt2e	lysine (K)-specific methyltransferase 2E [Source:ZFIN;Acc:ZDB-GENE-030131-4120]	4.69626	7.00442	8.04679	4.23831	19.3058	33.7847	8.40307	4.24543	8.06174	10.9675
ENSDARG00000007526	ndufs2	NADH dehydrogenase (ubiquinone) Fe-S protein 2 [Source:ZFIN;Acc:ZDB-GENE-050522-273]	66.8294	57.8371	100.146	32.4139	94.813	107.905	136.7	41.0122	121.78	49.0475
ENSDARG00000007531	zcchc9	zinc finger, CCHC domain containing 9 [Source:ZFIN;Acc:ZDB-GENE-031030-9]	54.753	28.7356	23.7628	19.1492	49.8045	49.1402	29.5268	16.0917	22.4367	10.1103
ENSDARG00000007534	itln1	intelectin 1 [Source:ZFIN;Acc:ZDB-GENE-060929-564]	1.00749	20.9287	1.36761	6.34776	0.258824	0	1.98882	5.69345	0.851505	0
ENSDARG00000007549	pdxdc1	pyridoxal-dependent decarboxylase domain containing 1 [Source:ZFIN;Acc:ZDB-GENE-040912-16]	5.88806	1.08388	7.21599	4.53093	8.90351	8.20593	9.20248	2.16775	5.85108	0.436826
ENSDARG00000007553	opn4.1	opsin 4.1 [Source:ZFIN;Acc:ZDB-GENE-030314-2]	1.10263	1.14536	2.68961	0.848344	1.97621	1.13148	2.3681	1.4293	2.81434	0.836136
ENSDARG00000007560	sema3bl	sema domain, immunoglobulin domain (Ig), short basic domain, secreted, (semaphorin) 3bl [Source:ZFIN;Acc:ZDB-GENE-030131-2956]	11.0412	0.241957	18.6653	0	7.58853	1.55891	12.0225	1.47138	19.8611	0.152769
ENSDARG00000007561	cdh23	cadherin-like 23 [Source:ZFIN;Acc:ZDB-GENE-040513-7]	0.235596	0.0789552	0.0698238	0.110764	0.179874	1.44484	0.16504	0.0110007	0	0.0269481
ENSDARG00000007566	appbp2	amyloid beta precursor protein (cytoplasmic tail) binding protein 2 [Source:ZFIN;Acc:ZDB-GENE-030131-1715]	26.5345	12.4772	39.9431	8.64993	16.7565	24.5299	41.5583	3.64861	48.6353	22.3953
ENSDARG00000007576	crybb1l1	crystallin, beta B1, like 1 [Source:ZFIN;Acc:ZDB-GENE-100112-3]	0.20691	0.660833	0	0	0.330835	0.110774	0.390373	1.36891	0	0
ENSDARG00000007578	lppr2a	lipid phosphate phosphatase-related protein type 2a [Source:ZFIN;Acc:ZDB-GENE-040426-1171]	3.94831	0	0.102304	0	3.07045	0.154051	0	0	0.58735	0
ENSDARG00000007582	si:ch1073-155h21.1	si:ch1073-155h21.1 [Source:ZFIN;Acc:ZDB-GENE-030131-2664]	0.237658	0.0364796	0.0462264	0	0.0457908	0.222663	0.16261	0	0.0502157	0
ENSDARG00000007597	bloc1s4	biogenesis of lysosomal organelles complex-1, subunit 4, cappuccino [Source:ZFIN;Acc:ZDB-GENE-040801-215]	8.90531	6.30933	25.8732	17.8816	8.75794	8.11183	27.6231	5.89028	26.0947	11.6872
ENSDARG00000007601	zmynd8	zinc finger, MYND-type containing 8 [Source:ZFIN;Acc:ZDB-GENE-041119-1]	2.08655	1.0602	4.54905	1.99473	11.8369	2.51824	4.85457	0.521563	4.52793	6.09782
ENSDARG00000007602	si:dkey-79f11.4	si:dkey-79f11.4 [Source:ZFIN;Acc:ZDB-GENE-090312-75]	0	0	0.0905527	0	0	0.260977	0	0	0	0
ENSDARG00000007603	stxbp2	syntaxin binding protein 2 [Source:ZFIN;Acc:ZDB-GENE-040426-2482]	13.4885	17.5059	9.56456	12.654	9.1771	45.3596	12.799	16.4591	11.53	26.27
ENSDARG00000007609	hoxa13a	homeo box A13a [Source:ZFIN;Acc:ZDB-GENE-990415-5]	4.92436	0.380205	3.07632	0	4.4477	1.64752	4.15401	0.614532	3.67072	0
ENSDARG00000007614	wwox	WW domain containing oxidoreductase [Source:ZFIN;Acc:ZDB-GENE-040426-858]	4.42326	1.01207	0.392429	0	3.38367	3.47164	0.791215	1.25723	0.89001	0.0935355
ENSDARG00000007624	gins1	GINS complex subunit 1 (Psf1 homolog) [Source:ZFIN;Acc:ZDB-GENE-041010-184]	9.32065	6.2948	20.779	10.685	18.7722	8.91815	30.5693	17.3191	26.1356	8.9404
ENSDARG00000007628	dusp1	dual specificity phosphatase 1 [Source:ZFIN;Acc:ZDB-GENE-040426-2018]	457.041	332.757	386.81	190.044	400.777	699.233	420.773	165.286	545.537	202.666
ENSDARG00000007630	mkrn2	makorin, ring finger protein, 2 [Source:ZFIN;Acc:ZDB-GENE-020213-2]	0.589711	0	1.39689	0	3.42012	0.362346	1.13822	0.170516	1.06413	1.29959
ENSDARG00000007639	CNOT4 (2 of 2)	CCR4-NOT transcription complex, subunit 4 [Source:HGNC Symbol;Acc:7880]	5.13228	8.46829	7.67671	4.04454	8.2	19.3451	8.38295	3.83947	9.08708	3.78644
ENSDARG00000007641	msxe	muscle segment homeobox E [Source:ZFIN;Acc:ZDB-GENE-980526-312]	0.791458	0	0.0742482	0	1.05164	0	0.360094	0	0.161311	0
ENSDARG00000007654	nsfa	N-ethylmaleimide-sensitive factor a [Source:ZFIN;Acc:ZDB-GENE-030616-37]	17.52	0.781459	24.1236	0.47769	49.7715	2.83004	42.2875	15.3899	38.7201	1.88475
ENSDARG00000007655	crybb1l3	crystallin, beta B1, like 3 [Source:ZFIN;Acc:ZDB-GENE-070820-11]	0.0916622	0.0981536	0.617946	0	0	0	0.30161	0.925442	0	0
ENSDARG00000007657	ccnh	cyclin H [Source:ZFIN;Acc:ZDB-GENE-050320-13]	12.9151	1.4689	29.2319	8.27147	12.4848	8.51393	36.7152	7.7821	32.3968	27.4697
ENSDARG00000007663	amph	amphiphysin [Source:ZFIN;Acc:ZDB-GENE-040426-1711]	6.89214	0	24.78	0.931196	10.8274	1.4626	35.4591	6.70458	31.9411	4.07656
ENSDARG00000007665	hspbp1	HSPA (heat shock 70kDa) binding protein, cytoplasmic cochaperone 1 [Source:ZFIN;Acc:ZDB-GENE-030219-55]	19.2267	6.78874	18.0754	3.84384	10.129	7.23115	18.0298	1.36608	25.6783	4.3236
ENSDARG00000007671	ghrb	growth hormone receptor b [Source:ZFIN;Acc:ZDB-GENE-071119-4]	18.1244	9.85968	26.4935	8.1711	16.1319	17.6851	23.2091	11.7407	21.995	7.99791
ENSDARG00000007678	ttyh3b	tweety homolog 3b (Drosophila) [Source:ZFIN;Acc:ZDB-GENE-051120-105]	10.3082	0.284019	33.671	0.414062	14.9711	2.26682	49.9683	4.98335	34.4903	1.03984
ENSDARG00000007682	ppdpfa	pancreatic progenitor cell differentiation and proliferation factor a [Source:ZFIN;Acc:ZDB-GENE-030219-204]	135.4	125.541	32.1159	27.6593	46.0797	43.0035	25.3356	112.821	30.7028	26.9116
ENSDARG00000007691	cul1b	cullin 1b [Source:ZFIN;Acc:ZDB-GENE-040426-2887]	22.3211	28.963	27.138	10.3406	26.9509	80.0104	30.1044	6.04544	41.1045	8.99693
ENSDARG00000007693	nfkbiab	nuclear factor of kappa light polypeptide gene enhancer in B-cells inhibitor, alpha b [Source:ZFIN;Acc:ZDB-GENE-030131-1819]	547.146	2228.56	151.12	262.459	580.74	2729.3	174.797	271.168	261.275	197.603
ENSDARG00000007697	fabp7a	fatty acid binding protein 7, brain, a [Source:ZFIN;Acc:ZDB-GENE-000627-1]	1996.77	225.864	3916.51	895.157	3051.71	198.007	3982.82	3659.12	3161.62	273.579
ENSDARG00000007708	nsa2	NSA2 ribosome biogenesis homolog (S. cerevisiae) [Source:ZFIN;Acc:ZDB-GENE-030131-488]	1126.95	638.002	255.002	260.289	1060.14	849.301	249.383	237.219	268.8	430.361
ENSDARG00000007709	adamts8a	ADAM metallopeptidase with thrombospondin type 1 motif, 8a [Source:ZFIN;Acc:ZDB-GENE-060526-202]	3.57363	0.49768	1.87084	0.393908	1.16332	0.391125	1.86741	0.0666508	1.72136	1.41167
ENSDARG00000007711	RAB3IL1	RAB3A interacting protein (rabin3)-like 1 [Source:HGNC Symbol;Acc:9780]	0.445524	5.43001	0.240493	0	0.639784	4.64708	0.381883	0	0.288109	0.268586
ENSDARG00000007714	ube2q1	ubiquitin-conjugating enzyme E2Q (putative) 1 [Source:ZFIN;Acc:ZDB-GENE-050522-329]	10.9696	0.924569	5.9512	0.0480391	17.6949	8.92643	10.7049	0.294862	15.6946	0.52594
ENSDARG00000007715	lgsn	lengsin, lens protein with glutamine synthetase domain [Source:ZFIN;Acc:ZDB-GENE-060312-26]	0.719908	0	0.696434	0	0.208062	0	0.900254	1.04188	0.456335	0
ENSDARG00000007720	sub1b	SUB1 homolog b (S. cerevisiae) [Source:ZFIN;Acc:ZDB-GENE-040718-209]	73.9336	45.0587	79.5106	75.909	29.4444	37.3906	121.985	109.781	131.736	203.005
ENSDARG00000007722	nudt8	nudix (nucleoside diphosphate linked moiety X)-type motif 8 [Source:ZFIN;Acc:ZDB-GENE-061013-219]	4.68899	1.01914	4.34072	12.2242	36.9718	15.6708	6.94664	1.15451	10.3295	5.96371
ENSDARG00000007723	efnb1	ephrin B1 [Source:ZFIN;Acc:ZDB-GENE-010618-2]	5.61421	0	4.60743	0.385624	4.2734	1.11922	3.70716	0.333221	4.60899	1.45309
ENSDARG00000007727	rgl2	ral guanine nucleotide dissociation stimulator-like 2 [Source:ZFIN;Acc:ZDB-GENE-010131-1]	5.54353	0.445307	2.00505	0	1.39742	6.21919	3.05032	0.0749747	3.75975	0
ENSDARG00000007734	obfc1	oligonucleotide/oligosaccharide-binding fold containing 1 [Source:ZFIN;Acc:ZDB-GENE-040426-1390]	4.23661	0.526478	5.36613	2.9773	6.42222	5.74086	4.86614	5.87452	6.29287	5.1431
ENSDARG00000007737	zyg11	zyg-11 homolog (C. elegans) [Source:ZFIN;Acc:ZDB-GENE-041014-17]	17.2151	18.8407	18.7632	19.1811	24.1407	32.8765	21.8919	5.0432	24.5194	49.7464
ENSDARG00000007739	atp1a1a.2	ATPase, Na+/K+ transporting, alpha 1a polypeptide, tandem duplicate 2 [Source:ZFIN;Acc:ZDB-GENE-001212-2]	61.1526	2.37982	4.4287	4.7144	10.927	5.24652	9.37595	1.31129	9.69007	0.662321
ENSDARG00000007743	il15l	interleukin 15, like [Source:ZFIN;Acc:ZDB-GENE-041111-173]	5.10352	0	8.43531	1.84359	5.89611	1.93392	18.3279	0	13.6603	23.6255
ENSDARG00000007744	tsr1	TSR1, 20S rRNA accumulation, homolog (yeast) [Source:ZFIN;Acc:ZDB-GENE-030131-3762]	12.2948	2.25844	9.33225	1.49836	23.4599	15.6392	9.71273	1.07535	8.76651	2.68703
ENSDARG00000007745	uqcrfs1	ubiquinol-cytochrome c reductase, Rieske iron-sulfur polypeptide 1 [Source:ZFIN;Acc:ZDB-GENE-040426-2060]	8.56518	7.96043	14.7259	18.7044	2.73856	3.99685	27.4916	21.3838	33.3935	21.7228
ENSDARG00000007751	lmnl3	lamin L3 [Source:ZFIN;Acc:ZDB-GENE-020424-4]	0.204584	3.34804	0	0	0.22034	0	0.170921	0.236435	0	0.185001
ENSDARG00000007753	cpne2	copine II [Source:ZFIN;Acc:ZDB-GENE-030131-7896]	3.30965	0.935972	5.03488	0.523004	3.2598	1.98803	11.5132	3.31221	8.24354	0.355201
ENSDARG00000007755	wdr61	WD repeat domain 61 [Source:ZFIN;Acc:ZDB-GENE-040426-1851]	25.8849	6.61721	19.7065	5.90676	52.9739	22.2363	12.994	10.4298	11.622	8.12965
ENSDARG00000007760	spg21	spastic paraplegia 21 (H. sapiens) [Source:ZFIN;Acc:ZDB-GENE-040426-2722]	13.1883	44.4267	14.0759	25.576	12.0499	39.6824	15.6682	17.0093	14.6701	39.8961
ENSDARG00000007764	klhdc10	kelch domain containing 10 [Source:ZFIN;Acc:ZDB-GENE-040426-776]	7.32322	2.21567	24.7644	2.23557	10.6698	4.85741	31.667	1.82788	26.5515	4.13957
ENSDARG00000007769	sult5a1	sulfotransferase family 5A, member 1 [Source:ZFIN;Acc:ZDB-GENE-060929-978]	0.686232	19.602	1.37821	8.58084	0.321831	11.4671	1.71916	32.6204	0.554553	0
ENSDARG00000007774	vash2	vasohibin 2 [Source:ZFIN;Acc:ZDB-GENE-041014-355]	7.13519	11.4775	26.0297	17.6189	114.587	21.0032	32.6131	7.0222	29.0429	6.32591
ENSDARG00000007783	blk	B lymphoid tyrosine kinase [Source:ZFIN;Acc:ZDB-GENE-040724-106]	0.612682	0.0940441	0.8621	0.476422	0.417575	0.399902	1.61528	0.192186	0.901509	2.72566
ENSDARG00000007786	tmx2b	thioredoxin-related transmembrane protein 2b [Source:ZFIN;Acc:ZDB-GENE-040625-105]	14.1309	10.105	28.4579	2.98431	16.7875	8.51913	41.2295	8.27136	29.3525	7.2469
ENSDARG00000007787	zgc:112965	zgc:112965 [Source:ZFIN;Acc:ZDB-GENE-050522-10]	0	0	0.115202	0	0	0	0	0.0633326	0.125144	0
ENSDARG00000007788	atp2b1b	ATPase, Ca++ transporting, plasma membrane 1b [Source:ZFIN;Acc:ZDB-GENE-080409-1]	3.60972	3.70256	6.25782	2.16839	8.48124	8.16	6.07423	5.13752	7.6094	1.58899
ENSDARG00000007791	ppp2r1a	protein phosphatase 2 (formerly 2A), regulatory subunit A (PR 65), alpha isoform [Source:ZFIN;Acc:ZDB-GENE-040426-2700]	50.4698	38.4339	99.5749	50.7873	567.945	82.6704	127.776	77.8793	122.773	72.5442
ENSDARG00000007792	dyx1c1	dyslexia susceptibility 1 candidate 1 [Source:ZFIN;Acc:ZDB-GENE-040426-1892]	1.32288	0	1.17639	0	0.212692	0	1.26954	0.114114	2.84858	0
ENSDARG00000007795	cst3	cystatin C (amyloid angiopathy and cerebral hemorrhage) [Source:ZFIN;Acc:ZDB-GENE-030131-373]	508.845	471.126	306.764	328.142	445.937	336.484	714.834	314.872	180.394	78.4143
ENSDARG00000007804	gas6	growth arrest-specific 6 [Source:ZFIN;Acc:ZDB-GENE-030131-7773]	6.40275	0	1.0037	0.262566	2.9584	1.64757	1.50902	2.02288	1.71291	0
ENSDARG00000007807	cyth3a	cytohesin 3a [Source:ZFIN;Acc:ZDB-GENE-120612-1]	7.17858	1.08505	21.0888	1.68214	6.74399	2.94657	26.4723	7.61514	25.9832	0.653463
ENSDARG00000007808	zdhhc16a	zinc finger, DHHC domain containing 16a [Source:ZFIN;Acc:ZDB-GENE-040426-1621]	17.0867	7.70517	35.4497	6.18445	40.9988	17.6629	43.1709	2.27377	46.0663	12.2936
ENSDARG00000007812	sp3b	Sp3b transcription factor [Source:ZFIN;Acc:ZDB-GENE-110815-3]	6.56218	0.952166	5.63243	0.730305	7.3719	8.17942	5.63436	0.429992	6.49659	1.67066
ENSDARG00000007813	RNPEPL1	arginyl aminopeptidase (aminopeptidase B)-like 1 [Source:HGNC Symbol;Acc:10079]	1.61758	3.08457	3.3759	3.99351	2.70459	7.08511	4.4901	6.45489	3.98951	0.682125
ENSDARG00000007818	palm1b	paralemmin 1b [Source:ZFIN;Acc:ZDB-GENE-040426-1147]	29.7798	0.270372	64.6943	10.8885	29.6308	7.1627	92.8267	12.8189	74.5284	7.35285
ENSDARG00000007823	atf3	activating transcription factor 3 [Source:ZFIN;Acc:ZDB-GENE-040426-728]	496.733	168.251	632.7	87.761	496.417	284.798	558.919	83.6479	565.826	83.022
ENSDARG00000007824	CR847998.1	Uncharacterized protein [Source:UniProtKB/TrEMBL;Acc:E7F2K8]	6.84922	0.152359	12.0513	0.442627	8.90985	1.29565	10.7264	1.2777	13.654	0.777982
ENSDARG00000007825	map2k1	mitogen-activated protein kinase kinase 1 [Source:ZFIN;Acc:ZDB-GENE-040426-2759]	8.38039	3.08078	9.33764	0.95408	6.30158	2.9137	16.1277	4.64125	11.6068	5.05575
ENSDARG00000007836	ctsla	cathepsin La [Source:ZFIN;Acc:ZDB-GENE-030131-106]	763.601	1711.24	593.661	547.953	753.876	889.272	723.535	302.291	854.059	141.853
ENSDARG00000007842	MCHR2 (1 of 3)	melanin-concentrating hormone receptor 2 [Source:HGNC Symbol;Acc:20867]	0	0	0	0	0	0	0	0	0	0
ENSDARG00000007856	rtn4rl1a	reticulon 4 receptor-like 1a [Source:ZFIN;Acc:ZDB-GENE-091118-38]	0.777081	0	0	0	0.449171	0.113801	0.357476	0	0	0
ENSDARG00000007863	tra2a	transformer-2 alpha [Source:ZFIN;Acc:ZDB-GENE-040426-1391]	87.4102	77.9185	112.065	53.1984	273.916	150.357	168.107	69.7485	130.802	120.144
ENSDARG00000007864	CR774199.1	Uncharacterized protein [Source:UniProtKB/TrEMBL;Acc:F1R4Q7]	0	0	0	0	0	0	0	0	0	0
ENSDARG00000007867	dazap2	DAZ associated protein 2 [Source:ZFIN;Acc:ZDB-GENE-030131-3036]	46.8785	48.504	86.4415	19.9272	100.778	111.735	121.055	17.9755	101.144	39.4708
ENSDARG00000007869	ehd3	EH-domain containing 3 [Source:ZFIN;Acc:ZDB-GENE-041014-352]	6.96838	0	12.5222	0.295261	2.23044	1.15378	11.1724	1.21191	13.5153	1.00068
ENSDARG00000007885	fancl	Fanconi anemia, complementation group L [Source:ZFIN;Acc:ZDB-GENE-040426-1045]	0.896983	0.469921	2.59669	0	0.251831	1.55635	4.23166	1.71533	0.384891	1.37538
ENSDARG00000007886	slc35b2	solute carrier family 35, member B2 [Source:ZFIN;Acc:ZDB-GENE-050213-1]	5.11802	2.93554	5.86118	4.19481	12.7069	8.59893	5.63301	1.59207	6.0377	2.41315
ENSDARG00000007889	csf1ra	colony stimulating factor 1 receptor, a [Source:ZFIN;Acc:ZDB-GENE-001205-1]	0.667526	17.9999	0.454028	7.20166	0.727801	41.612	1.19686	1.41006	1.24955	0.278244
ENSDARG00000007891	meox1	mesenchyme homeobox 1 [Source:ZFIN;Acc:ZDB-GENE-040718-149]	3.71601	0	2.31167	0.142782	2.56821	0.926056	1.59763	2.79084	3.31408	2.91234
ENSDARG00000007892	pdcd2	programmed cell death 2 [Source:ZFIN;Acc:ZDB-GENE-040426-1236]	3.02002	6.24855	8.51814	3.57769	18.5698	9.58357	11.4339	1.03676	7.07926	17.2084
ENSDARG00000007901	crnkl1	crooked neck pre-mRNA splicing factor-like 1 (Drosophila) [Source:ZFIN;Acc:ZDB-GENE-040426-694]	22.6918	2.62441	15.7122	2.42609	23.0799	18.9514	14.7781	0.614326	25.0174	6.39478
ENSDARG00000007906	lrp2b	low density lipoprotein receptor-related protein 2b [Source:ZFIN;Acc:ZDB-GENE-111115-1]	0.0145004	0.0463116	0.0789724	0	0.0782282	0	0.0656925	0.0239835	0.0201302	0.00581033
ENSDARG00000007912	si:ch211-196i2.2	si:ch211-196i2.2 [Source:ZFIN;Acc:ZDB-GENE-091118-111]	1.39471	0	2.73584	0.458459	4.72985	3.03901	2.96082	0.226376	2.76566	0.035852
ENSDARG00000007915	jak2a	Janus kinase 2a [Source:ZFIN;Acc:ZDB-GENE-980526-481]	6.44081	4.22424	2.35918	2.73382	12.0087	16.5044	2.33478	1.4056	3.99046	2.24818
ENSDARG00000007916	xpnpep3	X-prolyl aminopeptidase (aminopeptidase P) 3, putative [Source:ZFIN;Acc:ZDB-GENE-040426-2076]	11.744	0.53625	7.18179	0.371503	8.41353	7.24451	8.74543	0.240764	9.25527	2.79927
ENSDARG00000007918	ttc27	tetratricopeptide repeat domain 27 [Source:ZFIN;Acc:ZDB-GENE-030102-1]	11.5087	0.821567	7.85359	4.18391	7.25041	10.6505	6.61417	1.64624	10.3965	3.3401
ENSDARG00000007921	relt	RELT tumor necrosis factor receptor [Source:ZFIN;Acc:ZDB-GENE-040426-2361]	2.47747	2.06151	2.76846	0.621766	2.39267	4.5702	2.1715	0.179091	3.06553	2.21894
ENSDARG00000007923	ptpn1	protein tyrosine phosphatase, non-receptor type 1 [Source:ZFIN;Acc:ZDB-GENE-980605-23]	26.057	22.5983	40.3643	18.7804	34.5588	62.9099	56.8828	28.7079	52.1683	25.8854
ENSDARG00000007941	hmx4	H6 family homeobox 4 [Source:ZFIN;Acc:ZDB-GENE-060825-142]	21.3316	0	18.8432	7.84794	4.6168	2.32143	23.8038	11.1257	14.2115	0
ENSDARG00000007943	gabpb2a	GA repeat binding protein, beta 2a [Source:ZFIN;Acc:ZDB-GENE-030131-5733]	4.21235	0.863125	8.94612	0.750318	7.17483	3.77916	13.5749	5.35941	11.5309	5.73212
ENSDARG00000007944	lhx1b	LIM homeobox 1b [Source:ZFIN;Acc:ZDB-GENE-980526-116]	1.04188	0	5.56004	0	0.938934	0.0583819	5.11177	0.164843	5.39635	0.0644917
ENSDARG00000007950	itga11b	integrin, alpha 11b [Source:ZFIN;Acc:ZDB-GENE-071009-4]	1.08489	0	0.202778	0	0.629042	0.126849	0.527598	0	0.225988	0.170893
ENSDARG00000007955	iars	isoleucyl-tRNA synthetase [Source:ZFIN;Acc:ZDB-GENE-030131-6325]	10.4412	1.42156	3.04512	0.709679	10.1289	20.0079	2.49575	1.80996	3.66695	2.05949
ENSDARG00000007959	hibadhb	3-hydroxyisobutyrate dehydrogenase b [Source:ZFIN;Acc:ZDB-GENE-040426-1582]	35.8633	22.0546	43.6486	20.5054	78.7664	36.1374	64.6022	27.0976	56.7699	18.3937
ENSDARG00000007960	hnrnpaba	heterogeneous nuclear ribonucleoprotein A/Ba [Source:ZFIN;Acc:ZDB-GENE-030131-185]	246.113	139.176	446.081	213.638	250.574	226.861	517.376	372.577	458.451	409.974
ENSDARG00000007971	cks1b	CDC28 protein kinase regulatory subunit 1B [Source:ZFIN;Acc:ZDB-GENE-040801-112]	24.5747	12.6656	120.976	149.095	61.8698	35.2141	150.858	120.802	103.652	351.59
ENSDARG00000007975	fth1b	ferritin, heavy polypeptide 1b [Source:ZFIN;Acc:ZDB-GENE-040912-30]	19.288	6.00653	27.0526	10.4247	41.6826	15.1961	29.6957	15.9105	31.0454	18.925
ENSDARG00000007976	si:ch211-220f16.2	si:ch211-220f16.2 [Source:ZFIN;Acc:ZDB-GENE-070912-199]	3.89919	3.18742	13.389	3.25597	13.6115	8.49944	17.6458	2.73548	12.5426	3.18158
ENSDARG00000007982	onecut1	one cut domain, family member 1 [Source:ZFIN;Acc:ZDB-GENE-040426-1469]	7.08472	0	4.13914	0.668926	7.33662	0.385406	2.65608	1.42764	2.92802	0.377113
ENSDARG00000007988	masp2	mannan-binding lectin serine peptidase 2 [Source:ZFIN;Acc:ZDB-GENE-060130-154]	0.687604	0.0535722	0.169715	0.0417529	1.091	0.097825	0.638156	0.216474	1.05345	0
ENSDARG00000007989	nedd8	neural precursor cell expressed, developmentally down-regulated 8 [Source:ZFIN;Acc:ZDB-GENE-030616-588]	117.182	68.8237	136.835	120.779	80.7914	53.2373	133.79	142.07	120.137	194.093
ENSDARG00000007990	wt1b	wilms tumor 1b [Source:ZFIN;Acc:ZDB-GENE-050420-319]	1.55569	0	0.460679	0	3.51779	1.31225	0.400354	0.246137	0	0
ENSDARG00000007993	csnk1a1	casein kinase 1, alpha 1 [Source:ZFIN;Acc:ZDB-GENE-020419-19]	4.42085	3.81891	10.655	1.8079	8.72007	7.57286	62.2828	10.5598	78.5514	16.7616
ENSDARG00000007996	pou2f1b	POU class 2 homeobox 1b [Source:ZFIN;Acc:ZDB-GENE-030131-2422]	6.87586	1.73714	24.6906	6.61782	18.9392	3.21558	37.6598	5.06124	27.2324	24.6772
ENSDARG00000008010	zgc:194189	zgc:194189 [Source:ZFIN;Acc:ZDB-GENE-081022-71]	1.3413	0	0.371593	0	1.50782	0	0	0	0	0
ENSDARG00000008014	nudt17	nudix (nucleoside diphosphate linked moiety X)-type motif 17 [Source:ZFIN;Acc:ZDB-GENE-050913-50]	7.65873	6.2869	5.65848	4.03993	11.2853	4.51975	8.21818	5.73425	12.6465	2.34223
ENSDARG00000008019	mxg	myxovirus (influenza virus) resistance G [Source:ZFIN;Acc:ZDB-GENE-030721-10]	0.230696	0.491199	0.924825	0.0367978	0.546663	0.0900923	1.33531	0	0.106755	0
ENSDARG00000008020	med31	mediator of RNA polymerase II transcription, subunit 31 homolog (yeast) [Source:ZFIN;Acc:ZDB-GENE-040718-114]	60.8674	28.0388	41.6076	43.7906	50.3852	29.184	62.8388	47.2968	37.6749	43.2768
ENSDARG00000008022	kif18a	kinesin family member 18A [Source:ZFIN;Acc:ZDB-GENE-040426-862]	2.48133	0.163811	3.51621	0.957527	6.86309	1.32508	3.70379	0.275803	5.22209	7.05053
ENSDARG00000008026	fam129bb	family with sequence similarity 129, member Bb [Source:ZFIN;Acc:ZDB-GENE-030131-6218]	2.87101	3.04595	2.61482	1.68052	23.2468	68.4613	4.59682	1.14313	3.70096	0.0977494
ENSDARG00000008029	mep1a.2	meprin A, alpha, tandem duplicate 2 [Source:ZFIN;Acc:ZDB-GENE-041001-208]	0	0	0.179089	0	0.0591337	0	0.217139	0.444171	1.1532	0
ENSDARG00000008030	myl9b	myosin, light chain 9b, regulatory [Source:ZFIN;Acc:ZDB-GENE-040426-2296]	31.5096	0.604288	58.008	0.151881	27.2967	10.0897	60.6429	11.8092	41.3509	7.24787
ENSDARG00000008032	sart3	squamous cell carcinoma antigen recognised by T cells 3 [Source:ZFIN;Acc:ZDB-GENE-040724-10]	12.9927	2.16391	15.7879	3.3734	22.7152	7.8042	19.4606	9.07497	24.601	3.61118
ENSDARG00000008034	skib	nuclear oncoprotein skib [Source:ZFIN;Acc:ZDB-GENE-990715-10]	18.7019	0	24.1768	4.66447	12.739	3.38356	25.3215	0.877157	26.1979	1.37268
ENSDARG00000008035	zgc:113516	zgc:113516 [Source:ZFIN;Acc:ZDB-GENE-050320-154]	1.17239	1.05967	3.00436	0	1.2849	0.647855	4.07014	0.731696	3.8121	1.86127
ENSDARG00000008049	si:dkey-42i9.4	si:dkey-42i9.4 [Source:ZFIN;Acc:ZDB-GENE-030131-8398]	232.748	137.736	118.017	112.865	302.5	171.06	142.46	150.923	170.929	1339.35
ENSDARG00000008052	nudc	nuclear distribution gene C homolog [Source:ZFIN;Acc:ZDB-GENE-040426-899]	46.6286	29.9569	22.9452	17.559	54.5764	44.0204	21.4144	19.8575	31.1373	48.23
ENSDARG00000008057	ndfip1l	Nedd4 family interacting protein 1, like [Source:ZFIN;Acc:ZDB-GENE-040718-207]	55.1602	119.581	55.9105	29.5896	18.2223	65.5371	54.3908	11.3012	64.651	30.832
ENSDARG00000008060	scara3	scavenger receptor class A, member 3 [Source:ZFIN;Acc:ZDB-GENE-041014-317]	7.32929	0	8.80218	0.183171	7.21829	1.45704	7.38391	0.47484	10.8639	0.536837
ENSDARG00000008064	med8	mediator complex subunit 8 [Source:ZFIN;Acc:ZDB-GENE-040426-2091]	16.8633	5.25116	5.95038	1.78758	28.0455	27.6025	9.16518	2.80512	4.05889	8.23734
ENSDARG00000008068	tma16	translation machinery associated 16 homolog (S. cerevisiae) [Source:ZFIN;Acc:ZDB-GENE-050522-20]	9.78897	13.4854	16.5976	25.6102	7.0245	5.72467	13.9168	9.28626	12.0378	40.1872
ENSDARG00000008075	illr4	immune-related, lectin-like receptor 4 [Source:ZFIN;Acc:ZDB-GENE-050311-5]	0	2.36881	1.62415	1.70539	0.496765	0.859623	1.15727	5.97194	0.177181	2.57172
ENSDARG00000008095	olfcd1	olfactory receptor C family, d1 [Source:ZFIN;Acc:ZDB-GENE-100721-9]	0	0	0	0	0	0	0	0	0	0
ENSDARG00000008097	srsf9	serine/arginine-rich splicing factor 9 [Source:ZFIN;Acc:ZDB-GENE-040426-2397]	2.61863	2.10528	4.28145	3.74951	5.47393	3.87199	3.8588	7.1081	4.30529	7.5251
ENSDARG00000008098	si:dkey-26g8.12	si:dkey-26g8.12 [Source:ZFIN;Acc:ZDB-GENE-121214-233]	0	0	0.208049	0	0	0	0	0	0	0
ENSDARG00000008100	slc7a10a	solute carrier family 7 (neutral amino acid transporter light chain, asc system), member 10a [Source:ZFIN;Acc:ZDB-GENE-080116-1]	7.5462	2.97302	20.2722	6.32496	4.94656	5.92065	18.0966	3.64827	14.5785	21.205
ENSDARG00000008105	mettl2a	methyltransferase like 2A [Source:ZFIN;Acc:ZDB-GENE-050417-462]	26.7667	9.90144	33.9407	10.4832	24.2794	9.76429	40.027	19.8798	35.957	36.1875
ENSDARG00000008107	src	v-src sarcoma (Schmidt-Ruppin A-2) viral oncogene homolog (avian) [Source:ZFIN;Acc:ZDB-GENE-030131-3809]	1.73539	0.983207	6.07582	2.07846	11.1442	4.15689	4.72489	2.55396	7.5243	0.786406
ENSDARG00000008109	eef1da	elongation factor-1, delta, a [Source:ZFIN;Acc:ZDB-GENE-040426-2740]	1099.83	779.026	66.2413	112.683	358.931	922.476	96.29	332.997	137.068	461.005
ENSDARG00000008119	E2F6	E2F transcription factor 6 [Source:HGNC Symbol;Acc:3120]	13.908	7.29782	11.7028	4.7488	43.5589	8.66222	11.8602	5.39155	12.7375	10.519
ENSDARG00000008127	pcdh15b	protocadherin 15b [Source:ZFIN;Acc:ZDB-GENE-050214-1]	0.555516	0	0.127802	0	1.045	0.343745	0.233641	0	0.296651	0
ENSDARG00000008131	sox1b	SRY-box containing gene 1b [Source:ZFIN;Acc:ZDB-GENE-060322-5]	0.816758	0	3.02564	0.278627	1.649	0.0682164	3.731	2.50395	2.3408	0
ENSDARG00000008133	foxl1	forkhead box L1 [Source:ZFIN;Acc:ZDB-GENE-040426-1181]	7.20013	0	7.78218	0	3.17027	0.30819	9.49098	1.65162	6.16194	0
ENSDARG00000008140	kcnab1	potassium voltage-gated channel, shaker-related subfamily, beta member 1 [Source:ZFIN;Acc:ZDB-GENE-050327-79]	0.614405	0	1.46172	0.0420011	0.676459	0.992916	1.44132	0	2.34703	0
ENSDARG00000008141	rbl1	retinoblastoma-like 1 (p107) [Source:ZFIN;Acc:ZDB-GENE-030131-8179]	8.80055	2.8949	8.64855	1.42601	15.108	5.10334	8.88772	1.4847	8.37642	5.14598
ENSDARG00000008142	stxbp3	syntaxin binding protein 3 [Source:ZFIN;Acc:ZDB-GENE-040426-2833]	9.19491	4.08377	19.9738	9.10968	18.7063	13.9572	19.2974	7.60644	19.7347	10.9254
ENSDARG00000008153	serinc5	serine incorporator 5 [Source:ZFIN;Acc:ZDB-GENE-040426-2918]	42.4343	18.6028	53.8793	7.14302	71.6072	33.1129	61.29	6.59006	56.8743	8.5072
ENSDARG00000008155	sms	spermine synthase [Source:ZFIN;Acc:ZDB-GENE-040625-150]	14.61	49.2921	25.0792	9.5508	30.7913	24.7517	35.3599	396.291	42.5303	3.55038
ENSDARG00000008164	CT573322.1	Uncharacterized protein [Source:UniProtKB/TrEMBL;Acc:E7FER2]	0.777081	1.24092	0.604592	0	1.90395	1.21792	0.476635	0	1.11791	0
ENSDARG00000008165	caspa	caspase a [Source:ZFIN;Acc:ZDB-GENE-000616-3]	3.83023	48.7334	1.76859	10.4557	2.18496	28.2604	3.45953	61.354	4.01354	0
ENSDARG00000008170	dbnla	drebrin-like a [Source:ZFIN;Acc:ZDB-GENE-040704-42]	2.93481	4.83633	2.84564	0.510736	9.81096	7.38903	1.63388	0.456518	3.47905	0.602991
ENSDARG00000008174	hoxb1a	homeo box B1a [Source:ZFIN;Acc:ZDB-GENE-990415-101]	1.37162	0	0.106716	0.0656354	2.29884	0.321391	1.02235	0	1.45722	0.177513
ENSDARG00000008182	si:ch73-111e15.1	si:ch73-111e15.1 [Source:ZFIN;Acc:ZDB-GENE-110411-28]	0.388558	7.58275	1.8233	5.03358	1.7698	5.60605	1.8062	0.471821	1.41621	1.72005
ENSDARG00000008184	mia3	melanoma inhibitory activity family, member 3 [Source:ZFIN;Acc:ZDB-GENE-041014-270]	7.30825	5.31366	30.486	9.73921	8.76481	13.9315	37.4571	5.24827	31.144	8.83187
ENSDARG00000008186	syk	spleen tyrosine kinase [Source:ZFIN;Acc:ZDB-GENE-040702-3]	3.90138	10.6858	11.7745	26.4976	7.85199	45.1817	21.6569	8.58222	12.8727	9.42997
ENSDARG00000008188	sf1	splicing factor 1 [Source:ZFIN;Acc:ZDB-GENE-030131-2492]	63.9459	25.6949	74.3387	28.7722	51.26	73.3346	88.4338	40.07	64.0857	42.8149
ENSDARG00000008191	tmeff1a	transmembrane protein with EGF-like and two follistatin-like domains 1a [Source:ZFIN;Acc:ZDB-GENE-070912-294]	0.421844	0.259005	0.979414	0.302794	0.325115	0	2.11991	0.872155	1.29869	0
ENSDARG00000008192	pank1a	pantothenate kinase 1a [Source:ZFIN;Acc:ZDB-GENE-040426-2846]	3.63824	1.20828	9.08726	0.181034	7.82453	0.709801	18.0358	2.11185	13.6193	0.0306007
ENSDARG00000008200	ugp2b	UDP-glucose pyrophosphorylase 2b [Source:ZFIN;Acc:ZDB-GENE-030131-6352]	21.3775	15.6067	32.2211	14.695	39.8765	29.0706	43.4639	8.14098	42.6444	6.6878
ENSDARG00000008203	pax1a	paired box 1a [Source:ZFIN;Acc:ZDB-GENE-070112-182]	2.90626	0	2.35905	5.09947	3.04473	0.909836	3.09619	1.39152	2.17204	0
ENSDARG00000008209	myt1la	myelin transcription factor 1-like, a [Source:ZFIN;Acc:ZDB-GENE-041001-172]	4.02154	2.70434	17.0325	2.13165	26.6359	1.75528	29.2845	6.19454	19.5895	1.54586
ENSDARG00000008212	kcnk13a	potassium channel, subfamily K, member 13a [Source:ZFIN;Acc:ZDB-GENE-080219-46]	0.103923	0	0.362994	0.0497298	0.560655	0.121754	0.196069	0	0.897025	0
ENSDARG00000008218	znf410	zinc finger protein 410 [Source:ZFIN;Acc:ZDB-GENE-040426-1817]	14.1657	3.69434	1.58534	0.0631222	36.1361	20.3876	2.29056	0.0564214	1.5447	0.422853
ENSDARG00000008219	crygm4	crystallin, gamma M4 [Source:ZFIN;Acc:ZDB-GENE-120312-2]	0	0	0.13936	0	0	0.383582	0.642509	0	0	0
ENSDARG00000008224	vps35	vacuolar protein sorting 35 (yeast) [Source:ZFIN;Acc:ZDB-GENE-030131-2042]	20.4933	13.0369	27.5416	5.61583	15.8164	33.2173	31.7318	11.1114	42.5027	9.4177
ENSDARG00000008235	cog5	component of oligomeric golgi complex 5 [Source:ZFIN;Acc:ZDB-GENE-041210-47]	4.01259	0.930851	3.5484	0.392121	5.37284	4.30982	5.60274	1.30664	6.43452	0.500851
ENSDARG00000008237	sars	seryl-tRNA synthetase [Source:ZFIN;Acc:ZDB-GENE-040831-1]	36.2186	19.678	86.0925	22.6548	46.4934	41.3175	87.2509	30.5652	93.9619	21.0811
ENSDARG00000008238	manba	mannosidase, beta A, lysosomal [Source:ZFIN;Acc:ZDB-GENE-040426-721]	0	0.0852907	0.296074	0.166184	0.0535303	1.52376	0.193329	0	0.524083	0
ENSDARG00000008239	mocs3	molybdenum cofactor synthesis 3 [Source:ZFIN;Acc:ZDB-GENE-040426-782]	10.2174	3.08205	11.9066	3.59007	10.1432	8.69333	14.8672	0.748809	11.5014	8.16033
ENSDARG00000008243	cct8	chaperonin containing TCP1, subunit 8 (theta) [Source:ZFIN;Acc:ZDB-GENE-040426-876]	85.8706	42.4349	78.5737	26.3442	76.8013	113.87	92.802	34.182	92.5079	66.2986
ENSDARG00000008247	vezf1a	vascular endothelial zinc finger 1a [Source:ZFIN;Acc:ZDB-GENE-040108-4]	7.91281	0.704762	26.8283	1.3065	30.6767	3.31684	33.0244	2.55805	30.07	1.79968
ENSDARG00000008249	ptchd4	patched domain containing 4 [Source:ZFIN;Acc:ZDB-GENE-041001-178]	1.53966	0	4.19254	0	3.08267	0.179571	5.94665	0.371291	5.70474	0
ENSDARG00000008255	cnot6	CCR4-NOT transcription complex, subunit 6 [Source:ZFIN;Acc:ZDB-GENE-030131-2768]	44.5632	13.8478	97.1068	20.5869	138.258	62.3533	101.018	20.6687	90.9766	54.9375
ENSDARG00000008263	mfsd4b	major facilitator superfamily domain containing 4b [Source:ZFIN;Acc:ZDB-GENE-060810-38]	0.210278	0	0.490808	0	0.486184	0.675464	0.481218	1.30424	0.672699	0
ENSDARG00000008275	klhl24b	kelch-like 24b [Source:ZFIN;Acc:ZDB-GENE-040426-1185]	21.5896	2.84851	12.5502	1.39999	10.218	12.062	19.0743	1.62673	14.9068	11.5131
ENSDARG00000008278	rcor2	REST corepressor 2 [Source:ZFIN;Acc:ZDB-GENE-040426-1812]	11.8495	1.09186	27.6981	0.726281	25.2113	3.56848	34.8985	3.39243	35.124	2.90644
ENSDARG00000008279	map2k7	mitogen-activated protein kinase kinase 7 [Source:ZFIN;Acc:ZDB-GENE-090312-186]	5.92233	2.60271	5.83813	0.300418	2.58534	2.20654	7.50891	4.2385	10.9045	1.80428
ENSDARG00000008287	fam114a1	family with sequence similarity 114, member A1 [Source:ZFIN;Acc:ZDB-GENE-070410-52]	3.25452	2.62521	8.21066	4.38142	9.36609	8.35424	8.13678	3.38788	10.623	2.83729
ENSDARG00000008292	eif2s3	eukaryotic translation initiation factor 2, subunit 3 gamma [Source:ZFIN;Acc:ZDB-GENE-030131-5552]	263.27	107.234	100.693	50.2879	193.796	246.413	124.38	63.1098	142.342	68.6024
ENSDARG00000008305	hand2	heart and neural crest derivatives expressed transcript 2 [Source:ZFIN;Acc:ZDB-GENE-000511-1]	46.7942	3.89883	46.7937	2.23807	48.5541	21.6087	60.4028	21.7883	47.0594	17.6031
ENSDARG00000008306	rdh5	retinol dehydrogenase 5 (11-cis/9-cis) [Source:ZFIN;Acc:ZDB-GENE-050208-411]	8.55575	0	1.52271	7.93875	1.10769	0	2.1821	6.8035	2.05071	0.0523554
ENSDARG00000008310	ip6k2	inositol hexaphosphate kinase 2 [Source:ZFIN;Acc:ZDB-GENE-030131-760]	64.836	22.9593	57.9722	16.5168	73.1351	84.1598	75.2193	16.1255	65.0075	45.2224
ENSDARG00000008312	dnajb12b	DnaJ (Hsp40) homolog, subfamily B, member 12b [Source:ZFIN;Acc:ZDB-GENE-070410-128]	0	0	0	0	0	0.117329	0	0	0	0
ENSDARG00000008322	AMBRA1 (1 of 2)	autophagy/beclin-1 regulator 1 [Source:HGNC Symbol;Acc:25990]	5.2806	0.141723	1.56475	0	2.31134	2.09291	1.14922	0.0987295	2.10736	0.149364
ENSDARG00000008329	asic1a	acid-sensing (proton-gated) ion channel 1a [Source:ZFIN;Acc:ZDB-GENE-040513-2]	8.4823	2.26626	7.40503	3.47834	18.385	11.9741	7.91343	1.1787	8.95813	2.59949
ENSDARG00000008333	znfl2a	zinc finger-like gene 2a [Source:ZFIN;Acc:ZDB-GENE-030828-7]	40.0083	10.0467	1.27996	0.482331	72.1717	10.9785	1.98874	0.648169	4.28019	2.60464
ENSDARG00000008336	sh3bp5a	SH3-domain binding protein 5a (BTK-associated) [Source:ZFIN;Acc:ZDB-GENE-111111-2]	3.43762	2.30445	9.65001	0.698011	7.37342	5.18224	9.52215	0.822312	11.3059	2.35382
ENSDARG00000008350	SMARCA4 (1 of 3)	SWI/SNF related, matrix associated, actin dependent regulator of chromatin, subfamily a, member 4 [Source:HGNC Symbol;Acc:11100]	0	0	0	0	0.319133	0.05953	0	0	0	0
ENSDARG00000008359	cnn3a	calponin 3, acidic a [Source:ZFIN;Acc:ZDB-GENE-030131-5130]	140.55	10.5232	199.543	15.6583	136.605	37.0905	221.33	43.0324	200.209	35.7808
ENSDARG00000008363	mcl1b	myeloid cell leukemia sequence 1b [Source:ZFIN;Acc:ZDB-GENE-030825-1]	427.948	1391.47	274.167	443.978	2716.05	2666.82	271.285	299.472	395.585	309.195
ENSDARG00000008366	mpp7	membrane protein, palmitoylated 7 (MAGUK p55 subfamily member 7) [Source:ZFIN;Acc:ZDB-GENE-991209-8]	3.61479	0.102349	9.28623	2.44622	3.88488	6.64917	9.32509	1.79688	10.76	2.81867
ENSDARG00000008370	csnk1da	casein kinase 1, delta a [Source:ZFIN;Acc:ZDB-GENE-030131-825]	63.2764	54.1343	80.9953	49.7693	39.5067	72.9648	88.6238	51.2777	92.7509	57.3955
ENSDARG00000008372	spred2b	sprouty-related, EVH1 domain containing 2b [Source:ZFIN;Acc:ZDB-GENE-040426-2342]	9.9276	1.47481	4.655	3.51993	5.5017	4.13359	5.14672	1.46677	5.08977	1.5936
ENSDARG00000008377	epn2	epsin 2 [Source:ZFIN;Acc:ZDB-GENE-071212-1]	17.0706	12.8283	37.334	10.0804	113.681	61.7304	41.2537	14.563	41.4034	6.97272
ENSDARG00000008380	brd7	bromodomain containing 7 [Source:ZFIN;Acc:ZDB-GENE-040426-2687]	27.8277	9.58521	27.466	8.74279	51.3892	14.6919	36.0586	11.9338	30.7479	17.8414
ENSDARG00000008383	arpc1a	actin related protein 2/3 complex, subunit 1A [Source:ZFIN;Acc:ZDB-GENE-040116-1]	61.9285	124.685	50.447	68.7471	159.729	185.704	66.3716	56.8256	54.2807	26.8751
ENSDARG00000008384	hdac6	histone deacetylase 6 [Source:ZFIN;Acc:ZDB-GENE-030131-3232]	1.91411	0.398423	4.54679	1.80904	2.5733	1.68983	6.69185	1.32328	5.59918	1.45102
ENSDARG00000008388	mmp14b	matrix metalloproteinase 14b (membrane-inserted) [Source:ZFIN;Acc:ZDB-GENE-030901-2]	9.98922	4.13152	26.3707	4.28997	5.27584	10.113	25.319	1.6288	28.4895	3.09198
ENSDARG00000008395	snupn	snurportin 1 [Source:ZFIN;Acc:ZDB-GENE-030131-3464]	14.3463	3.36244	7.83645	2.27012	27.0826	15.2265	12.6443	1.12093	6.36553	10.8273
ENSDARG00000008396	ftr24	finTRIM family, member 24 [Source:ZFIN;Acc:ZDB-GENE-050731-2]	2.87723	0	3.69291	0	2.90127	1.18482	6.64655	3.03343	5.43598	0.489692
ENSDARG00000008398	cacna1c	calcium channel, voltage-dependent, L type, alpha 1C subunit [Source:ZFIN;Acc:ZDB-GENE-020129-1]	0.841069	0.289042	0.748333	0	0.659666	0.379645	0.688958	0.0249478	0.883151	0.168253
ENSDARG00000008403	phospho1	phosphatase, orphan 1 [Source:ZFIN;Acc:ZDB-GENE-040801-198]	2.23848	0	1.79409	0	1.47672	0.326417	2.16176	0	2.7061	0.740772
ENSDARG00000008407	tspan7b	tetraspanin 7b [Source:ZFIN;Acc:ZDB-GENE-040927-5]	30.489	0.351193	100.729	5.50845	27.2241	3.18535	176.66	25.2599	132.817	5.57121
ENSDARG00000008413	atp11a	ATPase, class VI, type 11A [Source:ZFIN;Acc:ZDB-GENE-090311-52]	6.01277	1.54613	8.25764	1.8596	5.82086	6.02973	10.5422	3.22099	12.0204	1.23768
ENSDARG00000008414	exoc3l2a	exocyst complex component 3-like 2a [Source:ZFIN;Acc:ZDB-GENE-060526-343]	0	0	0.157437	0.435738	0.23393	1.36316	1.04988	0.251017	0	0
ENSDARG00000008423	tfec	transcription factor EC [Source:ZFIN;Acc:ZDB-GENE-041210-21]	0.879589	71.5756	0.340967	5.69137	2.7875	143.902	0.401219	2.63356	1.30967	0
ENSDARG00000008433	unc45b	unc-45 homolog B (C. elegans) [Source:ZFIN;Acc:ZDB-GENE-020919-3]	3.43338	0.166072	4.85827	0.0776597	3.18605	2.2376	5.33755	4.39016	6.27938	0.498424
ENSDARG00000008434	bcl2l1	bcl2-like 1 [Source:ZFIN;Acc:ZDB-GENE-010730-1]	93.1715	33.0733	82.8745	22.6956	47.8044	53.2518	91.2889	22.9165	84.1318	13.3472
ENSDARG00000008439	atxn10	ataxin 10 [Source:ZFIN;Acc:ZDB-GENE-060503-180]	2.55215	0.559908	13.3232	0	3.76004	3.32388	12.649	0	10.8199	13.7103
ENSDARG00000008447	fkbp4	FK506 binding protein 4 [Source:ZFIN;Acc:ZDB-GENE-030131-514]	33.6315	9.61597	67.5463	6.95065	18.2305	25.2237	80.2806	18.8794	75.1633	38.3622
ENSDARG00000008450	pcolce2a	procollagen C-endopeptidase enhancer 2a [Source:ZFIN;Acc:ZDB-GENE-070705-25]	3.1638	0	2.58586	0	0.250678	0.381067	3.42251	0.672472	1.45289	0
ENSDARG00000008454	cpeb1b	cytoplasmic polyadenylation element binding protein 1b [Source:ZFIN;Acc:ZDB-GENE-990927-1]	0.588701	0	0.193295	0	0.895727	0.926376	0.267845	0	0.0599933	0
ENSDARG00000008457	faah2a	fatty acid amide hydrolase 2a [Source:ZFIN;Acc:ZDB-GENE-040718-453]	1.30656	0.161878	1.70218	0.714929	0.822899	4.27401	3.89345	5.80398	2.01593	0.113738
ENSDARG00000008461	anapc5	anaphase promoting complex subunit 5 [Source:ZFIN;Acc:ZDB-GENE-030131-1574]	2.18561	0.275531	4.41293	0.0412824	4.19673	2.64631	6.60603	0.642104	7.18122	4.32622
ENSDARG00000008472	apex2	APEX nuclease (apurinic/apyrimidinic endonuclease) 2 [Source:ZFIN;Acc:ZDB-GENE-040426-835]	1.64445	0.356464	1.03745	0.160226	2.28785	0.511788	1.33754	0.369206	2.68141	1.24167
ENSDARG00000008473	FP017304.1	Uncharacterized protein [Source:UniProtKB/TrEMBL;Acc:E7F3S8]	0	0	0	0	0	0	0	0	0.162122	0
ENSDARG00000008480	trmt61a	tRNA methyltransferase 61 homolog A (S. cerevisiae) [Source:ZFIN;Acc:ZDB-GENE-040718-5]	19.4049	10.0396	19.0714	10.4292	32.7367	17.7323	19.9304	19.4797	15.978	34.5075
ENSDARG00000008485	LRP3	low density lipoprotein receptor-related protein 3 [Source:HGNC Symbol;Acc:6695]	3.25654	0	0.0282937	0	2.27146	0.442991	0.0686105	0	0.812204	0
ENSDARG00000008487	dmd	dystrophin [Source:ZFIN;Acc:ZDB-GENE-010426-1]	2.38607	0.131211	0.929134	0.378981	3.14428	1.06695	0.908144	0.305143	1.04185	0.420978
ENSDARG00000008490	ltv1	LTV1 homolog (S. cerevisiae) [Source:ZFIN;Acc:ZDB-GENE-040712-1]	14.4693	13.2988	15.3682	7.49328	13.0477	15.958	22.4595	12.6907	19.1432	18.0973
ENSDARG00000008491	wu:fd55e03	wu:fd55e03 [Source:ZFIN;Acc:ZDB-GENE-030131-4716]	37.0351	19.326	27.5631	34.7185	14.9978	20.5558	31.6076	12.1513	27.5785	24.8834
ENSDARG00000008494	myl6	myosin, light chain 6, alkali, smooth muscle and non-muscle [Source:ZFIN;Acc:ZDB-GENE-041010-28]	26.6996	4.33758	35.5195	12.1397	38.8045	5.68088	34.4899	20.1736	31.0915	30.9535
ENSDARG00000008502	pno1	partner of NOB1 homolog (S. cerevisiae) [Source:ZFIN;Acc:ZDB-GENE-040426-1419]	87.1765	84.1062	38.1116	25.9008	28.1124	64.6114	43.0184	41.7008	34.8276	77.7016
ENSDARG00000008503	glcci1	glucocorticoid induced transcript 1 [Source:ZFIN;Acc:ZDB-GENE-031010-41]	4.06814	0.0464371	3.34105	0.361919	8.46861	3.13509	2.63016	0.437833	3.9673	12.999
ENSDARG00000008540	sox21b	SRY-box containing gene 21 b [Source:ZFIN;Acc:ZDB-GENE-040429-1]	14.8087	0.0928402	13.7661	0.0723574	5.08069	0.597166	14.1269	1.69032	14.7686	0.545309
ENSDARG00000008541	chia.4	chitinase, acidic.4 [Source:ZFIN;Acc:ZDB-GENE-030131-9279]	1.42205	18.7042	0.93665	2.96764	0.143325	41.7479	1.53557	0.230692	0.415346	0
ENSDARG00000008542	yod1	YOD1 OTU deubiquinating enzyme 1 homolog (S. cerevisiae) [Source:ZFIN;Acc:ZDB-GENE-050417-217]	7.45166	1.20012	7.12544	3.13817	3.73428	6.09847	7.74741	2.47107	8.59343	7.11265
ENSDARG00000008548	arhgap12a	Rho GTPase activating protein 12a [Source:ZFIN;Acc:ZDB-GENE-050809-38]	9.49305	2.43381	6.93921	0.895568	7.05254	7.94968	10.3809	0.657205	10.7196	1.66827
ENSDARG00000008551	pole3	polymerase (DNA directed), epsilon 3 (p17 subunit) [Source:ZFIN;Acc:ZDB-GENE-040426-1773]	33.7649	12.1849	74.4825	37.7991	58.7036	26.1204	80.8174	18.0343	96.3113	90.1467
ENSDARG00000008553	zgc:136872	zgc:136872 [Source:ZFIN;Acc:ZDB-GENE-060421-5204]	1.21829	0	1.32501	0	1.38178	1.26256	2.46028	0.33584	1.7944	0.130179
ENSDARG00000008560	brap	BRCA1 associated protein [Source:ZFIN;Acc:ZDB-GENE-040718-168]	1.65198	0.253572	0.359787	0.0494069	6.51438	2.20659	1.03772	0	0.548459	0.0413718
ENSDARG00000008568	SLC25A24	solute carrier family 25 (mitochondrial carrier; phosphate carrier), member 24 [Source:HGNC Symbol;Acc:20662]	6.39745	1.91439	12.0962	7.61535	11.2778	5.57056	19.5319	4.85365	14.8134	3.97705
ENSDARG00000008573	fam20b	family with sequence similarity 20, member B (H. sapiens) [Source:ZFIN;Acc:ZDB-GENE-040724-125]	12.5346	2.67466	7.32199	1.26377	10.3962	10.0241	11.7829	3.82954	9.87083	3.82882
ENSDARG00000008575	lyst	lysosomal trafficking regulator [Source:ZFIN;Acc:ZDB-GENE-070702-1]	4.82571	0.317906	1.90377	0.127219	5.06813	10.4347	1.45197	0.927005	2.09628	0.871956
ENSDARG00000008592	mtmr8	myotubularin related protein 8 [Source:ZFIN;Acc:ZDB-GENE-040426-1016]	5.10576	3.30491	5.64278	5.82624	5.19888	14.3069	7.62776	0.301703	6.92516	8.65476
ENSDARG00000008593	nbas	neuroblastoma amplified sequence [Source:ZFIN;Acc:ZDB-GENE-041014-367]	4.20519	1.00209	1.52994	0.222307	4.23239	6.80504	1.73574	0.258324	2.59394	0.364211
ENSDARG00000008623	cops3	COP9 constitutive photomorphogenic homolog subunit 3 [Source:ZFIN;Acc:ZDB-GENE-030131-7660]	39.1748	14.2797	54.3368	13.008	20.5759	22.9947	56.5499	10.9062	60.1445	50.8378
ENSDARG00000008637	mtp	microsomal triglyceride transfer protein [Source:ZFIN;Acc:ZDB-GENE-040419-2]	0.559414	0.6528	0.579554	0	0.21557	0.491545	1.1347	0	1.64341	1.08597
ENSDARG00000008639	kifap3a	kinesin-associated protein 3a [Source:ZFIN;Acc:ZDB-GENE-040912-74]	7.5204	0.626213	16.2587	1.93022	16.0769	3.31376	31.2192	3.81983	24.13	4.45783
ENSDARG00000008660	coro1b	coronin, actin binding protein, 1B [Source:ZFIN;Acc:ZDB-GENE-040123-3]	12.1717	1.15653	56.2512	1.95789	18.8051	2.08816	90.1506	16.4737	60.3775	2.17922
ENSDARG00000008662	fign	fidgetin [Source:ZFIN;Acc:ZDB-GENE-050522-339]	2.91077	0.227254	3.77929	0	1.38325	0.208406	5.93914	0.588442	7.55513	0.966909
ENSDARG00000008674	chrnb2a	cholinergic receptor, nicotinic, beta 2a [Source:ZFIN;Acc:ZDB-GENE-090312-169]	0	0	0.601713	0	0	0	0	0	0.314052	0
ENSDARG00000008678	snx3	sorting nexin 3 [Source:ZFIN;Acc:ZDB-GENE-030131-921]	44.5739	95.0504	65.3421	127.317	35.5978	71.4466	81.9546	110.01	76.5326	76.259
ENSDARG00000008680	kpnb1	karyopherin (importin) beta 1 [Source:ZFIN;Acc:ZDB-GENE-030131-2579]	37.2018	14.0608	3.35426	3.29626	52.9411	95.357	3.59758	2.09437	3.70286	6.90728
ENSDARG00000008697	epas1a	endothelial PAS domain protein 1a [Source:ZFIN;Acc:ZDB-GENE-030131-4490]	14.7304	7.51592	10.0145	15.3814	7.9446	10.4698	12.5404	5.28521	10.3765	4.35798
ENSDARG00000008703	apeh	acylpeptide hydrolase [Source:ZFIN;Acc:ZDB-GENE-030131-9870]	6.23525	0.45407	0.812093	0.117964	2.80449	11.9016	0.564147	0	1.65172	0.239277
ENSDARG00000008706	paip2b	poly(A) binding protein interacting protein 2B [Source:ZFIN;Acc:ZDB-GENE-040426-1736]	41.5056	22.5101	19.3078	16.6738	83.8744	34.4729	29.5008	23.1555	33.2673	35.5167
ENSDARG00000008720	lmo3	LIM domain only 3 [Source:ZFIN;Acc:ZDB-GENE-050522-201]	29.9742	0.957234	100.898	15.951	381.212	3.89706	161.167	30.2392	129.631	5.3608
ENSDARG00000008723	prkcba	protein kinase C, beta a [Source:ZFIN;Acc:ZDB-GENE-040426-1354]	3.47703	7.65471	7.62079	2.13554	9.80892	8.71862	10.3861	1.03825	8.34349	1.85126
ENSDARG00000008727	ranbp3a	RAN binding protein 3a [Source:ZFIN;Acc:ZDB-GENE-040426-1132]	5.26653	1.72597	7.65775	0.19922	5.97779	8.74403	8.16257	1.19309	11.0448	2.77791
ENSDARG00000008732	zgc:66479	zgc:66479 [Source:ZFIN;Acc:ZDB-GENE-031030-10]	14.9764	0.82416	30.8372	8.04694	11.1107	2.79108	27.2995	0.949267	38.0163	1.11999
ENSDARG00000008735	atp6ap2	ATPase, H+ transporting, lysosomal accessory protein 2 [Source:ZFIN;Acc:ZDB-GENE-040426-1960]	107.111	878.189	163.858	420.458	298.182	646.365	236.815	225.22	183.698	77.4817
ENSDARG00000008740	esf1	ESF1, nucleolar pre-rRNA processing protein, homolog (S. cerevisiae) [Source:ZFIN;Acc:ZDB-GENE-030131-4917]	18.8074	4.22955	14.6805	4.18428	37.4327	25.9554	16.1563	5.00129	16.7342	5.4249
ENSDARG00000008748	ube2na	ubiquitin-conjugating enzyme E2Na [Source:ZFIN;Acc:ZDB-GENE-040426-2873]	69.3033	83.8104	93.5134	80.5558	97.0373	100.229	140.277	75.6743	122.236	83.4434
ENSDARG00000008757	entpd6	ectonucleoside triphosphate diphosphohydrolase 6 (putative function) [Source:ZFIN;Acc:ZDB-GENE-050417-412]	21.5954	9.20357	23.4079	5.5751	20.363	29.4573	27.5656	8.88192	26.9711	1.42431
ENSDARG00000008765	tmed5	transmembrane emp24 protein transport domain containing 5 [Source:ZFIN;Acc:ZDB-GENE-040426-1302]	4.34948	14.5419	14.454	24.2467	7.8914	17.4774	12.1661	4.59884	10.2833	6.40867
ENSDARG00000008767	si:dkey-42p8.3	si:dkey-42p8.3 [Source:ZFIN;Acc:ZDB-GENE-050208-677]	2.13772	0	1.2922	0	3.73772	0.37898	0.80131	0	1.17411	0.469648
ENSDARG00000008772	cacng1	calcium channel, voltage-dependent, gamma subunit 1 [Source:ZFIN;Acc:ZDB-GENE-030131-732]	0.365523	0	1.8395	0.0437279	0.292223	0	1.33243	12.1375	1.22455	0.146466
ENSDARG00000008784	prpf4ba	PRP4 pre-mRNA processing factor 4 homolog Ba [Source:ZFIN;Acc:ZDB-GENE-040426-947]	16.5217	3.10784	40.0757	12.9253	27.602	14.9608	41.1503	5.5879	40.7403	11.4609
ENSDARG00000008785	dldh	dihydrolipoamide dehydrogenase [Source:ZFIN;Acc:ZDB-GENE-040120-4]	104.136	32.0217	77.4975	45.8258	184.585	82.4855	109.98	66.2372	113.429	44.6954
ENSDARG00000008788	camk1gb	calcium/calmodulin-dependent protein kinase IGb [Source:ZFIN;Acc:ZDB-GENE-040426-1694]	2.40094	0.699226	4.19653	0.133357	1.03315	0.256534	5.62232	0.609664	6.91147	0.515238
ENSDARG00000008790	actr3b	ARP3 actin-related protein 3 homolog B (yeast) [Source:ZFIN;Acc:ZDB-GENE-070424-10]	1.45908	0.0995393	0.126135	0	1.79588	0.284904	1.46894	0	0.587148	0
ENSDARG00000008796	her5	hairy-related 5 [Source:ZFIN;Acc:ZDB-GENE-990415-90]	0	0	0.357711	0	0.118531	0	0.413759	0	0.343495	0
ENSDARG00000008797	scn4aa	sodium channel, voltage-gated, type IV, alpha, a [Source:ZFIN;Acc:ZDB-GENE-051201-2]	0	0	0	0	0.0286573	0.141224	0.0666896	0	0	0
ENSDARG00000008803	marcksb	myristoylated alanine rich protein kinase C substrate b [Source:ZFIN;Acc:ZDB-GENE-030131-1921]	157.767	13.455	447.835	63.5218	815.175	46.887	771.88	189.94	472.445	90.7521
ENSDARG00000008805	orc3	origin recognition complex, subunit 3 [Source:ZFIN;Acc:ZDB-GENE-030131-6247]	5.24912	0.215471	19.297	3.94643	11.9118	10.5478	23.271	7.71063	21.7504	1.31145
ENSDARG00000008807	bokb	BCL2-related ovarian killer b [Source:ZFIN;Acc:ZDB-GENE-040426-1346]	1.3698	0.87498	1.8583	0	3.24593	0.481447	3.27675	0.339846	1.18236	0.443193
ENSDARG00000008808	eml2	echinoderm microtubule associated protein like 2 [Source:ZFIN;Acc:ZDB-GENE-050706-71]	9.14553	6.28111	9.26589	8.04555	12.1747	27.4915	12.3392	3.69917	14.8342	2.48423
ENSDARG00000008811	cmtm3	CKLF-like MARVEL transmembrane domain containing 3 [Source:ZFIN;Acc:ZDB-GENE-040801-206]	1.92526	14.5757	12.5031	23.271	4.25338	14.1711	15.5635	15.3077	16.7879	57.3833
ENSDARG00000008816	glud1a	glutamate dehydrogenase 1a [Source:ZFIN;Acc:ZDB-GENE-030114-2]	24.5829	30.2355	21.7784	16.2417	26.1692	55.2006	34.9322	10.7578	31.1336	9.55378
ENSDARG00000008818	hsf1	heat shock transcription factor 1 [Source:ZFIN;Acc:ZDB-GENE-000616-16]	9.07967	2.15696	11.3779	2.37112	13.5722	10.2932	19.7112	2.13774	8.54044	2.23519
ENSDARG00000008829	chga	chromogranin A [Source:ZFIN;Acc:ZDB-GENE-041010-161]	17.3335	2.34939	8.42669	1.30746	24.2472	2.86654	10.6669	4.22444	17.1095	0.922453
ENSDARG00000008832	neu1	neuraminidase 1 [Source:ZFIN;Acc:ZDB-GENE-060503-592]	16.6668	28.5899	11.2079	17.4536	23.9801	50.0112	17.8991	2.80601	17.1555	4.86005
ENSDARG00000008835	si:dkey-46g23.5	si:dkey-46g23.5 [Source:ZFIN;Acc:ZDB-GENE-030131-9306]	0.284324	0	0	0.022676	0	0	0	0	0	0
ENSDARG00000008840	hmbsa	hydroxymethylbilane synthase a [Source:ZFIN;Acc:ZDB-GENE-040426-1375]	12.0313	6.37752	22.4084	5.219	32.705	19.9945	47.4554	0.859007	37.2504	53.6202
ENSDARG00000008849	ptprq	protein tyrosine phosphatase, receptor type, Q [Source:ZFIN;Acc:ZDB-GENE-050419-183]	0.119724	0	0.0579717	0	0.281979	0.0350663	0.136993	0	0.0758907	0
ENSDARG00000008852	elp4	elongation protein 4 homolog (S. cerevisiae) [Source:ZFIN;Acc:ZDB-GENE-050417-114]	19.9392	6.56264	6.85365	1.93693	4.80663	14.902	6.79924	4.02821	7.26474	3.18979
ENSDARG00000008858	cyp7c1	cytochrome P450, family 7, subfamily C, polypeptide 1 [Source:ZFIN;Acc:ZDB-GENE-070912-293]	1.49029	1.11522	5.63584	0.637398	1.62136	1.06779	1.76565	4.18852	2.56557	1.8176
ENSDARG00000008859	mylipa	myosin regulatory light chain interacting protein a [Source:ZFIN;Acc:ZDB-GENE-030131-7831]	50.6429	14.2362	38.3788	16.1436	70.845	18.6898	54.3331	7.72154	49.4587	20.493
ENSDARG00000008861	tfap2e	transcription factor AP-2 epsilon [Source:ZFIN;Acc:ZDB-GENE-040426-1455]	0.190862	0	0.443918	0	10.8918	0.622716	0.864678	0	1.38248	0
ENSDARG00000008866	cabp4	calcium binding protein 4 [Source:ZFIN;Acc:ZDB-GENE-081104-291]	0.936911	0	0.476744	0	0.314834	0	1.099	0	0	0
ENSDARG00000008867	rap1b	RAS related protein 1b [Source:ZFIN;Acc:ZDB-GENE-030131-9662]	50.0804	347.293	70.6919	194.836	587.963	803.195	133.368	242.635	88.6048	145.346
ENSDARG00000008880	usp28	ubiquitin specific peptidase 28 [Source:ZFIN;Acc:ZDB-GENE-041008-142]	0.089969	0	0.161914	0	0.495759	0.122555	0.281423	2.90383	0.116816	0.44012
ENSDARG00000008884	hprt1	hypoxanthine phosphoribosyltransferase 1 [Source:ZFIN;Acc:ZDB-GENE-040426-1918]	21.0811	18.6505	48.8726	47.3373	23.5744	22.0925	64.7645	20.5682	57.5386	26.7041
ENSDARG00000008886	msxb	muscle segment homeobox B [Source:ZFIN;Acc:ZDB-GENE-980526-26]	121.87	4.26076	44.7047	11.5336	26.8478	8.43795	52.2288	10.6754	43.1981	4.06137
ENSDARG00000008887	ephx1l	epoxide hydrolase 1, like [Source:ZFIN;Acc:ZDB-GENE-030131-1050]	3.06063	0.644635	6.91856	0	3.3122	1.71528	9.14626	1.73656	6.41691	1.27386
ENSDARG00000008890	ctns	cystinosis, nephropathic [Source:ZFIN;Acc:ZDB-GENE-050522-352]	4.8107	42.5222	4.14461	39.9126	8.46638	28.1469	8.34783	12.3863	6.29497	10.7286
ENSDARG00000008904	smarca2	SWI/SNF related, matrix associated, actin dependent regulator of chromatin, subfamily a, member 2 [Source:ZFIN;Acc:ZDB-GENE-030131-5964]	14.1353	2.4166	11.8151	13.8503	18.1851	22.2338	14.8556	3.75425	11.0649	5.56506
ENSDARG00000008906	si:ch211-241e1.5	si:ch211-241e1.5 [Source:ZFIN;Acc:ZDB-GENE-030131-6298]	2.7823	0.59803	1.64571	0.369801	3.30354	1.17506	2.3406	0.178333	1.55893	0.932778
ENSDARG00000008912	slc8a2a	solute carrier family 8 (sodium-calcium exchanger), member 2a [Source:ZFIN;Acc:ZDB-GENE-060531-155]	0.153969	0.387676	0.298848	0	0.538416	2.12194	0.283318	0	0.474009	0
ENSDARG00000008915	si:dkey-103i16.2	si:dkey-103i16.2 [Source:ZFIN;Acc:ZDB-GENE-060503-141]	5.53699	0	9.39817	1.08397	4.69681	3.50194	12.2047	3.6296	8.18717	2.29951
ENSDARG00000008920	MRPL53 (1 of 2)	mitochondrial ribosomal protein L53 [Source:HGNC Symbol;Acc:16684]	4.57039	0.963893	11.582	10.2052	0	0	5.92378	9.98339	0	2.30656
ENSDARG00000008921	acp5b	acid phosphatase 5b, tartrate resistant [Source:ZFIN;Acc:ZDB-GENE-040718-151]	2.75821	6.975	1.19655	3.02794	2.77897	6.93694	0.888099	5.03831	2.49748	10.9108
ENSDARG00000008931	renbp	renin binding protein [Source:ZFIN;Acc:ZDB-GENE-041212-34]	1.62681	1.89474	1.65655	2.98466	2.80819	6.83713	4.69356	0.0468038	0.429358	1.09262
ENSDARG00000008936	sec11a	SEC11 homolog A (S. cerevisiae) [Source:ZFIN;Acc:ZDB-GENE-040718-227]	63.5401	147.475	185.061	291.027	51.478	104.923	217.308	377.08	155.175	350.407
ENSDARG00000008937	neo1	neogenin 1 [Source:ZFIN;Acc:ZDB-GENE-021031-1]	18.5847	1.10413	21.233	1.73302	30.2572	5.9242	27.3781	4.27279	24.9547	3.76264
ENSDARG00000008946	ccdc127b	coiled-coil domain containing 127b [Source:ZFIN;Acc:ZDB-GENE-060503-656]	6.23037	9.72525	1.32651	1.09296	4.0154	7.22071	2.78415	2.76797	3.72252	2.51066
ENSDARG00000008947	rtf1	Rtf1, Paf1/RNA polymerase II complex component, homolog (S. cerevisiae) [Source:ZFIN;Acc:ZDB-GENE-030131-6778]	26.4579	15.3526	30.1376	10.3753	52.3174	41.726	31.4115	24.0155	38.4508	32.063
ENSDARG00000008948	PLA2G3 (1 of 2)	phospholipase A2, group III [Source:HGNC Symbol;Acc:17934]	0	0	0	0	0.0688148	0.104608	0	0	0	0
ENSDARG00000008953	pofut1	protein O-fucosyltransferase 1 [Source:ZFIN;Acc:ZDB-GENE-040303-2]	6.32374	1.06512	12.0072	10.8935	8.15238	4.98009	13.6233	2.64856	9.48097	3.56093
ENSDARG00000008966	tbl1xr1b	transducin (beta)-like 1 X-linked receptor 1b [Source:ZFIN;Acc:ZDB-GENE-040426-1192]	12.6917	3.82973	19.7494	6.81155	184.85	37.7995	21.6012	2.38177	19.7656	9.51869
ENSDARG00000008969	fgb	fibrinogen, B beta polypeptide [Source:ZFIN;Acc:ZDB-GENE-030131-9261]	8.27766	6.83557	3.71826	4.02012	4.35116	0.608749	8.52463	5.64078	19.4347	2.95772
ENSDARG00000008976	mdn1	midasin homolog (yeast) [Source:ZFIN;Acc:ZDB-GENE-041001-138]	3.87753	1.65582	6.78681	1.85931	5.36692	5.33429	7.1055	1.03771	7.17174	3.98893
ENSDARG00000008979	golga1	golgin A1 [Source:ZFIN;Acc:ZDB-GENE-040426-1237]	6.73608	9.31436	12.973	9.53424	21.0274	29.119	17.1324	2.09824	15.3159	4.67303
ENSDARG00000008982	casq2	calsequestrin 2 [Source:ZFIN;Acc:ZDB-GENE-010724-12]	0.723245	0.461982	1.85277	10.0352	1.53828	1.13748	6.06039	8.82497	2.90757	2.10442
ENSDARG00000008983	sh3glb2a	SH3-domain GRB2-like endophilin B2a [Source:ZFIN;Acc:ZDB-GENE-061201-8]	8.44844	7.90494	22.9518	6.72482	21.5182	18.1816	25.2398	4.49616	23.5947	8.52131
ENSDARG00000008986	e2f7	E2F transcription factor 7 [Source:ZFIN;Acc:ZDB-GENE-030131-3527]	4.75159	3.49562	20.4752	2.78088	7.2385	1.84678	19.6307	2.46322	21.3954	2.77531
ENSDARG00000009001	pdip5	protein disulfide isomerase-related protein (provisional) [Source:ZFIN;Acc:ZDB-GENE-030131-879]	38.3217	14.9145	83.7368	27.3274	56.7463	45.852	110.54	37.9922	114.393	30.2779
ENSDARG00000009014	col11a1b	collagen, type XI, alpha 1b [Source:ZFIN;Acc:ZDB-GENE-070912-607]	11.2191	0.85223	22.1805	8.57903	15.5903	3.19729	25.0926	6.14437	24.6977	2.43701
ENSDARG00000009017	SCYL1 (1 of 2)	SCY1-like 1 (S. cerevisiae) [Source:HGNC Symbol;Acc:14372]	0.817313	0.323565	0.198907	0	0.594241	0.0343996	0.77001	0.265686	2.10613	0.0772393
ENSDARG00000009018	rhbg	Rhesus blood group, B glycoprotein [Source:ZFIN;Acc:ZDB-GENE-030131-9542]	37.5344	5.17065	56.0622	41.4618	94.83	20.3724	41.076	24.3778	56.8819	23.0701
ENSDARG00000009020	cnr1	cannabinoid receptor 1 [Source:ZFIN;Acc:ZDB-GENE-040312-3]	5.73357	5.08311	5.64503	2.66649	18.8783	12.6762	8.90165	1.65132	9.64659	5.61292
ENSDARG00000009021	chrna1	cholinergic receptor, nicotinic, alpha polypeptide 1 [Source:ZFIN;Acc:ZDB-GENE-980526-137]	2.5948	1.82236	4.24793	0.54273	2.68757	3.41655	6.62314	3.90521	2.27068	1.79127
ENSDARG00000009023	ankrd28b	ankyrin repeat domain 28b [Source:ZFIN;Acc:ZDB-GENE-070622-4]	6.71774	1.04935	4.97375	1.59855	9.94749	10.1196	4.26104	0.483971	5.80086	1.99857
ENSDARG00000009026	CR388002.1	Uncharacterized protein [Source:UniProtKB/TrEMBL;Acc:E7F4G7]	1.67952	0.100674	3.21817	0.212595	3.02368	0.444939	4.74249	0.436867	5.02134	0.0568385
ENSDARG00000009031	tnikb	TRAF2 and NCK interacting kinase b [Source:ZFIN;Acc:ZDB-GENE-051113-320]	5.66418	5.60217	10.4182	6.30831	15.1426	11.2756	10.4267	5.72453	11.7543	15.5265
ENSDARG00000009040	si:ch73-141c7.1	si:ch73-141c7.1 [Source:ZFIN;Acc:ZDB-GENE-040426-1760]	79.2383	17.9273	21.2089	11.7836	26.5741	17.7781	31.0465	4.76629	27.0142	47.9847
ENSDARG00000009045	hoxa11a	homeo box A11a [Source:ZFIN;Acc:ZDB-GENE-000823-8]	1.45128	0	1.76583	0	2.74021	0.332989	2.27934	0	0.57564	0
ENSDARG00000009046	nphp1	nephronophthisis 1 [Source:ZFIN;Acc:ZDB-GENE-060929-1234]	1.66479	0	2.61066	0	1.79921	1.46526	1.81515	0	3.5594	0
ENSDARG00000009074	cbr4	carbonyl reductase 4 [Source:ZFIN;Acc:ZDB-GENE-040426-1796]	5.79991	0.657578	10.0893	9.25053	4.7431	7.55646	10.734	0.379591	8.72776	2.65031
ENSDARG00000009079	si:ch211-224l10.5	si:ch211-224l10.5 [Source:ZFIN;Acc:ZDB-GENE-090312-210]	0	2.02606	0.56374	0.884276	0.406912	5.25433	0.361251	0.545793	0.549725	0
ENSDARG00000009081	sh2d3cb	SH2 domain containing 3Cb [Source:ZFIN;Acc:ZDB-GENE-040426-1052]	9.09717	1.99134	5.78614	0	7.02443	2.44427	6.79684	1.49395	8.96104	1.01936
ENSDARG00000009087	cd74a	CD74 molecule, major histocompatibility complex, class II invariant chain a [Source:ZFIN;Acc:ZDB-GENE-000901-1]	10.2734	684.99	1.26065	245.959	10.7829	651.563	4.45911	8.2463	4.6263	9.41198
ENSDARG00000009094	gata2b	GATA-binding protein 2b [Source:ZFIN;Acc:ZDB-GENE-040718-440]	0.951576	0	0.739485	0	0.407433	0.990969	2.53414	0	0.740366	0
ENSDARG00000009106	serinc1	serine incorporator 1 [Source:ZFIN;Acc:ZDB-GENE-030131-4415]	111.509	32.0778	120.921	43.9785	197.351	52.6526	210.29	34.5713	186.341	43.046
ENSDARG00000009113	pigc	phosphatidylinositol glycan, class C [Source:ZFIN;Acc:ZDB-GENE-030131-2714]	1.87373	0.956027	4.5323	3.35297	2.81504	11.8059	8.18607	7.08941	5.48293	4.76242
ENSDARG00000009121	CHRM1 (1 of 2)	cholinergic receptor, muscarinic 1 [Source:HGNC Symbol;Acc:1950]	1.22496	0.70069	2.21389	3.14008	2.23988	11.8911	3.48721	0	2.39389	4.70776
ENSDARG00000009123	sele	selectin E [Source:ZFIN;Acc:ZDB-GENE-041014-221]	0.560194	0.0261352	1.12286	0	1.31372	1.34219	1.36775	0.387225	1.31811	0.116746
ENSDARG00000009131	slc10a4	solute carrier family 10 (sodium/bile acid cotransporter family), member 4 [Source:ZFIN;Acc:ZDB-GENE-041014-249]	1.79835	0	1.57637	0	4.10861	1.55294	3.12935	0	2.67429	0
ENSDARG00000009133	myo1eb	myosin IE, b [Source:ZFIN;Acc:ZDB-GENE-040426-1347]	3.08583	1.49046	1.45766	0	1.29177	1.46455	1.77075	0.127569	1.55505	0
ENSDARG00000009134	hlx1	H2.0-like homeo box 1 (Drosophila) [Source:ZFIN;Acc:ZDB-GENE-030131-5304]	4.13041	18.4808	2.61161	7.55368	5.76525	28.1598	3.09651	46.6737	2.89496	1.72412
ENSDARG00000009136	tp53bp2	tumor protein p53 binding protein, 2 [Source:ZFIN;Acc:ZDB-GENE-040516-8]	2.99721	0.677701	5.80878	0.7911	6.40991	2.82797	11.1501	2.51085	6.8345	2.82708
ENSDARG00000009142	ppp1r13bb	protein phosphatase 1, regulatory (inhibitor) subunit 13Bb [Source:ZFIN;Acc:ZDB-GENE-030131-4327]	7.97867	4.30008	8.7362	0.472861	10.2166	4.27415	10.6549	3.30188	14.0539	3.90436
ENSDARG00000009153	pla2g1b	phospholipase A2, group IB (pancreas) [Source:ZFIN;Acc:ZDB-GENE-070117-1]	32.809	4.47057	2.63676	0.37663	0.997032	0.737405	10.814	47.0918	1.79359	0.269833
ENSDARG00000009160	kmo	kynurenine 3-monooxygenase [Source:ZFIN;Acc:ZDB-GENE-030424-4]	0.838129	2.50924	2.76448	2.6665	5.29413	9.79615	4.3949	0.519845	7.17787	3.76828
ENSDARG00000009161	ftr55	finTRIM family, member 55 [Source:ZFIN;Acc:ZDB-GENE-070424-161]	0	0	0	0	0	0	0	0	0	0
ENSDARG00000009169	mob1ba	MOB kinase activator 1Ba [Source:ZFIN;Acc:ZDB-GENE-040426-919]	15.4092	11.3992	69.5259	7.34953	19.3965	8.29846	76.6524	18.3187	72.9387	29.0441
ENSDARG00000009170	ctr9	Ctr9, Paf1/RNA polymerase II complex component, homolog (S. cerevisiae) [Source:ZFIN;Acc:ZDB-GENE-030131-3782]	11.3013	2.15015	15.7813	0.880359	14.2233	16.8795	16.6839	1.1542	17.3708	5.58966
ENSDARG00000009175	vps52	vacuolar protein sorting 52 (yeast) [Source:ZFIN;Acc:ZDB-GENE-010430-2]	7.76538	3.18077	18.8332	2.94719	16.4946	16.5668	26.0678	5.82443	23.5287	5.89682
ENSDARG00000009178	zfand1	zinc finger, AN1-type domain 1 [Source:ZFIN;Acc:ZDB-GENE-040801-269]	17.1414	5.67113	15.7343	2.86407	14.3229	3.57739	18.9921	6.01038	23.3417	19.1713
ENSDARG00000009194	col16a1	collagen, type XVI, alpha 1 [Source:ZFIN;Acc:ZDB-GENE-060503-351]	3.83903	1.33087	4.13849	1.77755	5.29517	2.47364	3.88028	0.845857	4.99717	4.78484
ENSDARG00000009196	anxa3a	annexin A3a [Source:ZFIN;Acc:ZDB-GENE-040912-58]	2.50171	1.49812	3.39591	0.0748204	2.81657	5.19896	4.35937	3.74987	1.56667	1.69161
ENSDARG00000009208	prkcda	protein kinase C, delta a [Source:ZFIN;Acc:ZDB-GENE-030131-6503]	3.11058	12.7873	6.47589	8.82541	4.90261	12.464	8.9016	32.1043	6.01987	22.6902
ENSDARG00000009209	slc9a6a	solute carrier family 9 (sodium/hydrogen exchanger), member 6a [Source:ZFIN;Acc:ZDB-GENE-070424-104]	2.51187	0.417228	3.03548	0	2.53402	2.1332	4.66927	0.189523	4.72525	0.716993
ENSDARG00000009212	ppiaa	peptidylprolyl isomerase Aa (cyclophilin A) [Source:ZFIN;Acc:ZDB-GENE-030131-8556]	1372.81	1224.95	426.057	668.108	653.23	1091.29	357.515	711.747	350.324	1121.96
ENSDARG00000009214	tmem180	transmembrane protein 180 [Source:ZFIN;Acc:ZDB-GENE-041212-83]	16.2548	5.37736	19.6744	5.15017	20.807	18.8692	25.5076	6.48359	26.7487	5.52969
ENSDARG00000009215	CLDN4 (3 of 7)	claudin 4 [Source:HGNC Symbol;Acc:2046]	4.4492	4.90834	6.93893	0.459631	5.40731	0.842146	2.66459	4.76605	3.7806	4.12658
ENSDARG00000009217	tom1l2	target of myb1-like 2 (chicken) [Source:ZFIN;Acc:ZDB-GENE-061013-3]	5.12733	2.00395	21.0181	3.14823	14.364	4.51632	25.3679	3.77953	22.0994	6.55106
ENSDARG00000009218	2002-03-01	methionyl-tRNA synthetase 2, mitochondrial [Source:HGNC Symbol;Acc:25133]	2.74346	2.0491	6.41637	2.00838	28.786	3.56618	7.59464	0.0867728	7.61296	0.135793
ENSDARG00000009242	fev	FEV (ETS oncogene family) [Source:ZFIN;Acc:ZDB-GENE-070112-1852]	9.78778	0	3.9979	0	6.41078	0.94454	6.84655	0	2.87731	0
ENSDARG00000009250	etfb	electron-transfer-flavoprotein, beta polypeptide [Source:ZFIN;Acc:ZDB-GENE-040426-1931]	127.091	95.0124	111.543	79.5463	169.233	143.74	148.345	74.0878	136.998	118.883
ENSDARG00000009252	napepld	N-acyl phosphatidylethanolamine phospholipase D [Source:ZFIN;Acc:ZDB-GENE-030131-3856]	11.1743	1.81304	5.53261	0.508693	7.36821	5.3901	8.75574	2.24993	5.90352	2.31884
ENSDARG00000009253	C17H14orf166	chromosome 14 open reading frame 166 [Source:HGNC Symbol;Acc:23169]	36.089	19.8979	64.8343	53.6243	33.9987	22.1131	92.6929	59.7659	72.4673	78.2669
ENSDARG00000009257	zer1	zer-1 homolog (C. elegans) [Source:ZFIN;Acc:ZDB-GENE-040426-2307]	0.711238	0.283945	0.103024	0	3.55072	1.32268	0.0838671	0.0735236	0.123422	0
ENSDARG00000009262	FAR2	fatty acyl CoA reductase 2 [Source:HGNC Symbol;Acc:25531]	3.15856	1.89176	4.07024	1.4729	7.14926	6.01977	4.90795	0.689925	3.72403	1.4961
ENSDARG00000009264	ATXN3	ataxin 3 [Source:HGNC Symbol;Acc:7106]	0.471337	0.956771	0	0	3.33571	1.75484	0	0	0	0
ENSDARG00000009266	uevld	UEV and lactate/malate dehyrogenase domains [Source:ZFIN;Acc:ZDB-GENE-040801-138]	6.61535	56.8948	4.63256	10.1347	3.07036	34.4736	7.23523	1.54544	6.56148	1.51027
ENSDARG00000009267	zgc:136439	zgc:136439 [Source:ZFIN;Acc:ZDB-GENE-060421-2858]	7.32437	20.0697	10.8054	20.1158	4.17843	15.2487	12.5367	25.8957	9.32119	34.7099
ENSDARG00000009273	ppm1da	protein phosphatase 1D magnesium-dependent, delta isoform a [Source:ZFIN;Acc:ZDB-GENE-040426-815]	22.8531	0.153896	46.4186	1.95906	86.333	9.89145	59.4229	3.52387	50.2321	16.4049
ENSDARG00000009280	smyd1a	SET and MYND domain containing 1a [Source:ZFIN;Acc:ZDB-GENE-030131-9825]	0.265174	0.423459	0.154735	1.01147	0.314182	0.0709836	0.237798	2.37431	0.184065	0.106256
ENSDARG00000009281	dnm1b	dynamin 1b [Source:ZFIN;Acc:ZDB-GENE-100920-3]	1.02841	0.0394138	2.84744	0.236175	2.9954	0.244424	5.10246	0.810044	4.21585	0.15729
ENSDARG00000009285	rpl15	ribosomal protein L15 [Source:ZFIN;Acc:ZDB-GENE-040801-183]	1873.79	816.247	102.473	108.512	758.473	1175.75	109.396	146.772	128.081	357.404
ENSDARG00000009299	dusp8a	dual specificity phosphatase 8a [Source:ZFIN;Acc:ZDB-GENE-040426-1842]	43.7167	10.5522	45.0377	5.70228	43.9795	17.1944	40.6378	7.96874	68.0004	5.09906
ENSDARG00000009311	pvalb6	parvalbumin 6 [Source:ZFIN;Acc:ZDB-GENE-040912-95]	19.2772	0	14.9354	2.54226	9.4737	1.41895	27.9756	29.8815	18.7275	3.93824
ENSDARG00000009313	NAPSA	napsin A aspartic peptidase [Source:HGNC Symbol;Acc:13395]	7.52466	51.9223	4.56013	45.3038	11.8867	122.476	9.95014	56.8266	11.5339	33.5561
ENSDARG00000009315	clgn	calmegin [Source:ZFIN;Acc:ZDB-GENE-060929-708]	22.0653	1.75201	74.0417	3.98437	33.7208	22.9657	102.207	5.78489	99.9497	13.5549
ENSDARG00000009336	aif1l	allograft inflammatory factor 1-like [Source:ZFIN;Acc:ZDB-GENE-030131-9646]	32.6592	68.3889	107.639	108.994	143.469	113.524	117.416	45.1626	110.692	8.71858
ENSDARG00000009341	NRAP	nebulin-related anchoring protein [Source:HGNC Symbol;Acc:7988]	0.203587	0.0380319	0.287631	0.33078	0.365172	0.337871	0.530592	0.662364	0.269226	0.652966
ENSDARG00000009342	txndc5	thioredoxin domain containing 5 [Source:ZFIN;Acc:ZDB-GENE-040426-1951]	7.09717	4.268	28.3116	7.89593	19.2644	15.9008	25.945	16.7874	28.8059	3.24417
ENSDARG00000009346	caprin1a	cell cycle associated protein 1a [Source:ZFIN;Acc:ZDB-GENE-040801-226]	29.1007	18.8902	32.0933	28.7181	203.733	41.0098	36.3554	10.5572	29.6291	27.2592
ENSDARG00000009350	apg3l	APG3 autophagy 3-like [Source:ZFIN;Acc:ZDB-GENE-030131-8576]	12.7047	32.7834	37.7422	43.3241	15.2266	32.163	46.0889	17.5762	46.545	21.8314
ENSDARG00000009351	fgf6a	fibroblast growth factor 6a [Source:ZFIN;Acc:ZDB-GENE-980526-559]	0.367844	0	0.646764	0	2.45447	0	1.18049	0	1.21594	2.65685
ENSDARG00000009361	CABZ01077220.1	Uncharacterized protein [Source:UniProtKB/TrEMBL;Acc:E7F044]	2.56969	4.16938	14.0323	7.11565	3.72739	4.0317	15.4178	3.36007	12.9145	0.961795
ENSDARG00000009372	diras1b	DIRAS family, GTP-binding RAS-like 1b [Source:ZFIN;Acc:ZDB-GENE-070912-620]	0.604396	0	0.11756	0	0.698711	0.177023	0	0	0	0
ENSDARG00000009386	MPP4 (1 of 3)	membrane protein, palmitoylated 4 (MAGUK p55 subfamily member 4) [Source:HGNC Symbol;Acc:13680]	0.951618	0	0.332235	0	0.165427	0.114915	0.101241	0.0887551	1.01707	0
ENSDARG00000009387	robo4	roundabout homolog 4 [Source:ZFIN;Acc:ZDB-GENE-020809-1]	1.50305	5.78153	1.89651	0.372753	1.25958	20.9077	2.33927	0.0460141	2.25024	0
ENSDARG00000009390	npl	N-acetylneuraminate pyruvate lyase (dihydrodipicolinate synthase) [Source:ZFIN;Acc:ZDB-GENE-030131-926]	19.9193	472.026	24.4161	271.241	28.4787	313.677	43.5541	89.6679	30.7516	32.2552
ENSDARG00000009401	vcanb	versican b [Source:ZFIN;Acc:ZDB-GENE-030131-2185]	17.8681	35.2825	22.2128	17.1079	8.2969	35.9981	26.8768	3.37375	26.5263	6.11167
ENSDARG00000009402	si:ch211-210b2.2	si:ch211-210b2.2 [Source:ZFIN;Acc:ZDB-GENE-131118-33]	0.272068	0	0.289376	0	0	0.0796868	0.182985	1.01824	0.172458	0
ENSDARG00000009418	mef2cb	myocyte enhancer factor 2cb [Source:ZFIN;Acc:ZDB-GENE-040901-7]	4.98027	10.9418	6.08777	9.57917	3.56657	9.43592	8.75926	4.42445	8.72612	4.20935
ENSDARG00000009430	tmem30c	transmembrane protein 30C [Source:ZFIN;Acc:ZDB-GENE-040426-1127]	2.58591	0.841937	3.75928	0.822953	6.205	2.55562	3.57078	2.19163	3.14184	1.44972
ENSDARG00000009436	ubxn7	UBX domain protein 7 [Source:ZFIN;Acc:ZDB-GENE-040704-8]	12.0784	5.72147	12.4683	1.8497	41.3383	9.70594	13.3466	2.95693	20.0369	9.25019
ENSDARG00000009438	myog	myogenin [Source:ZFIN;Acc:ZDB-GENE-980526-265]	5.93776	0	2.83217	5.67105	3.70971	0.645803	4.41542	0.985969	4.03006	4.27098
ENSDARG00000009442	pip5k1cb	phosphatidylinositol-4-phosphate 5-kinase, type I, gamma b [Source:ZFIN;Acc:ZDB-GENE-110408-21]	2.44583	0	0.619557	0	2.19644	0.846782	0.220803	0.101812	0.2081	0
ENSDARG00000009443	zgc:92137	zgc:92137 [Source:ZFIN;Acc:ZDB-GENE-040801-179]	130.79	7.79431	10.0384	0.874779	19.1419	1.57088	10.2238	15.766	16.9383	1.09877
ENSDARG00000009447	atp5g3b	ATP synthase, H+ transporting, mitochondrial F0 complex, subunit c3 (subunit 9) genome duplicate b [Source:ZFIN;Acc:ZDB-GENE-020814-1]	887.44	528.353	174.133	248.934	350.56	439.802	202.263	380.852	193.265	402.044
ENSDARG00000009449	PDCL3	phosducin-like 3 [Source:HGNC Symbol;Acc:28860]	24.1281	12.413	1.77745	0.412136	7.68796	37.5348	1.85563	3.38924	2.8074	1.98206
ENSDARG00000009459	slc35e4	solute carrier family 35, member E4 [Source:ZFIN;Acc:ZDB-GENE-050417-407]	8.75357	1.31689	7.98085	0	10.6283	2.4345	19.2454	4.4381	8.66251	0.0608534
ENSDARG00000009461	hoxa9a	homeo box A9a [Source:ZFIN;Acc:ZDB-GENE-000823-1]	0.792851	0	7.83083	0	2.20943	0.333664	6.1117	4.00036	6.98643	1.9741
ENSDARG00000009466	rgs9bp	regulator of G-protein signalling 9 binding protein [Source:ZFIN;Acc:ZDB-GENE-030728-1]	0.0986181	0.2422	2.14189	0	0.47305	0.273931	1.70786	1.14179	1.70849	0.191444
ENSDARG00000009470	hnf1a	HNF1 homeobox a [Source:ZFIN;Acc:ZDB-GENE-021206-12]	1.54699	0.617357	0.731505	0.0334051	1.59639	0.609875	0.711379	0.0577313	0.682651	0.466842
ENSDARG00000009471	nid2b	nidogen 2b (osteonidogen) [Source:ZFIN;Acc:ZDB-GENE-040724-143]	0	0.322113	0.0226765	0	0.0932048	0	0	0	0	0
ENSDARG00000009472	med19b	mediator complex subunit 19b [Source:ZFIN;Acc:ZDB-GENE-040727-4]	39.35	11.8194	15.3182	10.6217	64.9215	32.3198	20.4673	9.56526	13.7281	12.3017
ENSDARG00000009473	ppardb	peroxisome proliferator-activated receptor delta b [Source:ZFIN;Acc:ZDB-GENE-000112-47]	11.4327	5.76123	13.0281	2.54621	10.6534	6.73806	18.5498	9.74544	22.7946	7.84226
ENSDARG00000009477	prkar2ab	protein kinase, cAMP-dependent, regulatory, type II, alpha, B [Source:ZFIN;Acc:ZDB-GENE-040426-2427]	0.44687	0.332413	0	0	0.401073	0.0609688	0.0933353	0	0	0
ENSDARG00000009480	pdcl	phosducin-like [Source:ZFIN;Acc:ZDB-GENE-030131-2365]	20.1054	6.99751	65.2291	4.78909	32.7819	22.1441	96.478	25.1975	87.711	10.1781
ENSDARG00000009482	SLC38A8 (1 of 2)	solute carrier family 38, member 8 [Source:HGNC Symbol;Acc:32434]	0.155885	0	0.301925	0	0	0	0	0	0	0
ENSDARG00000009484	arf1	ADP-ribosylation factor 1 [Source:ZFIN;Acc:ZDB-GENE-010724-5]	34.3903	57.29	107.054	70.8725	31.6389	68.408	126.933	57.8707	126.628	65.8333
ENSDARG00000009488	gipc2	GIPC PDZ domain containing family, member 2 [Source:ZFIN;Acc:ZDB-GENE-040426-921]	19.7697	11.1667	12.5362	16.3698	16.8194	20.612	13.9125	7.62385	19.2734	1.03859
ENSDARG00000009493	MAP3K13	mitogen-activated protein kinase kinase kinase 13 [Source:HGNC Symbol;Acc:6852]	1.98093	0	0.364399	0.0300099	3.53411	0.976082	0.284116	0.103727	0.454256	0.162325
ENSDARG00000009494	xrcc1	X-ray repair complementing defective repair in Chinese hamster cells 1 [Source:ZFIN;Acc:ZDB-GENE-040822-30]	18.8306	2.89522	32.8087	8.8005	14.3861	14.9692	48.7642	2.73959	46.3717	15.8101
ENSDARG00000009499	syne1a	spectrin repeat containing, nuclear envelope 1a [Source:ZFIN;Acc:ZDB-GENE-030131-4172]	2.26268	0.441725	2.75261	0.0704076	4.89841	0.956247	3.02367	0.843393	3.2113	0.33458
ENSDARG00000009505	slmo2	slowmo homolog 2 (Drosophila) [Source:ZFIN;Acc:ZDB-GENE-031002-13]	747.425	535.4	216.288	179.813	536.519	612.266	267.502	175.034	246.196	199.523
ENSDARG00000009510	irx1a	iroquois homeobox protein 1, a [Source:ZFIN;Acc:ZDB-GENE-040707-1]	1.6234	0	1.89782	0	4.02837	0.203949	3.19073	1.58097	2.69733	0
ENSDARG00000009511	tnfa	tumor necrosis factor a (TNF superfamily, member 2) [Source:ZFIN;Acc:ZDB-GENE-050317-1]	0.507563	130.725	0.383639	85.0277	1.09811	136.125	1.44255	11.0742	1.27401	2.45002
ENSDARG00000009524	rnf150b	ring finger protein 150b [Source:ZFIN;Acc:ZDB-GENE-050417-470]	1.78298	0.0299322	2.81573	0.163299	3.06187	0.768596	3.56782	1.00792	1.40371	0.380133
ENSDARG00000009525	tial1	TIA1 cytotoxic granule-associated RNA binding protein-like 1 [Source:ZFIN;Acc:ZDB-GENE-040426-1547]	21.6977	25.4271	49.9199	16.2514	92.5688	66.2889	72.8304	19.2319	55.5247	31.4093
ENSDARG00000009534	wls	wntless homolog (Drosophila) [Source:ZFIN;Acc:ZDB-GENE-040426-2161]	39.6545	17.9536	76.3748	11.6743	52.1724	22.3512	89.9975	14.0008	76.4878	6.32316
ENSDARG00000009544	cldnb	claudin b [Source:ZFIN;Acc:ZDB-GENE-010328-2]	1582.44	1449.61	745.654	941.756	4618.35	1753.45	862.501	841.807	875.446	316.664
ENSDARG00000009549	ubr4	ubiquitin protein ligase E3 component n-recognin 4 [Source:ZFIN;Acc:ZDB-GENE-090313-341]	5.85014	2.63807	4.18677	0.784645	7.3621	9.95161	4.27913	1.22684	4.81827	2.40453
ENSDARG00000009550	foxi3b	forkhead box I3b [Source:ZFIN;Acc:ZDB-GENE-031126-4]	17.5136	0	2.898	0.0760866	9.79983	3.90393	2.96284	0.394482	3.34019	0
ENSDARG00000009553	gng3	guanine nucleotide binding protein (G protein), gamma 3 [Source:ZFIN;Acc:ZDB-GENE-010705-1]	179.3	11.6858	464.459	139.864	339.968	18.904	563.3	370.197	408.129	20.8299
ENSDARG00000009557	wrap73	WD repeat containing, antisense to TP73 [Source:ZFIN;Acc:ZDB-GENE-030131-6313]	4.94997	1.01785	6.70981	0.942024	15.1947	4.10952	7.82164	0.428427	11.4764	5.14757
ENSDARG00000009563	slc1a2b	solute carrier family 1 (glial high affinity glutamate transporter), member 2b [Source:ZFIN;Acc:ZDB-GENE-030131-7779]	30.8751	0.22663	71.7776	6.6259	72.3791	4.24068	89.7803	14.0721	66.7979	1.1011
ENSDARG00000009564	syt8	synaptotagmin VIII [Source:ZFIN;Acc:ZDB-GENE-060303-4]	0.924341	0.212684	0.697257	0.159331	0.576045	0.476903	1.21917	0.112038	0.707483	0.0266837
ENSDARG00000009567	SPEG (1 of 2)	SPEG complex locus [Source:HGNC Symbol;Acc:16901]	0.376457	0.0552862	3.32625	0.242862	25.6061	0.323282	4.95656	4.37057	3.11172	0.808875
ENSDARG00000009568	CA11	carbonic anhydrase XI [Source:HGNC Symbol;Acc:1370]	1.68285	0.443529	2.40276	0.0493822	3.27276	0.181354	3.5058	0.853432	3.97425	0
ENSDARG00000009582	CABZ01009047.1	Uncharacterized protein [Source:UniProtKB/TrEMBL;Acc:E7FFF1]	0.11604	0.027686	0.227299	0	0.0695053	0.132072	0.378636	0.0745822	0.329376	0.0542057
ENSDARG00000009585	papola	poly(A) polymerase alpha [Source:ZFIN;Acc:ZDB-GENE-030131-3507]	29.855	16.1997	55.0077	17.8044	49.2203	57.8815	58.1244	41.1135	60.665	33.4791
ENSDARG00000009594	nr1d2b	nuclear receptor subfamily 1, group D, member 2b [Source:ZFIN;Acc:ZDB-GENE-990415-244]	141.201	45.194	206.278	43.5703	58.1156	45.3717	258.44	46.6953	275.807	72.9727
ENSDARG00000009607	ccnc	cyclin C [Source:ZFIN;Acc:ZDB-GENE-030131-7369]	7.53843	6.38106	19.8794	2.73276	25.6366	7.71608	28.4027	12.873	20.2421	6.9759
ENSDARG00000009610	rgs12a	regulator of G-protein signaling 12a [Source:ZFIN;Acc:ZDB-GENE-030131-2614]	3.75783	0.0281278	5.80841	0.197299	3.2683	2.32055	6.72895	0.51733	5.88746	0.875429
ENSDARG00000009612	chia.3	chitinase, acidic.3 [Source:ZFIN;Acc:ZDB-GENE-040426-2891]	7.22936	0	1.06376	0.352397	2.32022	4.11281	2.49324	1.42518	3.4119	1.90734
ENSDARG00000009621	cacng2b	calcium channel, voltage-dependent, gamma subunit 2b [Source:ZFIN;Acc:ZDB-GENE-090624-3]	4.4063	0	0.0827271	0	9.50108	0.476847	0	0.175867	0	0
ENSDARG00000009624	UTS2R	urotensin 2 receptor [Source:HGNC Symbol;Acc:4468]	4.70192	0	4.97257	0.0865377	0.278751	1.05935	5.14529	0	3.88615	0
ENSDARG00000009626	NRBP2 (1 of 2)	nuclear receptor binding protein 2 [Source:HGNC Symbol;Acc:19339]	2.99942	0	7.36151	0	13.1453	0.945401	11.0245	0	9.65941	0
ENSDARG00000009629	unc119.1	unc-119 homolog 1 [Source:ZFIN;Acc:ZDB-GENE-030219-130]	6.47876	2.07042	17.9926	5.60956	8.69414	4.56296	28.9825	2.21322	24.0097	2.70192
ENSDARG00000009637	RCVRN (1 of 4)	recoverin [Source:HGNC Symbol;Acc:9937]	7.82758	0.665995	11.8495	0.259153	1.30242	0.812647	13.7046	10.8052	7.55641	2.07467
ENSDARG00000009640	psmb1	proteasome (prosome, macropain) subunit, beta type, 1 [Source:ZFIN;Acc:ZDB-GENE-040618-2]	217.299	125.82	26.2991	26.6007	193.304	136.594	36.5901	46.5476	46.7693	115.836
ENSDARG00000009653	lhfpl2a	lipoma HMGIC fusion partner-like 2a [Source:ZFIN;Acc:ZDB-GENE-040426-1839]	1.14512	0	0.353527	0.109296	0.176029	3.62672	0.851201	0	0.510118	0.570155
ENSDARG00000009657	fgfr1op2	FGFR1 oncogene partner 2 [Source:ZFIN;Acc:ZDB-GENE-030131-7451]	32.9493	51.6427	31.3926	38.5439	21.6667	29.4629	40.9616	42.2994	35.6686	81.1576
ENSDARG00000009673	si:ch211-197g15.6	si:ch211-197g15.6 [Source:ZFIN;Acc:ZDB-GENE-050208-457]	0	1.87272	0	0.16841	0	0.481038	0.736406	11.1895	0.623164	0.379557
ENSDARG00000009677	dlg1	discs, large (Drosophila) homolog 1 [Source:ZFIN;Acc:ZDB-GENE-010724-8]	6.93376	1.2043	13.8611	0.0196294	6.87316	3.37515	15.2799	1.15341	15.8525	3.40849
ENSDARG00000009681	med27	mediator complex subunit 27 [Source:ZFIN;Acc:ZDB-GENE-040426-1601]	33.0788	6.7863	10.129	5.86912	14.1342	14.722	13.0445	9.81441	16.3753	34.0251
ENSDARG00000009685	ppa2	pyrophosphatase (inorganic) 2 [Source:ZFIN;Acc:ZDB-GENE-040426-1857]	9.40825	4.71323	29.6067	29.1925	8.75737	7.85512	35.9694	9.08337	27.9897	16.3619
ENSDARG00000009689	daam1b	dishevelled associated activator of morphogenesis 1b [Source:ZFIN;Acc:ZDB-GENE-030131-4212]	14.638	1.35155	13.9886	0.479224	22.9828	4.43362	14.2862	2.57443	25.063	2.9847
ENSDARG00000009693	llgl1	lethal giant larvae homolog 1 (Drosophila) [Source:ZFIN;Acc:ZDB-GENE-060825-69]	6.19	0.244508	15.1725	0.969749	6.46607	2.17209	18.7614	1.17127	18.3162	1.65604
ENSDARG00000009702	ascl1b	achaete-scute complex-like 1b (Drosophila) [Source:ZFIN;Acc:ZDB-GENE-980526-174]	1.73711	2.41404	3.18835	1.43816	2.5906	1.37491	3.90566	0.656044	3.09723	0.162244
ENSDARG00000009724	rpn2	ribophorin II [Source:ZFIN;Acc:ZDB-GENE-030131-7928]	109.022	61.3127	292.899	104.988	210.941	150.419	327.447	123.938	313.08	95.0929
ENSDARG00000009727	twf2b	twinfilin, actin-binding protein, homolog 2b (Drosophila) [Source:ZFIN;Acc:ZDB-GENE-050522-238]	5.439	0	3.48624	0	5.28039	1.7881	5.08505	0	4.22923	0.6454
ENSDARG00000009733	KIF21B	Uncharacterized protein [Source:UniProtKB/TrEMBL;Acc:E7F2W9]	5.20861	2.53619	1.37923	0.159794	4.23304	40.5153	1.01374	0.368212	2.57331	0.205835
ENSDARG00000009735	gigfy2	GRB10 interacting GYF protein 2 [Source:ZFIN;Acc:ZDB-GENE-050706-185]	6.67494	6.33636	3.988	2.50836	47.1088	27.5723	3.98775	3.59481	5.61419	8.34695
ENSDARG00000009737	bon	bonnie and clyde [Source:ZFIN;Acc:ZDB-GENE-000208-20]	0	0	0.243426	0	0.497775	0	0.188378	0	0	0
ENSDARG00000009738	cacnb4a	calcium channel, voltage-dependent, beta 4a subunit [Source:ZFIN;Acc:ZDB-GENE-080320-2]	0.938785	0.0523999	2.94287	0.204196	0.804025	0.828376	6.03718	0.141158	3.7502	0
ENSDARG00000009740	ppp1r7	protein phosphatase 1, regulatory (inhibitor) subunit 7 [Source:ZFIN;Acc:ZDB-GENE-051113-288]	20.2948	4.33984	60.3955	12.5824	25.0864	17.8114	84.0807	9.41681	74.1033	34.8307
ENSDARG00000009743	efhc1	EF-hand domain (C-terminal) containing 1 [Source:ZFIN;Acc:ZDB-GENE-040426-1300]	0.191304	0	0.259683	0	0.147437	0.0560315	0.176009	0	0.537001	0.0383278
ENSDARG00000009745	fbxw2	F-box and WD repeat domain containing 2 [Source:ZFIN;Acc:ZDB-GENE-050522-303]	13.8324	5.08374	35.1196	9.30505	43.0321	23.0909	36.4586	4.42494	41.2488	13.2069
ENSDARG00000009748	dffb	DNA fragmentation factor, beta polypeptide (caspase-activated DNase) [Source:ZFIN;Acc:ZDB-GENE-030826-4]	4.30466	4.88211	11.0589	5.96757	13.2926	11.1353	10.8565	12.2864	12.2136	8.02281
ENSDARG00000009753	sf3b14	splicing factor 3B [Source:ZFIN;Acc:ZDB-GENE-040625-36]	216.492	205.424	218.393	210.442	72.1713	85.1833	263.222	322.881	219.309	469.144
ENSDARG00000009754	zc3h11a	zinc finger CCCH-type containing 11A [Source:ZFIN;Acc:ZDB-GENE-030131-3272]	34.3266	39.3197	70.8689	27.9787	152.058	111.576	70.1667	30.8198	84.9106	34.835
ENSDARG00000009764	srek1	splicing regulatory glutamine/lysine-rich protein 1 [Source:ZFIN;Acc:ZDB-GENE-040801-132]	5.66433	0.129701	11.4744	3.0487	10.608	4.93508	15.8425	1.83433	20.281	0.908236
ENSDARG00000009771	ppme1	protein phosphatase methylesterase 1 [Source:ZFIN;Acc:ZDB-GENE-030131-7064]	41.1837	7.48904	81.8691	16.0734	80.4225	31.4201	116.362	34.0006	102.259	30.3329
ENSDARG00000009779	mcl1a	myeloid cell leukemia sequence 1a [Source:ZFIN;Acc:ZDB-GENE-000511-7]	811.1	1350.45	17.398	39.3154	625.818	1771.09	20.6133	38.6913	31.1884	66.9862
ENSDARG00000009782	myh11a	myosin, heavy polypeptide 11, smooth muscle a [Source:ZFIN;Acc:ZDB-GENE-050531-1]	9.16357	5.80656	11.1651	11.7918	9.45414	23.9821	8.27747	10.7188	9.30119	24.9474
ENSDARG00000009783	dirc2	disrupted in renal carcinoma 2 [Source:ZFIN;Acc:ZDB-GENE-040912-167]	5.3538	5.53581	5.70023	1.33009	6.86069	22.161	9.15769	6.83905	8.2855	1.29376
ENSDARG00000009789	sgcd	sarcoglycan, delta (dystrophin-associated glycoprotein) [Source:ZFIN;Acc:ZDB-GENE-030131-3684]	6.50478	0.426902	9.73001	1.24738	7.50519	3.15549	14.1853	0.324864	15.5779	3.55547
ENSDARG00000009793	crsp7	cofactor required for Sp1 transcriptional activation, subunit 7 [Source:ZFIN;Acc:ZDB-GENE-040426-2005]	25.0244	16.9945	37.804	14.5432	75.9964	34.1957	43.6818	4.40841	41.8936	22.9801
ENSDARG00000009796	klc1a	kinesin light chain 1a [Source:ZFIN;Acc:ZDB-GENE-040426-1599]	9.07478	3.21494	8.26124	0.671049	7.69988	26.0434	7.87848	0.546522	8.55509	0.037461
ENSDARG00000009802	chmp1a	chromatin modifying protein 1A [Source:ZFIN;Acc:ZDB-GENE-040426-1474]	9.65624	4.13959	4.0896	1.03641	42.3613	27.7739	4.85403	2.24278	4.03642	2.3071
ENSDARG00000009806	smfn	small fragment nuclease [Source:ZFIN;Acc:ZDB-GENE-040426-1709]	21.9081	37.0654	33.9177	31.7005	54.5731	34.051	36.1887	50.7296	35.4025	54.1599
ENSDARG00000009822	her4.4	hairy-related 4, tandem duplicate 4 [Source:ZFIN;Acc:ZDB-GENE-081031-104]	32.8835	1.57842	93.1661	7.59431	259.984	3.11986	178.051	10.5524	58.0899	8.36616
ENSDARG00000009823	pou3f1	POU class 3 homeobox 1 [Source:ZFIN;Acc:ZDB-GENE-980526-372]	11.9149	0.911177	43.5988	11.1201	144.149	3.81281	57.3519	13.2823	46.7311	4.07132
ENSDARG00000009825	mmp23bb	matrix metallopeptidase 23bb [Source:ZFIN;Acc:ZDB-GENE-050417-448]	7.83333	0	2.22344	0	6.42369	0.619188	1.14634	0.721276	0.940127	0.380177
ENSDARG00000009830	hdlbpa	high density lipoprotein-binding protein a [Source:ZFIN;Acc:ZDB-GENE-030131-2032]	76.1224	28.3286	90.4803	28.1942	89.8213	105.59	94.5538	60.8534	109.081	42.7798
ENSDARG00000009837	agk	acylglycerol kinase [Source:ZFIN;Acc:ZDB-GENE-030131-6202]	10.6834	1.89391	27.9808	15.6381	14.3842	12.0384	38.747	6.48142	27.6464	14.5085
ENSDARG00000009839	FAM117B (1 of 2)	family with sequence similarity 117, member B [Source:HGNC Symbol;Acc:14440]	8.49027	1.54945	0.164945	0	3.91287	8.66446	0.195054	0.226698	0.563084	0.196018
ENSDARG00000009844	DUSP23 (1 of 2)	dual specificity phosphatase 23 [Source:HGNC Symbol;Acc:21480]	5.53176	10.3024	5.14492	12.582	4.05336	5.33787	2.87975	1.6774	5.26487	11.031
ENSDARG00000009850	KIF3A (1 of 2)	kinesin family member 3A [Source:HGNC Symbol;Acc:6319]	0.841616	0	3.26444	0.0469002	3.16465	1.46803	0.550175	0.0838429	1.09449	0
ENSDARG00000009851	wdr41	WD repeat domain 41 [Source:ZFIN;Acc:ZDB-GENE-050706-152]	8.81172	2.34279	5.3313	0.336274	10.2222	13.6905	8.60154	4.60318	10.6955	1.36419
ENSDARG00000009852	cyp19a1b	cytochrome P450, family 19, subfamily A, polypeptide 1b [Source:ZFIN;Acc:ZDB-GENE-001103-4]	1.03645	0.901678	2.15474	1.27906	5.15486	3.18065	2.95845	0.497921	2.26376	1.30704
ENSDARG00000009862	dcps	mRNA decapping enzyme [Source:ZFIN;Acc:ZDB-GENE-040311-1]	10.5187	13.165	13.6449	6.5075	16.5173	13.5596	61.4373	3.84347	14.3591	20.2041
ENSDARG00000009864	ddx55	DEAD (Asp-Glu-Ala-Asp) box polypeptide 55 [Source:ZFIN;Acc:ZDB-GENE-021212-1]	6.22789	3.33114	9.26554	11.0283	4.76416	6.49902	13.6046	1.33304	12.0081	8.30834
ENSDARG00000009867	adssl1	adenylosuccinate synthase like 1 [Source:ZFIN;Acc:ZDB-GENE-040516-18]	6.34444	0.315328	8.62162	0.7604	6.08905	1.43037	11.8402	1.59631	4.2392	0.640741
ENSDARG00000009868	dcaf11	ddb1 and cul4 associated factor 11 [Source:ZFIN;Acc:ZDB-GENE-050809-116]	18.3966	3.8601	22.3726	1.30148	7.91993	12.9283	30.3002	3.69688	30.1229	5.8773
ENSDARG00000009870	mapk8b	mitogen-activated protein kinase 8b [Source:ZFIN;Acc:ZDB-GENE-010202-1]	7.94042	9.12407	4.35662	4.22744	2.42159	6.32587	5.03093	4.24252	6.22961	5.03105
ENSDARG00000009871	snrpc	small nuclear ribonucleoprotein polypeptide C [Source:ZFIN;Acc:ZDB-GENE-020419-26]	77.0803	17.6605	70.9326	53.8391	79.8777	47.2511	73.7918	37.9312	77.5715	116.081
ENSDARG00000009874	cyp2k31	cytochrome P450, family 2, subfamily k, polypeptide 31 [Source:ZFIN;Acc:ZDB-GENE-091113-2]	0	0	0	0	0	0	0	0	0	0
ENSDARG00000009875	raf1a	v-raf-1 murine leukemia viral oncogene homolog 1a [Source:ZFIN;Acc:ZDB-GENE-990415-41]	5.80937	0.161603	4.45445	0.12595	2.54726	3.88214	4.61537	0.98575	4.70279	2.07919
ENSDARG00000009881	ier5	immediate early response 5 [Source:ZFIN;Acc:ZDB-GENE-030616-127]	978.206	503.102	415.447	180.498	330.586	480.186	468.726	109.083	480.139	171.033
ENSDARG00000009885	sult3st1	sulfotransferase family 3, cytosolic sulfotransferase 1 [Source:ZFIN;Acc:ZDB-GENE-061207-52]	2.32373	1.6425	3.57279	0.129535	21.506	2.83542	3.91866	0.719445	4.20596	2.23241
ENSDARG00000009886	rnf114	ring finger protein 114 [Source:ZFIN;Acc:ZDB-GENE-040813-1]	7.35547	5.99509	1.90342	1.17566	6.20053	9.58205	2.58089	7.97269	2.64965	3.0288
ENSDARG00000009890	CR936442.1	Uncharacterized protein [Source:UniProtKB/TrEMBL;Acc:A5WV53]	9.27135	16.1087	16.4926	17.7024	634.729	99.479	48.3584	1.32926	9.94834	279.244
ENSDARG00000009899	znf385a	zinc finger protein 385A [Source:ZFIN;Acc:ZDB-GENE-090313-255]	8.69569	3.0716	17.3787	9.36963	22.1264	10.3909	22.2197	3.62002	16.5475	2.58952
ENSDARG00000009901	slc38a5a	solute carrier family 38, member 5a [Source:ZFIN;Acc:ZDB-GENE-081105-92]	17.5759	34.7107	38.3309	22.851	20.6204	41.5662	32.6714	10.3139	37.3143	27.5381
ENSDARG00000009903	nadsyn1	NAD synthetase 1 [Source:ZFIN;Acc:ZDB-GENE-070615-22]	1.15494	0	1.80089	0	3.35859	2.67159	2.71462	0	1.57074	0
ENSDARG00000009905	ntla	no tail a [Source:ZFIN;Acc:ZDB-GENE-980526-437]	2.54047	0.298585	7.05262	0	4.03814	0.438115	7.86106	1.0824	3.06441	1.99635
ENSDARG00000009922	dmbx1a	diencephalon/mesencephalon homeobox 1a [Source:ZFIN;Acc:ZDB-GENE-020117-1]	9.3765	0.241733	23.5461	0.0362184	15.2789	0.829503	38.5179	2.62892	40.2824	0.128282
ENSDARG00000009930	cadm2a	cell adhesion molecule 2a [Source:ZFIN;Acc:ZDB-GENE-040426-1614]	15.9987	0	1.60765	0.317279	15.2853	2.68643	1.8842	0	3.30122	0
ENSDARG00000009933	lmnb2	lamin B2 [Source:ZFIN;Acc:ZDB-GENE-990630-13]	24.5491	19.0639	187.505	91.2641	1177.65	46.1282	91.5888	41.9344	94.115	243.55
ENSDARG00000009939	micu2	mitochondrial calcium uptake 2 [Source:ZFIN;Acc:ZDB-GENE-030131-3374]	11.1895	3.39414	23.7434	9.82882	14.5228	16.3717	25.0171	14.436	17.4213	40.2824
ENSDARG00000009941	erc1a	ELKS/RAB6-interacting/CAST family member 1a [Source:ZFIN;Acc:ZDB-GENE-091214-5]	2.17175	0	2.20626	0	2.42798	0.950533	2.71044	0.157116	4.04047	0
ENSDARG00000009942	cdc6	cell division cycle 6 homolog (S. cerevisiae) [Source:ZFIN;Acc:ZDB-GENE-050506-131]	13.6234	0.30878	23.5988	2.16302	23.2678	8.60285	26.5457	2.31868	34.9694	10.2998
ENSDARG00000009946	uhrf1	ubiquitin-like, containing PHD and RING finger domains, 1 [Source:ZFIN;Acc:ZDB-GENE-040426-2039]	0	0	0	0	0	0	0	0	0	0
ENSDARG00000009949	FNDC4 (1 of 2)	fibronectin type III domain containing 4 [Source:HGNC Symbol;Acc:20239]	4.90927	0	8.96051	1.76387	15.2301	0.809039	25.9801	4.80702	16.8073	0
ENSDARG00000009950	edf1	endothelial differentiation-related factor 1 [Source:ZFIN;Acc:ZDB-GENE-040426-1710]	266.988	312.481	135.649	192.254	292.278	255.748	148.895	156.837	139.409	331.248
ENSDARG00000009953	med14	mediator complex subunit 14 [Source:ZFIN;Acc:ZDB-GENE-030131-8867]	3.77926	0.749762	4.83019	1.12814	7.13315	4.01967	6.33022	1.28075	5.42464	2.49637
ENSDARG00000009958	cbl	Cas-Br-M (murine) ecotropic retroviral transforming sequence [Source:ZFIN;Acc:ZDB-GENE-041114-207]	11.1484	34.7958	32.1067	18.7009	36.1852	98.8504	48.0369	7.84531	41.7022	24.6937
ENSDARG00000009961	rundc3b	RUN domain containing 3b [Source:ZFIN;Acc:ZDB-GENE-041114-121]	1.13761	0	0.571566	0	0.0876754	0	0.413364	0	0	0
ENSDARG00000009965	mag	myelin associated glycoprotein [Source:ZFIN;Acc:ZDB-GENE-041217-24]	16.723	0	10.7494	0.0792569	4.40489	0.0485112	16.1809	0.136973	30.1828	0.053588
ENSDARG00000009978	icn	ictacalcin [Source:ZFIN;Acc:ZDB-GENE-030131-8599]	3237.64	4344.13	1144.35	1865.94	490.941	1607.81	1369.02	2766.29	1062.52	1039.44
ENSDARG00000009982	fam199x	family with sequence similarity 199, X-linked [Source:ZFIN;Acc:ZDB-GENE-040808-24]	22.6641	17.4898	13.2147	4.65106	23.165	33.8684	17.8088	7.69383	18.1106	8.86306
ENSDARG00000010002	gna11a	guanine nucleotide binding protein (G protein), alpha 11a (Gq class) [Source:ZFIN;Acc:ZDB-GENE-050208-597]	8.30033	0.973997	2.59992	0.51052	8.17424	7.72267	1.57008	0.0737384	2.73679	0
ENSDARG00000010008	vim	vimentin [Source:ZFIN;Acc:ZDB-GENE-011212-3]	49.6173	2.75597	28.9778	1.80711	41.1634	27.931	40.6423	9.27737	30.419	2.20127
ENSDARG00000010010	trim13	tripartite motif-containing 13 [Source:ZFIN;Acc:ZDB-GENE-050522-516]	14.0278	1.67412	24.1056	2.4238	19.7183	6.15042	37.7206	6.24487	32.2881	2.02441
ENSDARG00000010018	qki2	QKI, KH domain containing, RNA binding 2 [Source:ZFIN;Acc:ZDB-GENE-040426-1462]	32.5579	7.77755	40.1057	18.1347	23.8556	16.5514	53.0027	14.7576	43.7532	6.47346
ENSDARG00000010021	grpel1	GrpE-like 1, mitochondrial [Source:ZFIN;Acc:ZDB-GENE-051120-111]	5.40057	5.74344	6.7493	2.75802	3.39179	5.17066	10.0121	1.73326	11.7895	9.604
ENSDARG00000010023	CU856539.1	Uncharacterized protein [Source:UniProtKB/TrEMBL;Acc:E7FAK1]	4.97641	0.383918	7.89428	0.874357	5.34305	1.83423	11.3736	1.60757	9.09931	1.64517
ENSDARG00000010025	lsr	lipolysis stimulated lipoprotein receptor [Source:ZFIN;Acc:ZDB-GENE-050913-73]	26.3786	8.84418	6.87691	1.97226	32.5976	31.3421	14.5486	3.82773	13.2537	4.8944
ENSDARG00000010029	spon1a	spondin 1a [Source:ZFIN;Acc:ZDB-GENE-000427-9]	0.860865	0	0.79419	0.0316217	0.975256	0.383766	1.39375	0.218596	1.43596	0
ENSDARG00000010031	ssh1b	slingshot homolog 1b (Drosophila) [Source:ZFIN;Acc:ZDB-GENE-030131-5909]	0.220131	0	0.454302	0	0.400083	0.0859667	0.332427	0	0.553664	0
ENSDARG00000010032	cmtm7	CKLF-like MARVEL transmembrane domain containing 7 [Source:ZFIN;Acc:ZDB-GENE-041111-174]	36.6427	65.598	36.9255	44.6405	14.1455	30.2307	28.9469	129.518	24.744	42.7003
ENSDARG00000010035	engase	endo-beta-N-acetylglucosaminidase [Source:ZFIN;Acc:ZDB-GENE-070112-1332]	2.37887	1.04432	6.0367	1.12186	4.19627	14.789	5.68517	0.888397	6.12789	1.17817
ENSDARG00000010042	dnm1a	dynamin 1a [Source:ZFIN;Acc:ZDB-GENE-081104-27]	6.46337	0.917438	20.9411	0.548463	22.2223	2.26832	25.1985	4.51053	19.5269	1.62509
ENSDARG00000010047	neu3.2	sialidase 3, tandem duplicate 2 [Source:ZFIN;Acc:ZDB-GENE-040801-262]	14.0574	0.438653	18.5312	0	18.8874	10.2234	3.91408	0.795081	5.43058	13.7404
ENSDARG00000010051	ufd1l	ubiquitin fusion degradation 1-like [Source:ZFIN;Acc:ZDB-GENE-040718-150]	37.9056	17.1944	37.2094	18.3125	32.0501	37.5877	54.9669	21.3649	43.3752	41.3225
ENSDARG00000010052	ndrg3b	N-myc downstream regulated family member 3b [Source:ZFIN;Acc:ZDB-GENE-030131-5606]	25.5015	14.5933	58.3352	17.9983	55.8329	28.9872	81.2831	38.3633	64.8234	43.9128
ENSDARG00000010059	itpkb	inositol-trisphosphate 3-kinase B [Source:ZFIN;Acc:ZDB-GENE-041014-166]	8.82213	6.62152	9.28263	6.20402	58.9492	29.9515	10.1369	8.96249	11.0041	21.7197
ENSDARG00000010070	adam9	a disintegrin and metalloproteinase domain 9 [Source:ZFIN;Acc:ZDB-GENE-040912-127]	2.90488	4.41965	4.65761	1.15313	2.5002	4.41126	4.51089	1.41437	6.77833	1.16523
ENSDARG00000010073	rab3ip	RAB3A interacting protein (rabin3) [Source:ZFIN;Acc:ZDB-GENE-050522-323]	4.50128	0.0758139	3.78359	0.720184	8.67851	3.43608	4.98144	3.65148	4.9716	0
ENSDARG00000010075	PTCHD3 (1 of 3)	patched domain containing 3 [Source:HGNC Symbol;Acc:24776]	0.581094	0.101938	0.869191	0.0397239	0.127957	0.0486281	0.528836	0	0.370809	0
ENSDARG00000010078	nup133	nucleoporin 133 [Source:ZFIN;Acc:ZDB-GENE-040426-2941]	2.13088	0.284479	2.54226	1.68308	6.42029	3.78457	3.91788	0.422073	3.65894	3.66468
ENSDARG00000010083	rbfox3	RNA binding protein, fox-1 homolog (C. elegans) 3 [Source:ZFIN;Acc:ZDB-GENE-111213-1]	2.84469	0.893214	5.36935	2.84403	9.61018	1.35519	7.91164	5.09084	5.59388	0.437078
ENSDARG00000010085	p4ha2	procollagen-proline, 2-oxoglutarate 4-dioxygenase (proline 4-hydroxylase), alpha polypeptide 2 [Source:ZFIN;Acc:ZDB-GENE-030827-1]	10.6138	0.998085	5.21594	0.745313	14.5578	4.67905	5.06122	1.94849	7.33256	1.59497
ENSDARG00000010096	slc1a6	solute carrier family 1 (high affinity aspartate/glutamate transporter), member 6 [Source:ZFIN;Acc:ZDB-GENE-071004-45]	0.789321	0.0605788	1.07227	0	0.0760411	0.422581	2.18324	0	2.04286	0
ENSDARG00000010097	f9a	coagulation factor IXa [Source:ZFIN;Acc:ZDB-GENE-030714-2]	0	0	0	0	0	0	0.107832	0	0	0
ENSDARG00000010098	pank1b	pantothenate kinase 1b [Source:ZFIN;Acc:ZDB-GENE-070209-259]	14.3729	10.6805	36.7999	13.437	18.6697	18.5879	49.1274	6.52594	38.8741	20.8902
ENSDARG00000010108	bri3bp	bri3 binding protein [Source:ZFIN;Acc:ZDB-GENE-030131-5254]	11.0496	0.349943	12.9607	0	5.49409	4.96018	20.0263	0.942697	18.2456	0.825575
ENSDARG00000010113	ndufb8	NADH dehydrogenase (ubiquinone) 1 beta subcomplex, 8 [Source:ZFIN;Acc:ZDB-GENE-040426-1858]	407.121	268.331	68.6523	70.5938	666.128	339.464	75.4882	143.564	94.6578	141.837
ENSDARG00000010124	sp5l	Sp5 transcription factor-like [Source:ZFIN;Acc:ZDB-GENE-030131-2981]	0.301757	0	1.71838	0	2.61028	0.392168	3.18516	0.998204	1.90646	0
ENSDARG00000010130	smpdl3b	sphingomyelin phosphodiesterase, acid-like 3B [Source:ZFIN;Acc:ZDB-GENE-041008-132]	0	0	0.919822	0.703174	1.57604	1.07088	1.33293	0.490932	1.35445	0.230481
ENSDARG00000010132	dacha	dachshund a [Source:ZFIN;Acc:ZDB-GENE-020402-3]	24.5201	3.2786	18.5204	1.90454	15.3778	6.71375	26.6807	0.713995	19.5217	4.71149
ENSDARG00000010137	ldb1a	LIM-domain binding factor 1a [Source:ZFIN;Acc:ZDB-GENE-990415-138]	56.3081	3.04341	143.437	5.06819	91.2618	16.1571	195.802	15.1786	178.177	26.7297
ENSDARG00000010144	lppr3a	lipid phosphate phosphatase-related protein type 3a [Source:ZFIN;Acc:ZDB-GENE-070912-555]	13.8455	0.0332232	12.4516	0.129467	16.5712	1.48874	17.6767	1.48289	15.3975	1.59923
ENSDARG00000010145	TOR4A (1 of 4)	torsin family 4, member A [Source:HGNC Symbol;Acc:25981]	0	0.287458	1.18	0.0560094	0	0.695197	1.07143	1.78564	0.296773	1.04608
ENSDARG00000010146	cpa2	carboxypeptidase A2 (pancreatic) [Source:ZFIN;Acc:ZDB-GENE-040801-182]	0.308283	0	0.538401	0.147521	0.118797	0.451469	0.276456	0	29.8683	3.16419
ENSDARG00000010149	atp5a1	ATP synthase, H+ transporting, mitochondrial F1 complex, alpha subunit 1, cardiac muscle [Source:ZFIN;Acc:ZDB-GENE-060201-1]	256.047	79.1483	46.0162	33.8472	167.851	331.149	60.9255	72.3816	61.6713	54.8625
ENSDARG00000010154	vstm4a	V-set and transmembrane domain containing 4a [Source:ZFIN;Acc:ZDB-GENE-060810-69]	10.8082	0.0874656	12.8665	5.42486	11.0742	2.58863	9.07345	4.59459	16.4672	0
ENSDARG00000010155	abi1a	abl-interactor 1a [Source:ZFIN;Acc:ZDB-GENE-040426-1701]	8.13958	12.6618	8.43115	4.62745	13.6809	15.8712	10.7542	11.82	7.80291	9.25402
ENSDARG00000010158	nbeab	neurobeachin b [Source:ZFIN;Acc:ZDB-GENE-120329-2]	0.530314	0.264354	1.07343	0.434357	1.48216	0.701284	2.02748	0.949536	1.37984	0.59498
ENSDARG00000010160	rps15a	ribosomal protein S15a [Source:ZFIN;Acc:ZDB-GENE-030131-8708]	2196.99	1430.45	425.046	498.587	435.928	1145.46	589.388	973.734	482.551	1402.27
ENSDARG00000010169	myd88	myeloid differentiation primary response gene (88) [Source:ZFIN;Acc:ZDB-GENE-040219-3]	37.3758	45.0099	38.71	72.067	42.1056	53.7935	61.5249	21.9021	53.3958	28.9615
ENSDARG00000010181	asap2a	ArfGAP with SH3 domain, ankyrin repeat and PH domain 2a [Source:ZFIN;Acc:ZDB-GENE-041210-256]	1.68034	0.089417	2.23728	0.325217	2.35314	2.80604	2.02965	0.240877	3.2116	0.655199
ENSDARG00000010183	VWA5A (1 of 5)	von Willebrand factor A domain containing 5A [Source:HGNC Symbol;Acc:6658]	0.878909	0.61069	1.08597	0.259613	0.493016	3.59551	0.998307	0.536311	2.22697	0.526597
ENSDARG00000010186	myo3a	myosin IIIA [Source:ZFIN;Acc:ZDB-GENE-041026-4]	0.945348	0.282242	1.97696	0.447585	2.87061	1.29525	2.34138	0.046351	1.50889	0.139911
ENSDARG00000010191	ttc39c	tetratricopeptide repeat domain 39C [Source:ZFIN;Acc:ZDB-GENE-050522-194]	3.50869	39.4218	3.44246	16.1149	20.0999	85.092	6.39081	16.4388	4.79151	3.83213
ENSDARG00000010192	pax3a	paired box gene 3a [Source:ZFIN;Acc:ZDB-GENE-980526-52]	1.62339	1.69392	5.81569	0.961667	3.31898	2.36344	6.01074	0.573582	5.72586	3.70543
ENSDARG00000010194	eif4bb	eukaryotic translation initiation factor 4Bb [Source:ZFIN;Acc:ZDB-GENE-030131-8563]	92.2195	35.9042	41.9969	14.4203	70.1939	136.244	50.9262	18.0021	54.3545	36.2288
ENSDARG00000010207	smad3b	MAD, mothers against decapentaplegic homolog 3b (Drosophila) [Source:ZFIN;Acc:ZDB-GENE-030128-4]	7.24941	0.058566	9.20273	1.91709	7.80466	1.5453	6.48097	0.788844	12.4602	2.10195
ENSDARG00000010231	ppm1na	protein phosphatase, Mg2+/Mn2+ dependent, 1Na (putative) [Source:ZFIN;Acc:ZDB-GENE-040426-2731]	0.90573	0.381253	1.69781	0.238498	1.55014	0.960348	1.33834	0.0781027	1.05448	0.722133
ENSDARG00000010238	rbm22	RNA binding motif protein 22 [Source:ZFIN;Acc:ZDB-GENE-040426-2298]	0.16174	0.496528	0	0	0	0	1.32798	0.336696	0	0
ENSDARG00000010244	rpl22l1	ribosomal protein L22-like 1 [Source:ZFIN;Acc:ZDB-GENE-060804-3]	476.418	579.847	441.02	437.61	141.324	265.156	629.114	843.579	481.189	1476.4
ENSDARG00000010246	prmt1	protein arginine methyltransferase 1 [Source:ZFIN;Acc:ZDB-GENE-030131-693]	432.309	397.48	1053.06	553.004	3874.36	1236.46	1195.61	375.315	1010.19	1084.7
ENSDARG00000010248	wdr54	WD repeat domain 54 [Source:ZFIN;Acc:ZDB-GENE-040801-151]	6.12287	1.39637	9.42289	0.0499054	5.70435	0.727845	10.3677	2.24837	10.2236	0
ENSDARG00000010250	nqo1	NAD(P)H dehydrogenase, quinone 1 [Source:ZFIN;Acc:ZDB-GENE-030131-1226]	28.7716	12.8644	28.1167	9.84776	22.4436	6.3497	34.1706	14.9175	53.173	11.9035
ENSDARG00000010252	jak3	Janus kinase 3 (a protein tyrosine kinase, leukocyte) [Source:ZFIN;Acc:ZDB-GENE-070725-4]	1.39419	3.23828	1.29296	3.29961	1.18886	10.56	2.66852	1.76311	1.51123	5.19878
ENSDARG00000010255	bin2b	bridging integrator 2b [Source:ZFIN;Acc:ZDB-GENE-030131-5598]	6.67958	41.6946	5.29791	45.3355	5.21975	57.8281	8.48861	25.1477	9.39341	26.9486
ENSDARG00000010266	igf2bp3	insulin-like growth factor 2 mRNA binding protein 3 [Source:ZFIN;Acc:ZDB-GENE-000308-1]	60.1332	40.7442	77.5381	45.7267	887.335	161.986	95.7319	49.109	83.4323	64.4386
ENSDARG00000010267	dpydb	dihydropyrimidine dehydrogenase b [Source:ZFIN;Acc:ZDB-GENE-040426-2459]	1.65953	0	1.98001	0	2.42863	0.540072	2.28204	3.6018	2.69002	0.0985148
ENSDARG00000010270	fezf1	FEZ family zinc finger 1 [Source:ZFIN;Acc:ZDB-GENE-060929-970]	5.56433	0.06134	10.1868	0.908332	10.9692	3.76803	9.40469	0.413104	9.67905	0
ENSDARG00000010276	ptgs2b	prostaglandin-endoperoxide synthase 2b [Source:ZFIN;Acc:ZDB-GENE-041014-323]	14.5061	30.0188	16.5904	26.9862	9.89506	33.7273	12.9435	9.68544	17.6379	2.67711
ENSDARG00000010279	scamp2	secretory carrier membrane protein 2 [Source:ZFIN;Acc:ZDB-GENE-040426-2702]	42.2035	72.444	37.0188	62.5804	35.8245	127.776	59.0971	60.2199	55.1269	56.7582
ENSDARG00000010280	clasp1a	cytoplasmic linker associated protein 1a [Source:ZFIN;Acc:ZDB-GENE-081104-520]	4.91588	1.10751	10.4405	1.69957	6.26849	3.27896	14.0113	2.55327	11.527	1.97828
ENSDARG00000010281	xpo4	exportin 4 [Source:ZFIN;Acc:ZDB-GENE-030131-3062]	4.91415	0.448652	2.33915	0.502649	2.46807	0.927145	2.84665	0.188845	3.14002	3.51031
ENSDARG00000010290	stx12	syntaxin 12 [Source:ZFIN;Acc:ZDB-GENE-040625-11]	29.0243	33.0962	56.3136	35.7629	31.2773	57.2506	78.1792	19.6457	63.6663	16.1169
ENSDARG00000010294	fmodb	fibromodulin b [Source:ZFIN;Acc:ZDB-GENE-080327-28]	11.1557	5.34862	23.9765	9.44108	16.1809	11.6154	25.1949	7.06668	24.5949	10.4484
ENSDARG00000010296	KCNH2 (2 of 5)	potassium voltage-gated channel, subfamily H (eag-related), member 2 [Source:HGNC Symbol;Acc:6251]	0	0	0	0	0	0	0.0695028	0	0	0
ENSDARG00000010297	RABGAP1	RAB GTPase activating protein 1 [Source:HGNC Symbol;Acc:17155]	7.54788	1.07139	2.88285	0.0323561	13.2902	9.19298	4.32639	0.717259	6.28967	0.831497
ENSDARG00000010300	traf3ip1	TNF receptor-associated factor 3 interacting protein 1 [Source:ZFIN;Acc:ZDB-GENE-040426-1146]	3.86294	0.294588	3.96768	0.14073	9.30079	2.95888	4.7652	0.0762795	4.73811	0.184798
ENSDARG00000010301	b4galt6	UDP-Gal:betaGlcNAc beta 1,4- galactosyltransferase, polypeptide 6 [Source:ZFIN;Acc:ZDB-GENE-040426-789]	28.7037	12.575	53.1173	12.2156	177.018	95.3901	53.6296	10.1529	65.0587	30.5137
ENSDARG00000010312	cp	ceruloplasmin [Source:ZFIN;Acc:ZDB-GENE-010522-1]	0.396164	2.09351	1.16188	0	2.47244	0.233194	1.11648	0.238081	6.34691	0
ENSDARG00000010316	qars	glutaminyl-tRNA synthetase [Source:ZFIN;Acc:ZDB-GENE-040426-1011]	11.421	7.86012	17.8144	4.41359	11.3984	23.904	14.392	4.89908	20.5107	6.02951
ENSDARG00000010317	gpr183	G protein-coupled receptor 183 [Source:ZFIN;Acc:ZDB-GENE-070615-28]	12.1913	74.653	15.3002	33.3451	14.3615	74.3517	18.0732	85.9787	28.7034	71.5486
ENSDARG00000010318	srpx	sushi-repeat-containing protein [Source:ZFIN;Acc:ZDB-GENE-050327-43]	13.8929	4.74091	8.34461	8.09671	7.12602	4.02195	8.03158	1.73909	6.92202	1.74623
ENSDARG00000010331	C5HXorf57	chromosome X open reading frame 57 [Source:HGNC Symbol;Acc:25486]	0.512276	0.262108	0.660764	0.122568	0.329009	1.65046	1.94991	0	2.07178	1.06034
ENSDARG00000010332	zgc:56231	zgc:56231 [Source:ZFIN;Acc:ZDB-GENE-040426-1914]	1.20503	1.03582	0.93623	0	1.58022	1.71131	1.01233	0	0.766232	1.50775
ENSDARG00000010347	acer1	alkaline ceramidase 1 [Source:ZFIN;Acc:ZDB-GENE-050417-70]	0.639138	1.77387	0.764142	1.00183	1.01967	3.60804	1.57989	1.41185	1.36354	0
ENSDARG00000010350	c1ql3a	complement component 1, q subcomponent-like 3a [Source:ZFIN;Acc:ZDB-GENE-080417-1]	0.532055	0	0.103489	0	0.615082	0.583107	0	0.220003	0	0.172144
ENSDARG00000010373	CABZ01053600.1		0	0	0.174049	0	0	0	0.40122	0	0	0
ENSDARG00000010376	si:ch211-132g1.5	si:ch211-132g1.5 [Source:ZFIN;Acc:ZDB-GENE-090312-3]	0	2.29226	0	0	0	0.600615	0	0.526264	0	0
ENSDARG00000010378	CTRL (1 of 3)	chymotrypsin-like [Source:HGNC Symbol;Acc:2524]	0	0	0	0	0.406912	0	0	0	0	0
ENSDARG00000010381	rnf2	ring finger protein 2 [Source:ZFIN;Acc:ZDB-GENE-030131-5243]	55.1283	26.9962	109.813	18.3136	125.075	46.5882	143.704	31.8023	133.166	33.0956
ENSDARG00000010382	cratb	carnitine O-acetyltransferase b [Source:ZFIN;Acc:ZDB-GENE-040912-162]	2.77911	1.05635	6.13224	1.33295	5.22287	3.20663	6.65993	0.315383	5.42014	1.75479
ENSDARG00000010384	lpar5a	lysophosphatidic acid receptor 5a [Source:ZFIN;Acc:ZDB-GENE-030131-1193]	8.44546	79.0124	13.5663	113.848	22.2258	83.4772	18.4019	103.225	14.757	212.912
ENSDARG00000010385	sept4a	septin 4a [Source:ZFIN;Acc:ZDB-GENE-051120-87]	1.58931	0.0682693	4.7839	0.319244	5.8183	0.455938	5.13058	0.45977	7.46329	0.143901
ENSDARG00000010400	lrrfip2	leucine rich repeat (in FLII) interacting protein 2 [Source:ZFIN;Acc:ZDB-GENE-030131-7781]	10.3864	11.7316	22.8187	8.74309	11.3732	11.6921	26.7457	3.34423	23.8915	2.4887
ENSDARG00000010407	ppp4r4	protein phosphatase 4, regulatory subunit 4 [Source:ZFIN;Acc:ZDB-GENE-041001-164]	0.312808	0.0384118	1.28422	0	0.341112	0.183239	1.08926	0.931284	2.58303	0.0250685
ENSDARG00000010408	igsf9b	immunoglobulin superfamily, member 9b [Source:ZFIN;Acc:ZDB-GENE-060810-28]	3.64446	0	10.1445	0.219777	9.22216	0.644258	11.7112	0.201851	11.3601	0.329673
ENSDARG00000010411	epn1	epsin 1 [Source:ZFIN;Acc:ZDB-GENE-040426-2680]	13.9023	28.6084	14.4468	10.0838	33.8532	88.1562	24.6985	13.6148	16.1207	4.05203
ENSDARG00000010415	sirt4	sirtuin 4 [Source:ZFIN;Acc:ZDB-GENE-041010-65]	3.71798	2.60549	2.65134	1.37561	8.30469	1.40888	3.89474	1.47169	2.14013	0.894319
ENSDARG00000010420	ndrg1b	N-myc downstream regulated gene 1b [Source:ZFIN;Acc:ZDB-GENE-040426-1648]	29.6885	0.3713	30.5566	0.723208	26.4678	0.589468	36.8246	9.71045	48.238	1.81678
ENSDARG00000010423	npsn	nephrosin [Source:ZFIN;Acc:ZDB-GENE-040420-2]	11.504	440.924	5.09931	96.1232	26.0793	322.114	7.84241	2825.23	11.8017	0.0598024
ENSDARG00000010425	scara5	scavenger receptor class A, member 5 (putative) [Source:ZFIN;Acc:ZDB-GENE-041210-258]	3.20799	0.225662	1.51315	0.105525	3.85914	2.05152	2.50405	0.186555	3.35908	0.385103
ENSDARG00000010432	eaf2	ELL associated factor 2 [Source:ZFIN;Acc:ZDB-GENE-040625-179]	15.2653	14.8797	44.5114	12.6282	19.5021	17.54	50.3651	7.73982	44.3638	49.271
ENSDARG00000010433	ARHGAP44 (1 of 2)	Rho GTPase activating protein 44 [Source:HGNC Symbol;Acc:29096]	0.923994	0	1.33445	0.702781	0.640037	0.175397	1.51952	0.0229941	1.38241	0.160689
ENSDARG00000010434	clu	clusterin [Source:ZFIN;Acc:ZDB-GENE-040426-1774]	20.1561	9.97298	19.9428	1.57347	23.6765	3.52526	18.4339	3.42288	31.8483	3.96201
ENSDARG00000010437	fam46c	family with sequence similarity 46, member C [Source:ZFIN;Acc:ZDB-GENE-030131-5365]	95.4923	30.7331	161.16	92.4219	726.454	73.0093	128.399	41.9399	151.315	53.9466
ENSDARG00000010442	rnf11a	ring finger protein 11a [Source:ZFIN;Acc:ZDB-GENE-040426-1277]	3.09938	0.0454232	11.9316	10.0629	8.66582	1.73438	15.8595	11.4931	15.3088	6.28441
ENSDARG00000010445	trabd	TraB domain containing [Source:ZFIN;Acc:ZDB-GENE-030131-1301]	7.32922	11.6909	9.44297	3.39315	4.81689	12.5093	10.6881	0.48198	11.2343	5.0983
ENSDARG00000010454	guca1a	guanylate cyclase activator 1A [Source:ZFIN;Acc:ZDB-GENE-011128-5]	1.52364	0.505551	2.35897	0.513831	1.0499	0.467245	1.40583	0.222003	1.27474	2.04888
ENSDARG00000010461	nkx2.1a	NK2 homeobox 1a [Source:ZFIN;Acc:ZDB-GENE-000830-1]	3.31406	0.573564	1.95317	0	2.35291	0.525995	1.64392	0.148516	2.25477	0
ENSDARG00000010462	sp9	sp9 transcription factor [Source:ZFIN;Acc:ZDB-GENE-040426-2313]	2.50568	0.27023	4.78884	0.283417	10.1863	0.424746	5.81677	1.46942	4.86213	0.237325
ENSDARG00000010472	atp1a2a	ATPase, Na+/K+ transporting, alpha 2a polypeptide [Source:ZFIN;Acc:ZDB-GENE-001212-6]	1.22677	0.734298	1.00456	6.45765	3.74885	1.18797	2.11218	0.401303	1.21358	3.3782
ENSDARG00000010477	p2rx3a	purinergic receptor P2X, ligand-gated ion channel, 3a [Source:ZFIN;Acc:ZDB-GENE-000427-3]	0.380377	0	1.77994	0.347062	0.186323	0.129431	2.80008	0	4.81564	0
ENSDARG00000010478	hsp90aa1.1	heat shock protein 90, alpha (cytosolic), class A member 1, tandem duplicate 1 [Source:ZFIN;Acc:ZDB-GENE-990415-94]	25.0025	3.11435	18.8107	3.41102	23.3518	12.806	23.8317	15.6312	29.3496	6.74892
ENSDARG00000010481	bzw1a	basic leucine zipper and W2 domains 1a [Source:ZFIN;Acc:ZDB-GENE-030131-3951]	321.077	516.816	422.132	453.146	1621.41	719.702	572.845	510.748	589.481	1102.61
ENSDARG00000010482	prg4a	proteoglycan 4a [Source:ZFIN;Acc:ZDB-GENE-030131-8295]	0	0.597046	0.409359	0.202275	2.00939	2.65579	0.683055	0	1.14818	0.0683823
ENSDARG00000010487	sae1	SUMO1 activating enzyme subunit 1 [Source:ZFIN;Acc:ZDB-GENE-040625-21]	27.9509	8.95679	33.6958	16.7821	48.1818	19.6832	37.9715	11.7487	37.0423	45.9017
ENSDARG00000010511	prc1a	protein regulator of cytokinesis 1a [Source:ZFIN;Acc:ZDB-GENE-020801-3]	6.59281	0.0581901	3.34492	0.453519	19.146	3.20569	4.96804	0.862158	3.72421	2.59063
ENSDARG00000010514	CXCR5	chemokine (C-X-C motif) receptor 5 [Source:HGNC Symbol;Acc:1060]	1.29723	0	0	0	0.317027	0.361445	0	0	0	0.399271
ENSDARG00000010515	DVL1 (1 of 3)	dishevelled segment polarity protein 1 [Source:HGNC Symbol;Acc:3084]	0.660696	0.301448	1.17029	0.0903311	0.956513	1.19258	0.859598	0	0.740692	0
ENSDARG00000010516	rpl21	ribosomal protein L21 [Source:ZFIN;Acc:ZDB-GENE-030131-8512]	2007.15	1730.51	820.001	1015.06	632.314	1131.77	970.268	1637.04	961.851	1894.45
ENSDARG00000010519	per3	period homolog 3 (Drosophila) [Source:ZFIN;Acc:ZDB-GENE-000804-1]	27.9554	2.38407	13.6213	2.18695	12.3873	13.8334	8.1947	1.97097	17.2041	3.31342
ENSDARG00000010524	si:ch211-282j22.3	si:ch211-282j22.3 [Source:ZFIN;Acc:ZDB-GENE-091113-49]	2.46568	1.48098	2.18745	0.187095	1.88015	3.83139	2.3608	0.44267	4.39406	3.04223
ENSDARG00000010531	scamp4	secretory carrier membrane protein 4 [Source:ZFIN;Acc:ZDB-GENE-050913-40]	5.09792	2.15004	11.2078	1.61838	1.92298	5.24808	14.4346	1.08786	16.0553	1.69232
ENSDARG00000010541	zgc:92161	zgc:92161 [Source:ZFIN;Acc:ZDB-GENE-040912-22]	2.49119	6.76344	5.43596	15.5223	5.80655	9.88043	5.98807	4.61986	5.90241	0.561139
ENSDARG00000010553	mmgt1	membrane magnesium transporter 1 [Source:ZFIN;Acc:ZDB-GENE-040801-65]	121.291	96.7942	128.564	102.211	140.805	43.6679	162.849	71.0096	139.416	200.042
ENSDARG00000010555	pdha1b	pyruvate dehydrogenase (lipoamide) alpha 1b [Source:ZFIN;Acc:ZDB-GENE-040718-96]	2.47451	0	1.26419	0	0.0930527	0.27682	0.894303	0	0.437274	0.0781284
ENSDARG00000010556	CABZ01030094.1	Uncharacterized protein [Source:UniProtKB/TrEMBL;Acc:E7F1N5]	2.64081	5.23275	1.20916	1.03393	0.476373	5.28725	2.6226	7.15042	1.97811	0.891468
[truncated: 31,753 more rows]
