# Supplementary material for: RNAseq Profiling of Leukocyte Populations in Zebrafish Larvae Reveals a cxcl11 Chemokine Gene as a Marker of Macrophage Polarization During Mycobacterial Infection
Source: Front Immunol. 2019 Apr 17;10:832. doi: 10.3389/fimmu.2019.00832 (PMC6499218; doi:10.3389/fimmu.2019.00832)
Supplement: Table S3 — Summary of gene expression and differential expression analysis. Level of gene expression was distributed based on average TPM values among non-expressed (TPM < 3), moderately expressed (3 ≤ TPM < 100) and highly expressed (TPM ≥ 100) for the positive samples and an average of all the negative samples present in this analysis. Fold Change (FC) between positive and negative samples were computed using DESeq as described in the material and methods. [file Table_3.XLSX]

## Sheet: Expression Summary
	6dpf mpeg1:gal4 ; UAS-Kaede	5dpf mpeg1:gal4 ; UAS-Kaede	6dpf mpeg1:mCherry	mpx:gfp	lck:gfp	averaged non-fluroescent cells
0≤ TPM< 3	25575	25513	21590	25125	24591	12900
3≤ TPM< 100	7213	7457	11009	7831	8245	13410
TPM> 100	964	782	1153	796	302	1142
FC with padj>0,01	400	414	1318	227	1328	NA
