# Supplementary material for: RNAseq Profiling of Leukocyte Populations in Zebrafish Larvae Reveals a cxcl11 Chemokine Gene as a Marker of Macrophage Polarization During Mycobacterial Infection
Source: Front Immunol. 2019 Apr 17;10:832. doi: 10.3389/fimmu.2019.00832 (PMC6499218; doi:10.3389/fimmu.2019.00832)
Supplement: Table S5 — Gene expression dataset in neutrophils. List of genes enriched (log2FC ≥ 1 and 0 and P-adj < 0.01) in mpx:gfp positive neutrophils compared with fluorescent negative cells. Associated name and description in bold are additional annotations to the Ensembl annotation. For each gene, one relevant term from the Biological Process GO is presented. [file Table_5.XLSX]

## Sheet: zebrafish neutrophils
id	Updated Gene name	Updated Description	GO Term Name	GO Term Accession
ENSDARG00000000767	spi1b	spleen focus forming virus (SFFV) proviral integration oncogene spi1b	myeloid cell differentiation	GO:0030099
ENSDARG00000002589	mylpfb	myosin light chain, phosphorylatable, fast skeletal muscle b
ENSDARG00000003191	pkmb	pyruvate kinase, muscle, b	glycolytic process	GO:0006096
ENSDARG00000003902	ctsl.1	cathepsin L.1	proteolysis	GO:0006508
ENSDARG00000004051	CR354540.1	Uncharacterized protein	oxidation-reduction process	GO:0055114
ENSDARG00000004396	b3gnt5b	UDP-GlcNAc:betaGal beta-1,3-N-acetylglucosaminyltransferase 5b	protein glycosylation	GO:0006486
ENSDARG00000005414	grapa	GRB2-related adaptor protein a
ENSDARG00000005419	il1b	interleukin 1, beta	immune response	GO:0006955
ENSDARG00000005821	ncf2	neutrophil cytosolic factor 2	biological_process	GO:0008150
ENSDARG00000006029	lta4h	leukotriene A4 hydrolase	proteolysis	GO:0006508
ENSDARG00000006409	mapk12b	mitogen-activated protein kinase 12b	phosphorylation	GO:0016310
ENSDARG00000006468	grap2a	GRB2-related adaptor protein 2a
ENSDARG00000007276	ela3l	elastase 3 like	proteolysis	GO:0006508
ENSDARG00000007769	sult5a1	sulfotransferase family 5A, member 1
ENSDARG00000008155	sms	spermine synthase	spermine biosynthetic process	GO:0006597
ENSDARG00000008165	caspa	caspase a	apoptotic process	GO:0006915
ENSDARG00000009134	hlx1	H2.0-like homeo box 1 (Drosophila)	regulation of transcription, DNA-templated	GO:0006355
ENSDARG00000009673	si:ch211-197g15.6	si:ch211-197g15.6
ENSDARG00000010384	lpar5a	lysophosphatidic acid receptor 5a	G-protein coupled receptor signaling pathway	GO:0007186
ENSDARG00000010423	npsn	nephrosin	proteolysis	GO:0006508
ENSDARG00000012311	myoz2a	myozenin 2a	biological_process	GO:0008150
ENSDARG00000012395	mmp13a	matrix metalloproteinase 13a	embryo development	GO:0009790
ENSDARG00000013340	gch2	GTP cyclohydrolase 2	tetrahydrofolate biosynthetic process	GO:0046654
ENSDARG00000013755	actn3a	actinin alpha 3a
ENSDARG00000014196	myl1	myosin, light chain 1, alkali; skeletal, fast
ENSDARG00000015657	zgc:77112	protein phosphatase 1 domain containing protein	carbohydrate metabolic process	GO:0005975
ENSDARG00000017298	plek	pleckstrin	intracellular signal transduction	GO:0035556
ENSDARG00000017314	CELA1 (1 of 7)	chymotrypsin-like elastase family, member 1	proteolysis	GO:0006508
ENSDARG00000017441	mylz3	myosin, light polypeptide 3, skeletal muscle
ENSDARG00000018283	cyba	cytochrome b-245, alpha polypeptide
ENSDARG00000018881	apobec2a	apolipoprotein B mRNA editing enzyme, catalytic polypeptide-like 2a	cell dedifferentiation	GO:0043697
ENSDARG00000019236	gsr	glutathione reductase	cell redox homeostasis	GO:0045454
ENSDARG00000019260	dhrs9	dehydrogenase/reductase (SDR family) member 9	digestive tract morphogenesis	GO:0048546
ENSDARG00000019521	mpx	myeloid-specific peroxidase	oxidation-reduction process	GO:0055114
ENSDARG00000019763	acp5a	acid phosphatase 5a, tartrate resistant
ENSDARG00000021318	capgb	capping protein (actin filament), gelsolin-like b	biological_process	GO:0008150
ENSDARG00000021339	cpa5	carboxypeptidase A5	proteolysis	GO:0006508
ENSDARG00000022817	pvalb3	parvalbumin 3
ENSDARG00000023188	lcp1
ENSDARG00000024116	vamp8	vesicle-associated membrane protein 8 (endobrevin)	vesicle-mediated transport	GO:0016192
ENSDARG00000024433	pvalb4	parvalbumin 4
ENSDARG00000026359	PBLD (2 of 2)	phenazine biosynthesis-like protein domain containing	biosynthetic process	GO:0009058
ENSDARG00000026417	ccr12.2	chemokine (C-C motif) receptor 12.2	chemotaxis	GO:0006935
ENSDARG00000026500	xkr9	XK, Kell blood group complex subunit-related family, member 9	biological_process	GO:0008150
ENSDARG00000027063	arpc1b	actin related protein 2/3 complex, subunit 1B	regulation of actin filament polymerization	GO:0030833
ENSDARG00000027355	slc25a4	solute carrier family 25 (mitochondrial carrier; adenine nucleotide translocator), member 4	transmembrane transport	GO:0055085
ENSDARG00000028257	cyb561a3b	cytochrome b561 family, member A3b
ENSDARG00000028740	msnb	moesin b
ENSDARG00000029069	tnni2a.4	troponin I, skeletal, fast 2a, tandem duplicate 4	myofibril assembly	GO:0030239
ENSDARG00000030270	tnnt3a	troponin T3a, skeletal, fast	myofibril assembly	GO:0030239
ENSDARG00000030349	cryba2a	crystallin, beta A2a	biological_process	GO:0008150
ENSDARG00000031715	lyn	v-yes-1 Yamaguchi sarcoma viral related oncogene homolog	phosphorylation	GO:0016310
ENSDARG00000032631	LTB4R	leukotriene B4 receptor	G-protein coupled receptor signaling pathway	GO:0007186
ENSDARG00000033170	sult2st1	sulfotransferase family 2, cytosolic sulfotransferase 1
ENSDARG00000033227	lect2l	leukocyte cell-derived chemotaxin 2 like	response to bacterium	GO:0009617
ENSDARG00000033683	tpma	alpha-tropomyosin
ENSDARG00000033735	ncf1	neutrophil cytosolic factor 1	cell communication	GO:0007154
ENSDARG00000034222	HS1BP3	HCLS1 binding protein 3
ENSDARG00000034705	pvalb7	parvalbumin 7
ENSDARG00000035018	thy1	Thy-1 cell surface antigen	biological_process	GO:0008150
ENSDARG00000035326	nccrp1	nonspecific cytotoxic cell receptor protein 1	protein catabolic process	GO:0030163
ENSDARG00000035327	ckma	creatine kinase, muscle a	phosphorylation	GO:0016310
ENSDARG00000036382	ponzr6	plac8 onzin related protein 6
ENSDARG00000036776	aldh8a1	aldehyde dehydrogenase 8 family, member A1	liver development	GO:0001889
ENSDARG00000036940	ctssa	cathepsin Sa	proteolysis	GO:0006508
ENSDARG00000036966	hsd3b7	hydroxy-delta-5-steroid dehydrogenase, 3 beta- and steroid delta-isomerase	biosynthetic process	GO:0009058
ENSDARG00000037840	actc1b	actin, alpha, cardiac muscle 1b
ENSDARG00000037861	slc2a3b	solute carrier family 2 (facilitated glucose transporter), member 3b	transmembrane transport	GO:0055085
ENSDARG00000038010	rac2	ras-related C3 botulinum toxin substrate 2 (rho family, small GTP binding protein Rac2)	neutrophil mediated immunity	GO:0002446
ENSDARG00000038011	cyth4a	cytohesin 4a	regulation of ARF protein signal transduction	GO:0032012
ENSDARG00000038458	WIPF1 (1 of 2)	WAS/WASL interacting protein family, member 1	actin polymerization or depolymerization	GO:0008154
ENSDARG00000038479	trim35-38	tripartite motif containing 35-38	protein ubiquitination	GO:0016567
ENSDARG00000038728	ch25hl2	cholesterol 25-hydroxylase like 2	fatty acid biosynthetic process	GO:0006633
ENSDARG00000039234	zgc:171579	G-protein coupled receptor, rhodopsin-like	G-protein coupled receptor signaling pathway	GO:0007186
ENSDARG00000039535	dapp1	dual adaptor of phosphotyrosine and 3-phosphoinositides
ENSDARG00000039929	ckmt2b	creatine kinase, mitochondrial 2b (sarcomeric)	phosphorylation	GO:0016310
ENSDARG00000040921	BX324215.1	Uncharacterized protein	oxidation-reduction process	GO:0055114
ENSDARG00000041524	si:ch211-9d9.1	uncharacterized protein
ENSDARG00000041828	si:dkeyp-28d2.4	myelin-associated glycoprotein-like
ENSDARG00000041925	cryba2b	crystallin, beta A2b	biological_process	GO:0008150
ENSDARG00000041980	fam26f	family with sequence similarity 26, member F	biological_process	GO:0008150
ENSDARG00000042816	mmp9	matrix metalloproteinase 9	positive regulation of granuloma formation	GO:0002633
ENSDARG00000042876	abracl	ABRA C-terminal like
ENSDARG00000042927	mapre1a	microtubule-associated protein, RP/EB family, member 1a
ENSDARG00000042993	try	trypsin	proteolysis	GO:0006508
ENSDARG00000043587	srd5a2a	steroid-5-alpha-reductase, alpha polypeptide 2a	lipid metabolic process	GO:0006629
ENSDARG00000044039	stx11a	syntaxin 11a	intracellular protein transport	GO:0006886
ENSDARG00000045224	GLIPR1 (2 of 2)	GLI pathogenesis-related 1
ENSDARG00000045240	cebp1	CCAAT/enhancer binding protein (C/EBP) 1	myeloid cell differentiation	GO:0030099
ENSDARG00000045561	dram1	DNA-damage regulated autophagy modulator 1	biological_process	GO:0008150
ENSDARG00000045835	si:dkey-14d8.6	si:dkey-14d8.6
ENSDARG00000045957	gpr65	G protein-coupled receptor 65	G-protein coupled receptor signaling pathway	GO:0007186
ENSDARG00000045959	csf3r	colony stimulating factor 3 receptor (granulocyte)	myeloid cell differentiation	GO:0030099
ENSDARG00000046148	tnfaip8l2b	tumor necrosis factor, alpha-induced protein 8, like 2b	innate immune response	GO:0045087
ENSDARG00000052088	CXCR1-like	c-X-C chemokine receptor type 1-like	G-protein coupled receptor signaling pathway	GO:0007186
ENSDARG00000052656	si:ch211-193e13.5	C-type lectin
ENSDARG00000053005	cd22	cd22 molecule
ENSDARG00000053010	lpcat2	lysophosphatidylcholine acyltransferase 2	metabolic process	GO:0008152
ENSDARG00000053331	sult2st2	sulfotransferase family 2, cytosolic sulfotransferase 2
ENSDARG00000053381	PPAP2A	phosphatidic acid phosphatase type 2A
ENSDARG00000053443	PSTPIP2 (1 of 2)	proline-serine-threonine phosphatase interacting protein 2
ENSDARG00000053836	si:ch211-284o19.8	lifeguard 2 fas apoptotic inhibitory molecule 2/Bax inhibitor 1-related
ENSDARG00000053938	si:ch211-137j23.8	si:ch211-137j23.8	G-protein coupled receptor signaling pathway	GO:0007186
ENSDARG00000054196	CR352249.1	Uncharacterized protein
ENSDARG00000054340	sla1	Src-like-adaptor 1
ENSDARG00000054610	coro1a	coronin, actin binding protein, 1A	leukocyte chemotaxis	GO:0030595
ENSDARG00000054755	alox5ap	arachidonate 5-lipoxygenase-activating protein	angiogenesis	GO:0001525
ENSDARG00000055504	CD68	CD68 molecule
ENSDARG00000055618	acta1b	actin, alpha 1b, skeletal muscle	embryonic heart tube development	GO:0035050
ENSDARG00000056200	abcb9	ATP-binding cassette, sub-family B (MDR/TAP), member 9	ATP catabolic process	GO:0006200
ENSDARG00000056322	ldb3a	LIM-domain binding factor 3a	heart development	GO:0007507
ENSDARG00000056744	ela2	elastase 2	proteolysis	GO:0006508
ENSDARG00000056765	ela2l	elastase 2 like	proteolysis	GO:0006508
ENSDARG00000056874	lygl1	lysozyme g-like 1	cell wall macromolecule catabolic process	GO:0016998
ENSDARG00000056875	rgs2	regulator of G-protein signaling 2	positive regulation of GTPase activity	GO:0043547
ENSDARG00000057619	GPR141 (1 of 2)	G protein-coupled receptor 141	G-protein coupled receptor signaling pathway	GO:0007186
ENSDARG00000057789	lyz	lysozyme	cell wall macromolecule catabolic process	GO:0016998
ENSDARG00000057933	OGFR (3 of 4)	opioid growth factor receptor	biological_process	GO:0008150
ENSDARG00000058348	scinlb	scinderin like b	biological_process	GO:0008150
ENSDARG00000060520	antxr2a	anthrax toxin receptor 2a	establishment of mitotic spindle orientation	GO:0000132
ENSDARG00000060682	zgc:165571	zgc:165571
ENSDARG00000062592	myl10	myosin, light chain 10, regulatory
ENSDARG00000062874	hcar1-3	hydroxycarboxylic acid receptor 1-3	G-protein coupled receptor signaling pathway	GO:0007186
ENSDARG00000063295	myh9a	myosin, heavy polypeptide 9a, non-muscle	glomerular basement membrane development	GO:0032836
ENSDARG00000067711	parvg	parvin, gamma	biological_process	GO:0008150
ENSDARG00000067847	il21	interleukin 21	immune response	GO:0006955
ENSDARG00000068303	zgc:171509	Trypsin-like cysteine/serine peptidase	proteolysis	GO:0006508
ENSDARG00000068457	tnnt3b	troponin T3b, skeletal, fast	myofibril assembly	GO:0030239
ENSDARG00000068590	NAT6	N-acetyltransferase 6 (GCN5-related)
ENSDARG00000068613	zgc:154018	zgc:154018	biological_process	GO:0008150
ENSDARG00000068784	C13H10orf54	chromosome 10 open reading frame 54	biological_process	GO:0008150
ENSDARG00000069128	il34	interleukin 34	positive regulation of cell proliferation	GO:0008284
ENSDARG00000069216	c6ast1	six-cysteine containing astacin protease 1	proteolysis	GO:0006508
ENSDARG00000069408	FUT7 (2 of 2)	Fucosyltransferase 7 (alpha (1,3) fucosyltransferase)	protein glycosylation	GO:0006486
ENSDARG00000069801	crygm2d12	crystallin, gamma M2d12	biological_process	GO:0008150
ENSDARG00000069944	p2ry13	purinergic receptor P2Y, G-protein coupled, 13	G-protein coupled receptor signaling pathway	GO:0007186
ENSDARG00000070065	BX004993.1	Uncharacterized protein
ENSDARG00000070315	si:dkey-10p5.7	immunoglobulin
ENSDARG00000070398	il6r	interleukin 6 receptor
ENSDARG00000070622	CABZ01064972.1	Uncharacterized protein
ENSDARG00000070835	tnnc2	troponin C type 2 (fast)	response to activity	GO:0014823
ENSDARG00000071084	wipf1	WAS/WASL interacting protein family, member 1	actin polymerization or depolymerization	GO:0008154
ENSDARG00000071251	ppp1r18	protein phosphatase 1, regulatory subunit 18
ENSDARG00000071445	myoz1b	myozenin 1b	biological_process	GO:0008150
ENSDARG00000071491	nrros	negative regulator of reactive oxygen species
ENSDARG00000071667	si:dkey-222f2.7	immunoglobulin
ENSDARG00000074322	OLFM4 (3 of 8)	olfactomedin 4
ENSDARG00000074656	ctssb.1	cathepsin Sb, tandem duplicate 1	proteolysis	GO:0006508
ENSDARG00000074782	GPR97	G protein-coupled receptor 97	cell surface receptor signaling pathway	GO:0007166
ENSDARG00000075335	LOC100003983	polymeric immunoglobulin receptor-like (LOC100003983), mRNA
ENSDARG00000075660	il4	interleukin 4	immune response	GO:0006955
ENSDARG00000075664	si:ch1073-429i10.1	si:ch1073-429i10.1	lipid metabolic process	GO:0006629
ENSDARG00000075848	dicp3.1	diverse immunoglobulin domain-containing protein 3.1
ENSDARG00000076539	si:ch211-53m15.1	immunoglobulin
ENSDARG00000076614	zgc:175175	zgc:175175	biological_process	GO:0008150
ENSDARG00000077082	agtrap	angiotensin II receptor-associated protein	biological_process	GO:0008150
ENSDARG00000077222	tmem130	transmembrane protein 130
ENSDARG00000077308	gpr84	G protein-coupled receptor 84	G-protein coupled receptor signaling pathway	GO:0007186
ENSDARG00000077644	zgc:172079	zgc:172079	G-protein coupled receptor signaling pathway	GO:0007186
ENSDARG00000077975	si:ch73-343l4.8	C-type lectin
ENSDARG00000078193	si:ch211-67e16.3	si:ch211-67e16.3
ENSDARG00000078525	CCRN4L (2 of 2)	CCR4 carbon catabolite repression 4-like (S. cerevisiae)
ENSDARG00000078547	si:ch211-264f5.2	Immunoglobulin
ENSDARG00000078674	hspb9	heat shock protein, alpha-crystallin-related, 9	response to stress	GO:0006950
ENSDARG00000079079	sult1st7	sulfotransferase family 1, cytosolic sulfotransferase 7
ENSDARG00000079111	zgc:86725	zgc:86725
ENSDARG00000079274	zgc:66382	zgc:66382	proteolysis	GO:0006508
ENSDARG00000079345	si:ch211-217k17.10	si:ch211-217k17.10
ENSDARG00000079387	si:ch211-102c2.4	putative transmembrane protein
ENSDARG00000079903	si:ch73-343l4.2	C-type lectin
ENSDARG00000080589	dre-mir-223	dre-mir-223
ENSDARG00000086166	CD22 (17 of 48)	CD22 antigen (SIGLEC2)
ENSDARG00000086337	si:dkey-102g19.3	putative GPI-linked cell-surface glycoprotein CD59-like
ENSDARG00000086446	sult2st1	sulfotransferase family 2, cytosolic sulfotransferase 1
ENSDARG00000086869	CABZ01040055.1	three-finger protein 5 (LOC100003647), mRNA
ENSDARG00000086917	crygm2d2	crystallin, gamma M2d2	biological_process	GO:0008150
ENSDARG00000086945	C10orf71 (1 of 2)	chromosome 10 open reading frame 71
ENSDARG00000086947	OLFM4 (5 of 8)	olfactomedin 4
ENSDARG00000087301	crygm2d14	crystallin, gamma M2d14	biological_process	GO:0008150
ENSDARG00000087623	si:dkey-119g10.5	lincRNA
ENSDARG00000087706	dicp3.3	diverse immunoglobulin domain-containing protein 3.3
ENSDARG00000087736	si:dkey-118k5.3	NACHT and LRR domain containing protein	regulation of apoptotic process	GO:0042981
ENSDARG00000087909	il4	interleukin 4	immune response	GO:0006955
ENSDARG00000088019	si:ch211-114l13.12	immunoglobulin
ENSDARG00000088654	tex15	testis expressed 15
ENSDARG00000088711	lgals1l1	lectin, galactoside-binding, soluble, 1 (galectin 1)-like 1	biological_process	GO:0008150
ENSDARG00000089043	ptpn6	protein tyrosine phosphatase, non-receptor type 6
ENSDARG00000089636	LOC100002141	T-lymphocyte surface antigen Ly-9-like
ENSDARG00000089706	LOC555317	aminopeptidase N-like
ENSDARG00000089838	si:dkey-262k9.4	si:dkey-262k9.4	ion transport	GO:0006811
ENSDARG00000089875	si:ch211-226o13.2	si:ch211-226o13.2
ENSDARG00000089946	CST7	cystatin F (leukocystatin)
ENSDARG00000089979	C24H18orf63	chromosome 18 open reading frame 63
ENSDARG00000090041	si:dkey-163m14.6	G-protein coupled receptor, rhodopsin-like	blood coagulation	GO:0007596
ENSDARG00000090428	ctrb1	chymotrypsinogen B1	proteolysis	GO:0006508
ENSDARG00000090478	TNFRSF1A (2 of 2)	tumor necrosis factor receptor superfamily, member 1A
ENSDARG00000090730	C4BPB (3 of 3)	complement component 4 binding protein, beta	complement activation	GO:0006956
ENSDARG00000090767	si:ch211-136m16.8	si:ch211-136m16.8
ENSDARG00000090890	cmklr1	chemokine-like receptor 1	G-protein coupled receptor signaling pathway	GO:0007186
ENSDARG00000091003	il34	interleukin 34	positive regulation of cell proliferation	GO:0008284
ENSDARG00000091119	FBXO40 (2 of 2)	F-box protein 40	protein ubiquitination	GO:0016567
ENSDARG00000091882	si:dkeyp-73e12.5	si:dkeyp-73e12.5
ENSDARG00000091996	si:ch211-117m20.5	si:ch211-117m20.5	cellular response to xenobiotic stimulus	GO:0071466
ENSDARG00000092703	C7H19orf12 (3 of 3)	chromosome 19 open reading frame 12	biological_process	GO:0008150
ENSDARG00000093098	CCL34b	chemokine (C-C motif) ligand 34b, duplicate 8	immune response	GO:0006955
ENSDARG00000093124	scpp8	secretory calcium-binding phosphoprotein 8
ENSDARG00000093193	chia.6	chitinase, acidic.6	carbohydrate metabolic process	GO:0005975
ENSDARG00000093248	si:dkey-238m4.4	si:dkey-238m4.4
ENSDARG00000093843	CMA1 (18 of 29)	chymase 1, mast cell	proteolysis	GO:0006508
ENSDARG00000093992	si:ch211-279g13.1	si:ch211-279g13.1
ENSDARG00000094396	si:dkey-202i12.5	processed transcript
ENSDARG00000094485	si:dkey-27h10.2	si:dkey-27h10.2
ENSDARG00000095321	si:dkey-9l20.3	si:dkey-9l20.3
ENSDARG00000095543	si:dkey-27i16.2	si:dkey-27i16.2
ENSDARG00000095556	zgc:77650	processed transcript
ENSDARG00000095798	si:dkey-119g10.3	lincRNA
ENSDARG00000095801	si:dkey-119g10.4	lincRNA
ENSDARG00000095820	si:dkey-6n3.3	lincRNA
ENSDARG00000096625	CD22 (43 of 48)	CD22 antigen (SIGLEC2)
ENSDARG00000097250	si:ch211-137j23.9	C3a anaphylatoxin chemotactic receptor-like	G-protein coupled receptor signaling pathway	GO:0007186
ENSDARG00000097470	si:ch73-322b17.3	processed transcript
ENSDARG00000097698	si:dkey-117a8.4	formyl peptide receptor 2-like	G-protein coupled receptor signaling pathway	GO:0007186
ENSDARG00000097816	si:dkey-117a8.1	si:dkey-117a8.1	G-protein coupled receptor signaling pathway	GO:0007186
ENSDARG00000097872	si:ch211-137j23.6	si:ch211-137j23.6	G-protein coupled receptor signaling pathway	GO:0007186
ENSDARG00000097901	si:ch73-90p23.1	si:ch73-90p23.1	G-protein coupled receptor signaling pathway	GO:0007186
ENSDARG00000097909	si:dkey-195m11.11	scavenger-receptor related
ENSDARG00000100008	cxcl19	LOC100003911
