# Supplementary material for: RNAseq Profiling of Leukocyte Populations in Zebrafish Larvae Reveals a cxcl11 Chemokine Gene as a Marker of Macrophage Polarization During Mycobacterial Infection
Source: Front Immunol. 2019 Apr 17;10:832. doi: 10.3389/fimmu.2019.00832 (PMC6499218; doi:10.3389/fimmu.2019.00832)
Supplement: Table S6 — Gene expression dataset in lymphoid cells. List of genes enriched (log2FC ≥ 1 and P-adj < 0.01) in lck:gfp positive lymphoid cells compared with fluorescent negative cells. Associated name and description in bold are additional annotations to the Ensembl annotation. For each gene, one relevant term from the Biological Process GO is presented. [file Table_6.XLSX]

## Sheet: zebrafish lymphoid cells
id	Updated Gene name	Updated Description	GO Term Name	GO Term Accession
ENSDARG00000000690	sypl2b	synaptophysin-like 2b [Source:ZFIN;Acc:ZDB-GENE-050417-309]	transport	GO:0006810
ENSDARG00000000796	nr4a1	nuclear receptor subfamily 4, group A, member 1 [Source:ZFIN;Acc:ZDB-GENE-040704-11]	regulation of transcription, DNA-templated	GO:0006355
ENSDARG00000000966	ncor2	nuclear receptor co-repressor 2 [Source:ZFIN;Acc:ZDB-GENE-030616-81]	hemopoiesis	GO:0030097
ENSDARG00000001285	rbm14b	RNA binding motif protein 14b [Source:ZFIN;Acc:ZDB-GENE-040426-2455]
ENSDARG00000001431	actn3b	actinin alpha 3b [Source:ZFIN;Acc:ZDB-GENE-030131-2040]
ENSDARG00000001498	skap1	src kinase associated phosphoprotein 1 [Source:ZFIN;Acc:ZDB-GENE-090721-1]
ENSDARG00000001549	sp3a	sp3a transcription factor [Source:ZFIN;Acc:ZDB-GENE-070410-111]
ENSDARG00000001767	slc29a2	solute carrier family 29 (nucleoside transporters), member 2 [Source:ZFIN;Acc:ZDB-GENE-050220-15]	transport	GO:0006810
ENSDARG00000001782	prkacba	protein kinase, cAMP-dependent, catalytic, beta a [Source:ZFIN;Acc:ZDB-GENE-040426-1351]	phosphorylation	GO:0016310
ENSDARG00000001788	atp5o	ATP synthase, H+ transporting, mitochondrial F1 complex, O subunit [Source:ZFIN;Acc:ZDB-GENE-050522-147]	ATP synthesis coupled proton transport	GO:0015986
ENSDARG00000001803	kcnh6	potassium voltage-gated channel, subfamily H (eag-related), member 6 [Source:ZFIN;Acc:ZDB-GENE-040702-5]	ion transport	GO:0006811
ENSDARG00000001933	prkag2b	protein kinase, AMP-activated, gamma 2 non-catalytic subunit b [Source:ZFIN;Acc:ZDB-GENE-070912-442]
ENSDARG00000001972	tpst2	tyrosylprotein sulfotransferase 2 [Source:ZFIN;Acc:ZDB-GENE-040426-1400]	peptidyl-tyrosine sulfation	GO:0006478
ENSDARG00000002165	psme1	proteasome activator subunit 1 [Source:ZFIN;Acc:ZDB-GENE-991110-17]
ENSDARG00000002271	zfand5b	zinc finger, AN1-type domain 5b [Source:ZFIN;Acc:ZDB-GENE-040426-875]
ENSDARG00000002353	tagapa	T-cell activation RhoGTPase activating protein a [Source:ZFIN;Acc:ZDB-GENE-040426-1877]	signal transduction	GO:0007165
ENSDARG00000002403	nusap1	nucleolar and spindle associated protein 1 [Source:ZFIN;Acc:ZDB-GENE-030827-5]	cell cycle	GO:0007049
ENSDARG00000002506	C7H16orf87	chromosome 16 open reading frame 87 [Source:HGNC Symbol;Acc:33754]	biological_process	GO:0008150
ENSDARG00000002589	mylpfb	myosin light chain, phosphorylatable, fast skeletal muscle b [Source:ZFIN;Acc:ZDB-GENE-040912-115]
ENSDARG00000002613	rpa3	replication protein A3 [Source:ZFIN;Acc:ZDB-GENE-040426-977]
ENSDARG00000002690	rabif	RAB interacting factor [Source:ZFIN;Acc:ZDB-GENE-040718-216]	small GTPase mediated signal transduction	GO:0007264
ENSDARG00000002710	ncl	nucleolin [Source:ZFIN;Acc:ZDB-GENE-030131-6986]
ENSDARG00000002754	pdcd2l	programmed cell death 2-like [Source:ZFIN;Acc:ZDB-GENE-040426-967]
ENSDARG00000002768	pvalb2	parvalbumin 2 [Source:ZFIN;Acc:ZDB-GENE-000322-4]
ENSDARG00000002797	BX908804.1	Uncharacterized protein [Source:UniProtKB/TrEMBL;Acc:F1QNN1]	protein ADP-ribosylation	GO:0006471
ENSDARG00000002959	gpr34b	G protein-coupled receptor 34b [Source:ZFIN;Acc:ZDB-GENE-040823-1]	G-protein coupled receptor signaling pathway	GO:0007186
ENSDARG00000002988	tnnt2d	troponin T2d, cardiac [Source:ZFIN;Acc:ZDB-GENE-050626-97]	regulation of muscle contraction	GO:0006937
ENSDARG00000003016	eef2b	eukaryotic translation elongation factor 2b [Source:ZFIN;Acc:ZDB-GENE-030131-5128]	cellular response to xenobiotic stimulus	GO:0071466
ENSDARG00000003022	limk1b	LIM domain kinase 1b [Source:ZFIN;Acc:ZDB-GENE-110411-106]	lipopolysaccharide biosynthetic process	GO:0009103
ENSDARG00000003027	scnm1	sodium channel modifier 1 [Source:ZFIN;Acc:ZDB-GENE-030131-415]	mRNA processing	GO:0006397
ENSDARG00000003132	apip	APAF1 interacting protein [Source:ZFIN;Acc:ZDB-GENE-040912-128]	L-methionine biosynthetic process from methylthioadenosine	GO:0019509
ENSDARG00000003153	cpsf5	cleavage and polyadenylation specific factor 5 [Source:ZFIN;Acc:ZDB-GENE-040426-1316]	mRNA polyadenylation	GO:0006378
ENSDARG00000003250	pik3cd	phosphoinositide-3-kinase, catalytic, delta polypeptide [Source:ZFIN;Acc:ZDB-GENE-040426-1128]	phosphatidylinositol phosphorylation	GO:0046854
ENSDARG00000003263	pop4	processing of precursor 4, ribonuclease P/MRP subunit [Source:ZFIN;Acc:ZDB-GENE-050522-505]	mRNA cleavage	GO:0006379
ENSDARG00000003486	ppp1caa	protein phosphatase 1, catalytic subunit, alpha isoform a [Source:ZFIN;Acc:ZDB-GENE-040516-3]
ENSDARG00000003517	impa1	inositol(myo)-1(or 4)-monophosphatase 1 [Source:ZFIN;Acc:ZDB-GENE-040718-245]	phosphatidylinositol phosphorylation	GO:0046854
ENSDARG00000003526	psma5	proteasome (prosome, macropain) subunit, alpha type,5 [Source:ZFIN;Acc:ZDB-GENE-040625-96]	proteolysis	GO:0006508
ENSDARG00000003527	mak16	MAK16 homolog (S. cerevisiae) [Source:ZFIN;Acc:ZDB-GENE-020419-35]
ENSDARG00000003599	rpl3	ribosomal protein L3 [Source:ZFIN;Acc:ZDB-GENE-030131-1291]	exocrine pancreas development	GO:0031017
ENSDARG00000003860	cbx3a	chromobox homolog 3a (HP1 gamma homolog, Drosophila) [Source:ZFIN;Acc:ZDB-GENE-030131-1158]
ENSDARG00000003904	sycp1	synaptonemal complex protein 1 [Source:ZFIN;Acc:ZDB-GENE-040910-6]	synaptonemal complex assembly	GO:0007130
ENSDARG00000003941	rrs1	RRS1 ribosome biogenesis regulator homolog (S. cerevisiae) [Source:ZFIN;Acc:ZDB-GENE-030131-9345]	ribosome biogenesis	GO:0042254
ENSDARG00000004034	arhgdig	Rho GDP dissociation inhibitor (GDI) gamma [Source:ZFIN;Acc:ZDB-GENE-040426-1493]
ENSDARG00000004131	rttn	rotatin [Source:ZFIN;Acc:ZDB-GENE-090609-5]
ENSDARG00000004169	stmn1a	stathmin 1a [Source:ZFIN;Acc:ZDB-GENE-031006-14]	regulation of microtubule polymerization or depolymerization	GO:0031110
ENSDARG00000004251	dhfr	dihydrofolate reductase [Source:ZFIN;Acc:ZDB-GENE-010406-5]	embryonic morphogenesis	GO:0048598
ENSDARG00000004301	rhogb	ras homolog gene family, member Gb [Source:ZFIN;Acc:ZDB-GENE-030131-8877]	GTP catabolic process	GO:0006184
ENSDARG00000004311	ldlrap1a	low density lipoprotein receptor adaptor protein 1a [Source:ZFIN;Acc:ZDB-GENE-030328-13]
ENSDARG00000004427	dpy30	dpy-30 homolog (C. elegans) [Source:ZFIN;Acc:ZDB-GENE-040718-136]
ENSDARG00000004460	desi2	desumoylating isopeptidase 2 [Source:ZFIN;Acc:ZDB-GENE-040801-39]	convergent extension involved in gastrulation	GO:0060027
ENSDARG00000004497	tspan33	tetraspanin 33 [Source:ZFIN;Acc:ZDB-GENE-040718-361]	biological_process	GO:0008150
ENSDARG00000004618	stx2a	syntaxin 2a [Source:ZFIN;Acc:ZDB-GENE-040801-80]	intracellular protein transport	GO:0006886
ENSDARG00000004713	mad2l1	MAD2 mitotic arrest deficient-like 1 (yeast) [Source:ZFIN;Acc:ZDB-GENE-030515-3]	mitotic spindle assembly checkpoint	GO:0007094
ENSDARG00000004757	ybx1	Y box binding protein 1 [Source:ZFIN;Acc:ZDB-GENE-000629-3]	regulation of transcription, DNA-templated	GO:0006355
ENSDARG00000004926	slbp	stem-loop binding protein [Source:ZFIN;Acc:ZDB-GENE-030131-9686]
ENSDARG00000004956	zmat2	zinc finger, matrin type 2 [Source:ZFIN;Acc:ZDB-GENE-030131-3197]
ENSDARG00000005128	rnaseh2b	ribonuclease H2, subunit B [Source:ZFIN;Acc:ZDB-GENE-040426-1090]
ENSDARG00000005220	pdcd6	programmed cell death 6 [Source:ZFIN;Acc:ZDB-GENE-040426-1307]
ENSDARG00000005221	desmb	desmin b [Source:ZFIN;Acc:ZDB-GENE-061027-102]	muscle contraction	GO:0006936
ENSDARG00000005230	ssr2	signal sequence receptor, beta [Source:ZFIN;Acc:ZDB-GENE-010413-1]
ENSDARG00000005414	grapa	GRB2-related adaptor protein a [Source:ZFIN;Acc:ZDB-GENE-050522-347]
ENSDARG00000005423	pgam1a	phosphoglycerate mutase 1a [Source:ZFIN;Acc:ZDB-GENE-030131-1827]	glycolytic process	GO:0006096
ENSDARG00000005481	nfkbiaa	nuclear factor of kappa light polypeptide gene enhancer in B-cells inhibitor, alpha a [Source:ZFIN;Acc:ZDB-GENE-040426-2227]	response to virus	GO:0009615
ENSDARG00000005513	naca	nascent polypeptide-associated complex alpha polypeptide [Source:ZFIN;Acc:ZDB-GENE-020423-4]	myofibril assembly	GO:0030239
ENSDARG00000005565	entpd8	ectonucleoside triphosphate diphosphohydrolase 8 [Source:ZFIN;Acc:ZDB-GENE-040724-142]
ENSDARG00000005791	rpl28	ribosomal protein L28 [Source:ZFIN;Acc:ZDB-GENE-040930-10]	embryo development	GO:0009790
ENSDARG00000005926	ak2	adenylate kinase 2 [Source:ZFIN;Acc:ZDB-GENE-030131-512]	leukocyte differentiation	GO:0002521
ENSDARG00000005944	gnb1b	guanine nucleotide binding protein (G protein), beta polypeptide 1b [Source:ZFIN;Acc:ZDB-GENE-040426-2855]
ENSDARG00000005972	ric8b	resistance to inhibitors of cholinesterase 8 homolog B [Source:ZFIN;Acc:ZDB-GENE-030131-6435]
ENSDARG00000006038	aebp2	AE binding protein 2 [Source:ZFIN;Acc:ZDB-GENE-040426-2885]	chromatin modification	GO:0016568
ENSDARG00000006074	uck2a	uridine-cytidine kinase 2a [Source:ZFIN;Acc:ZDB-GENE-030131-7158]	CTP salvage	GO:0044211
ENSDARG00000006200	EIF4G1 (1 of 3)	eukaryotic translation initiation factor 4 gamma, 1 [Source:HGNC Symbol;Acc:3296]
ENSDARG00000006260	tuba8l4	tubulin, alpha 8 like 4 [Source:ZFIN;Acc:ZDB-GENE-040426-860]	GTP catabolic process	GO:0006184
ENSDARG00000006308	ptpn18	protein tyrosine phosphatase, non-receptor type 18 [Source:ZFIN;Acc:ZDB-GENE-050320-12]	dephosphorylation	GO:0016311
ENSDARG00000006316	rpl23a	ribosomal protein L23a [Source:ZFIN;Acc:ZDB-GENE-030131-7479]	pancreas development	GO:0031016
ENSDARG00000006399	ywhae1	tyrosine 3-monooxygenase/tryptophan 5-monooxygenase activation protein, epsilon polypeptide 1 [Source:ZFIN;Acc:ZDB-GENE-030131-779]	oxidation-reduction process	GO:0055114
ENSDARG00000006408	hmgb3b	high-mobility group box 3b [Source:ZFIN;Acc:ZDB-GENE-050417-290]
ENSDARG00000006413	rpl38	ribosomal protein L38 [Source:ZFIN;Acc:ZDB-GENE-030131-8752]	embryo development	GO:0009790
ENSDARG00000006427	fabp2	fatty acid binding protein 2, intestinal [Source:ZFIN;Acc:ZDB-GENE-991019-5]	transport	GO:0006810
ENSDARG00000006468	grap2a	GRB2-related adaptor protein 2a [Source:ZFIN;Acc:ZDB-GENE-050417-275]
ENSDARG00000006545	rgp1	RGP1 retrograde golgi transport homolog (S. cerevisiae) [Source:ZFIN;Acc:ZDB-GENE-040718-352]	biological_process	GO:0008150
ENSDARG00000006691	rpl12	ribosomal protein L12 [Source:ZFIN;Acc:ZDB-GENE-030131-5297]	translation	GO:0006412
ENSDARG00000006812	wdr26b	WD repeat domain 26b [Source:ZFIN;Acc:ZDB-GENE-041014-277]
ENSDARG00000006915	arl8ba	ADP-ribosylation factor-like 8Ba [Source:ZFIN;Acc:ZDB-GENE-030131-9370]	cell cycle	GO:0007049
ENSDARG00000007018	ms4a17a.6	membrane-spanning 4-domains, subfamily A, member 17A.6 [Source:ZFIN;Acc:ZDB-GENE-070209-265]
ENSDARG00000007034	hnrpkl	heterogeneous nuclear ribonucleoprotein K, like [Source:ZFIN;Acc:ZDB-GENE-040426-1923]	biological_process	GO:0008150
ENSDARG00000007065	mrps18b	mitochondrial ribosomal protein S18B [Source:ZFIN;Acc:ZDB-GENE-050417-278]	translation	GO:0006412
ENSDARG00000007221	pbk	PDZ binding kinase [Source:ZFIN;Acc:ZDB-GENE-030523-2]	phosphorylation	GO:0016310
ENSDARG00000007285	mrp63	mitochondrial ribosomal protein 63 [Source:ZFIN;Acc:ZDB-GENE-040426-1745]
ENSDARG00000007320	rpl7	ribosomal protein L7 [Source:ZFIN;Acc:ZDB-GENE-030131-8654]	regulation of cell cycle	GO:0051726
ENSDARG00000007323	chmp4b	chromatin modifying protein 4B [Source:ZFIN;Acc:ZDB-GENE-040426-2812]	protein transport	GO:0015031
ENSDARG00000007329	tbx16	T-box gene 16 [Source:ZFIN;Acc:ZDB-GENE-990615-5]	angiogenesis	GO:0001525
ENSDARG00000007358	cxcr3.1	chemokine (C-X-C motif) receptor 3, tandem duplicate 1 [Source:ZFIN;Acc:ZDB-GENE-060130-38]	inflammatory response	GO:0006954
ENSDARG00000007387	irf2a	interferon regulatory factor 2a [Source:ZFIN;Acc:ZDB-GENE-030131-4135]
ENSDARG00000007603	stxbp2	syntaxin binding protein 2 [Source:ZFIN;Acc:ZDB-GENE-040426-2482]	vesicle docking involved in exocytosis	GO:0006904
ENSDARG00000007708	nsa2	NSA2 ribosome biogenesis homolog (S. cerevisiae) [Source:ZFIN;Acc:ZDB-GENE-030131-488]
ENSDARG00000007720	sub1b	SUB1 homolog b (S. cerevisiae) [Source:ZFIN;Acc:ZDB-GENE-040718-209]	regulation of transcription, DNA-templated	GO:0006355
ENSDARG00000007737	zyg11	zyg-11 homolog (C. elegans) [Source:ZFIN;Acc:ZDB-GENE-041014-17]
ENSDARG00000007760	spg21	spastic paraplegia 21 (H. sapiens) [Source:ZFIN;Acc:ZDB-GENE-040426-2722]
ENSDARG00000007971	cks1b	CDC28 protein kinase regulatory subunit 1B [Source:ZFIN;Acc:ZDB-GENE-040801-112]	cell cycle	GO:0007049
ENSDARG00000007989	nedd8	neural precursor cell expressed, developmentally down-regulated 8 [Source:ZFIN;Acc:ZDB-GENE-030616-588]
ENSDARG00000008049	si:dkey-42i9.4	si:dkey-42i9.4 [Source:ZFIN;Acc:ZDB-GENE-030131-8398]	biological_process	GO:0008150
ENSDARG00000008068	tma16	translation machinery associated 16 homolog (S. cerevisiae) [Source:ZFIN;Acc:ZDB-GENE-050522-20]
ENSDARG00000008109	eef1da	elongation factor-1, delta, a [Source:ZFIN;Acc:ZDB-GENE-040426-2740]	translation	GO:0006412
ENSDARG00000008480	trmt61a	tRNA methyltransferase 61 homolog A (S. cerevisiae) [Source:ZFIN;Acc:ZDB-GENE-040718-5]	methylation	GO:0032259
ENSDARG00000008502	pno1	partner of NOB1 homolog (S. cerevisiae) [Source:ZFIN;Acc:ZDB-GENE-040426-1419]
ENSDARG00000008503	glcci1	glucocorticoid induced transcript 1 [Source:ZFIN;Acc:ZDB-GENE-031010-41]	glomerular filtration	GO:0003094
ENSDARG00000008811	cmtm3	CKLF-like MARVEL transmembrane domain containing 3 [Source:ZFIN;Acc:ZDB-GENE-040801-206]	biological_process	GO:0008150
ENSDARG00000008840	hmbsa	hydroxymethylbilane synthase a [Source:ZFIN;Acc:ZDB-GENE-040426-1375]	peptidyl-pyrromethane cofactor linkage	GO:0018160
ENSDARG00000008867	rap1b	RAS related protein 1b [Source:ZFIN;Acc:ZDB-GENE-030131-9662]	convergent extension	GO:0060026
ENSDARG00000008936	sec11a	SEC11 homolog A (S. cerevisiae) [Source:ZFIN;Acc:ZDB-GENE-040718-227]	proteolysis	GO:0006508
ENSDARG00000009208	prkcda	protein kinase C, delta a [Source:ZFIN;Acc:ZDB-GENE-030131-6503]	apoptotic process	GO:0006915
ENSDARG00000009212	ppiaa	peptidylprolyl isomerase Aa (cyclophilin A) [Source:ZFIN;Acc:ZDB-GENE-030131-8556]	protein folding	GO:0006457
ENSDARG00000009267	zgc:136439	zgc:136439 [Source:ZFIN;Acc:ZDB-GENE-060421-2858]	biosynthetic process	GO:0009058
ENSDARG00000009285	rpl15	ribosomal protein L15 [Source:ZFIN;Acc:ZDB-GENE-040801-183]	translation	GO:0006412
ENSDARG00000009313	NAPSA	napsin A aspartic peptidase [Source:HGNC Symbol;Acc:13395]	proteolysis	GO:0006508
ENSDARG00000009447	atp5g3b	ATP synthase, H+ transporting, mitochondrial F0 complex, subunit c3 (subunit 9) genome duplicate b [Source:ZFIN;Acc:ZDB-GENE-020814-1]	ATP hydrolysis coupled proton transport	GO:0015991
ENSDARG00000009640	psmb1	proteasome (prosome, macropain) subunit, beta type, 1 [Source:ZFIN;Acc:ZDB-GENE-040618-2]	proteolysis	GO:0006508
ENSDARG00000009657	fgfr1op2	FGFR1 oncogene partner 2 [Source:ZFIN;Acc:ZDB-GENE-030131-7451]
ENSDARG00000009753	sf3b14	splicing factor 3B [Source:ZFIN;Acc:ZDB-GENE-040625-36]
ENSDARG00000009779	mcl1a	myeloid cell leukemia sequence 1a [Source:ZFIN;Acc:ZDB-GENE-000511-7]	chordate embryonic development	GO:0043009
ENSDARG00000009782	myh11a	myosin, heavy polypeptide 11, smooth muscle a [Source:ZFIN;Acc:ZDB-GENE-050531-1]	digestive tract development	GO:0048565
ENSDARG00000009871	snrpc	small nuclear ribonucleoprotein polypeptide C [Source:ZFIN;Acc:ZDB-GENE-020419-26]	mRNA 5'-splice site recognition	GO:0000395
ENSDARG00000009890	CR936442.1	Uncharacterized protein [Source:UniProtKB/TrEMBL;Acc:A5WV53]
ENSDARG00000009933	lmnb2	lamin B2 [Source:ZFIN;Acc:ZDB-GENE-990630-13]
ENSDARG00000009939	micu2	mitochondrial calcium uptake 2 [Source:ZFIN;Acc:ZDB-GENE-030131-3374]
ENSDARG00000009950	edf1	endothelial differentiation-related factor 1 [Source:ZFIN;Acc:ZDB-GENE-040426-1710]	regulation of transcription, DNA-templated	GO:0006355
ENSDARG00000010059	itpkb	inositol-trisphosphate 3-kinase B [Source:ZFIN;Acc:ZDB-GENE-041014-166]
ENSDARG00000010113	ndufb8	NADH dehydrogenase (ubiquinone) 1 beta subcomplex, 8 [Source:ZFIN;Acc:ZDB-GENE-040426-1858]	mitochondrial electron transport, NADH to ubiquinone	GO:0006120
ENSDARG00000010160	rps15a	ribosomal protein S15a [Source:ZFIN;Acc:ZDB-GENE-030131-8708]	brain development	GO:0007420
ENSDARG00000010244	rpl22l1	ribosomal protein L22-like 1 [Source:ZFIN;Acc:ZDB-GENE-060804-3]	translation	GO:0006412
ENSDARG00000010246	prmt1	protein arginine methyltransferase 1 [Source:ZFIN;Acc:ZDB-GENE-030131-693]	convergent extension involved in gastrulation	GO:0060027
ENSDARG00000010255	bin2b	bridging integrator 2b [Source:ZFIN;Acc:ZDB-GENE-030131-5598]
ENSDARG00000010317	gpr183	G protein-coupled receptor 183 [Source:ZFIN;Acc:ZDB-GENE-070615-28]	G-protein coupled receptor signaling pathway	GO:0007186
ENSDARG00000010384	lpar5a	lysophosphatidic acid receptor 5a [Source:ZFIN;Acc:ZDB-GENE-030131-1193]	G-protein coupled receptor signaling pathway	GO:0007186
ENSDARG00000010481	bzw1a	basic leucine zipper and W2 domains 1a [Source:ZFIN;Acc:ZDB-GENE-030131-3951]	regulation of transcription, DNA-templated	GO:0006355
ENSDARG00000010516	rpl21	ribosomal protein L21 [Source:ZFIN;Acc:ZDB-GENE-030131-8512]	translation	GO:0006412
ENSDARG00000010553	mmgt1	membrane magnesium transporter 1 [Source:ZFIN;Acc:ZDB-GENE-040801-65]	ion transmembrane transport	GO:0034220
ENSDARG00000010619	themis	thymocyte selection associated [Source:ZFIN;Acc:ZDB-GENE-041008-160]	multicellular organismal development	GO:0007275
ENSDARG00000010721	2006-09-01	septin 6 [Source:ZFIN;Acc:ZDB-GENE-030131-1414]	cell cycle	GO:0007049
ENSDARG00000010792	cdc25	cell division cycle 25 homolog [Source:ZFIN;Acc:ZDB-GENE-000330-5]	mitotic M phase	GO:0000087
ENSDARG00000010831	churc1	churchill domain containing 1 [Source:ZFIN;Acc:ZDB-GENE-041001-150]	multicellular organismal development	GO:0007275
ENSDARG00000010853	cmtm6	CKLF-like MARVEL transmembrane domain containing 6 [Source:ZFIN;Acc:ZDB-GENE-030729-15]
ENSDARG00000010965	psma8	proteasome (prosome, macropain) subunit, alpha type, 8 [Source:ZFIN;Acc:ZDB-GENE-040426-2194]	proteolysis	GO:0006508
ENSDARG00000011023	pdlim3a	PDZ and LIM domain 3a [Source:ZFIN;Acc:ZDB-GENE-050505-1]
ENSDARG00000011125	snrpb	small nuclear ribonucleoprotein polypeptides B and B1 [Source:ZFIN;Acc:ZDB-GENE-040426-1819]
ENSDARG00000011201	rplp2l	ribosomal protein, large P2, like [Source:ZFIN;Acc:ZDB-GENE-070327-2]	embryo development	GO:0009790
ENSDARG00000011272	UQCC2	ubiquinol-cytochrome c reductase complex assembly factor 2 [Source:HGNC Symbol;Acc:21237]	regulation of insulin secretion	GO:0050796
ENSDARG00000011334	ncaldb	neurocalcin delta b [Source:ZFIN;Acc:ZDB-GENE-040808-37]
ENSDARG00000011360	nfatc2ip	nuclear factor of activated T-cells, cytoplasmic, calcineurin-dependent 2 interacting protein [Source:ZFIN;Acc:ZDB-GENE-030131-9520]
ENSDARG00000011376	zgc:77816	zgc:77816 [Source:ZFIN;Acc:ZDB-GENE-040426-1884]	DNA catabolic process	GO:0006308
ENSDARG00000011405	rps9	ribosomal protein S9 [Source:ZFIN;Acc:ZDB-GENE-010724-15]	translation	GO:0006412
ENSDARG00000011506	lpcat1	lysophosphatidylcholine acyltransferase 1 [Source:ZFIN;Acc:ZDB-GENE-060503-915]	lipid metabolic process	GO:0006629
ENSDARG00000011511	mif4gda	MIF4G domain containing a [Source:ZFIN;Acc:ZDB-GENE-040426-1382]	regulation of translation	GO:0006417
ENSDARG00000011519	myl4	myosin, light chain 4, alkali; atrial, embryonic [Source:ZFIN;Acc:ZDB-GENE-050626-112]
ENSDARG00000011555	spag7	sperm associated antigen 7 [Source:ZFIN;Acc:ZDB-GENE-040426-1632]
ENSDARG00000011740	u2af2b	U2 small nuclear RNA auxiliary factor 2b [Source:ZFIN;Acc:ZDB-GENE-040426-1881]	female sex differentiation	GO:0046660
ENSDARG00000011769	cpm	carboxypeptidase M [Source:ZFIN;Acc:ZDB-GENE-041210-191]	metabolic process	GO:0008152
ENSDARG00000011809	mical1	microtubule associated monooxygenase, calponin and LIM domain containing 1 [Source:ZFIN;Acc:ZDB-GENE-081022-3]
ENSDARG00000011818	batf	basic leucine zipper transcription factor, ATF-like [Source:ZFIN;Acc:ZDB-GENE-041014-291]	cell differentiation	GO:0030154
ENSDARG00000011841	atp5l	ATP synthase, H+ transporting, mitochondrial F0 complex, subunit g [Source:ZFIN;Acc:ZDB-GENE-030131-5177]	ATP synthesis coupled proton transport	GO:0015986
ENSDARG00000011921	txnl1	thioredoxin-like 1 [Source:ZFIN;Acc:ZDB-GENE-040426-701]	cell redox homeostasis	GO:0045454
ENSDARG00000012076	apoa1a	apolipoprotein A-Ia [Source:ZFIN;Acc:ZDB-GENE-990415-14]	cholesterol biosynthetic process	GO:0006695
ENSDARG00000012177	rab4b	RAB4B, member RAS oncogene family [Source:ZFIN;Acc:ZDB-GENE-040822-15]	GTP catabolic process	GO:0006184
ENSDARG00000012247	def6a	differentially expressed in FDCP 6a homolog (mouse) [Source:ZFIN;Acc:ZDB-GENE-040426-1246]	cell migration involved in gastrulation	GO:0042074
ENSDARG00000012274	eif4e1c	eukaryotic translation initiation factor 4E family member 1c [Source:ZFIN;Acc:ZDB-GENE-050417-398]	translation	GO:0006412
ENSDARG00000012325	GEN1	GEN1 Holliday junction 5' flap endonuclease [Source:HGNC Symbol;Acc:26881]	cellular response to DNA damage stimulus	GO:0006974
ENSDARG00000012505	u2af2a	U2 small nuclear RNA auxiliary factor 2a [Source:ZFIN;Acc:ZDB-GENE-050706-131]	female sex differentiation	GO:0046660
ENSDARG00000012519	hcfc1b	host cell factor C1b [Source:ZFIN;Acc:ZDB-GENE-030131-2411]
ENSDARG00000012874	SNAP23 (1 of 2)	synaptosomal-associated protein, 23kDa [Source:HGNC Symbol;Acc:11131]	biological_process	GO:0008150
ENSDARG00000013012	rpl36	ribosomal protein L36 [Source:ZFIN;Acc:ZDB-GENE-040622-2]	brain development	GO:0007420
ENSDARG00000013274	eif4eb	eukaryotic translation initiation factor 4eb [Source:ZFIN;Acc:ZDB-GENE-041121-14]	translation	GO:0006412
ENSDARG00000013307	rpl19	ribosomal protein L19 [Source:ZFIN;Acc:ZDB-GENE-040426-2290]	translation	GO:0006412
ENSDARG00000013382	CWC15	CWC15 spliceosome-associated protein homolog (S. cerevisiae) [Source:HGNC Symbol;Acc:26939]	mRNA splicing, via spliceosome	GO:0000398
ENSDARG00000013390	CABZ01088365.1	Uncharacterized protein [Source:UniProtKB/TrEMBL;Acc:E7EZT0]	signal transduction	GO:0007165
ENSDARG00000013489	gltscr2	glioma tumor suppressor candidate region gene 2 [Source:ZFIN;Acc:ZDB-GENE-051120-21]	biological_process	GO:0008150
ENSDARG00000013539	ikzf1	IKAROS family zinc finger 1 (Ikaros) [Source:ZFIN;Acc:ZDB-GENE-980526-304]	B cell differentiation	GO:0030183
ENSDARG00000013704	cers2a	ceramide synthase 2a [Source:ZFIN;Acc:ZDB-GENE-020808-2]	regulation of transcription, DNA-templated	GO:0006355
ENSDARG00000013800	snrpd3	small nuclear ribonucleoprotein D3 polypeptide [Source:ZFIN;Acc:ZDB-GENE-040625-55]
ENSDARG00000013822	anapc16	anaphase promoting complex subunit 16 [Source:ZFIN;Acc:ZDB-GENE-050417-430]
ENSDARG00000013863	fam133b	family with sequence similarity 133, member B [Source:ZFIN;Acc:ZDB-GENE-060503-229]	biological_process	GO:0008150
ENSDARG00000013916	ptpn6	protein tyrosine phosphatase, non-receptor type 6 [Source:ZFIN;Acc:ZDB-GENE-030131-7513]	dephosphorylation	GO:0016311
ENSDARG00000013931	eif3m	eukaryotic translation initiation factor 3, subunit M [Source:ZFIN;Acc:ZDB-GENE-040426-2643]	formation of translation preinitiation complex	GO:0001731
ENSDARG00000013938	psmb3	proteasome (prosome, macropain) subunit, beta type, 3 [Source:ZFIN;Acc:ZDB-GENE-040426-2682]	proteolysis	GO:0006508
ENSDARG00000014013	lbr	lamin B receptor [Source:ZFIN;Acc:ZDB-GENE-030804-11]	cell migration involved in gastrulation	GO:0042074
ENSDARG00000014083	wdr82	WD repeat domain containing 82 [Source:ZFIN;Acc:ZDB-GENE-030131-333]
ENSDARG00000014165	ssr3	signal sequence receptor, gamma [Source:ZFIN;Acc:ZDB-GENE-030131-9134]	cotranslational protein targeting to membrane	GO:0006613
ENSDARG00000014196	myl1	myosin, light chain 1, alkali; skeletal, fast [Source:ZFIN;Acc:ZDB-GENE-030131-8109]
ENSDARG00000014274	rfc2	replication factor C (activator 1) 2 [Source:ZFIN;Acc:ZDB-GENE-050306-29]	DNA replication	GO:0006260
ENSDARG00000014289	mettl10	methyltransferase like 10 [Source:ZFIN;Acc:ZDB-GENE-050306-30]	lipid biosynthetic process	GO:0008610
ENSDARG00000014310	arl1	ADP-ribosylation factor-like 1 [Source:ZFIN;Acc:ZDB-GENE-040718-175]	activation of phospholipase D activity	GO:0031584
ENSDARG00000014403	lnpep	leucyl/cystinyl aminopeptidase [Source:ZFIN;Acc:ZDB-GENE-030131-1534]	proteolysis	GO:0006508
ENSDARG00000014433	myl12.1	myosin, light chain 12, genome duplicate 1 [Source:ZFIN;Acc:ZDB-GENE-030131-4918]
ENSDARG00000014439	dgkza	diacylglycerol kinase, zeta a [Source:ZFIN;Acc:ZDB-GENE-111104-3]	intracellular signal transduction	GO:0035556
ENSDARG00000014498	yth2	YTH domain family 2 [Source:ZFIN;Acc:ZDB-GENE-040426-948]
ENSDARG00000014499	nutf2l	nuclear transport factor 2, like [Source:ZFIN;Acc:ZDB-GENE-020416-1]	transport	GO:0006810
ENSDARG00000014536	pfdn1	prefoldin subunit 1 [Source:ZFIN;Acc:ZDB-GENE-050306-50]	protein folding	GO:0006457
ENSDARG00000014690	rps4x	ribosomal protein S4, X-linked [Source:ZFIN;Acc:ZDB-GENE-040927-19]	brain development	GO:0007420
ENSDARG00000014731	cacybp	calcyclin binding protein [Source:ZFIN;Acc:ZDB-GENE-040426-2579]
ENSDARG00000014817	ranbp1	RAN binding protein 1 [Source:ZFIN;Acc:ZDB-GENE-040426-2548]	intracellular transport	GO:0046907
ENSDARG00000014830	faua	Finkel-Biskis-Reilly murine sarcoma virus (FBR-MuSV) ubiquitously expressed a [Source:ZFIN;Acc:ZDB-GENE-040426-1700]	translation	GO:0006412
ENSDARG00000014867	rpl8	ribosomal protein L8 [Source:ZFIN;Acc:ZDB-GENE-040426-1670]	translation	GO:0006412
ENSDARG00000014916	slc10a2	solute carrier family 10 (sodium/bile acid cotransporter family), member 2 [Source:ZFIN;Acc:ZDB-GENE-040426-1328]	organic anion transport	GO:0015711
ENSDARG00000014941	tprkb	Tp53rk binding protein [Source:ZFIN;Acc:ZDB-GENE-041114-68]	biological_process	GO:0008150
ENSDARG00000015003	arhgap4b	Rho GTPase activating protein 4b [Source:ZFIN;Acc:ZDB-GENE-090311-38]	signal transduction	GO:0007165
ENSDARG00000015111	ddx39ab	DEAD (Asp-Glu-Ala-Asp) box polypeptide 39Ab [Source:ZFIN;Acc:ZDB-GENE-040426-2902]
ENSDARG00000015128	rpl27	ribosomal protein L27 [Source:ZFIN;Acc:ZDB-GENE-030131-4343]	translation	GO:0006412
ENSDARG00000015149	wasa	Wiskott-Aldrich syndrome (eczema-thrombocytopenia) a [Source:ZFIN;Acc:ZDB-GENE-081104-419]	actin filament organization	GO:0007015
ENSDARG00000015199	cblb	Cas-Br-M (murine) ecotropic retroviral transforming sequence b [Source:ZFIN;Acc:ZDB-GENE-030616-417]	cell surface receptor signaling pathway	GO:0007166
ENSDARG00000015394	thoc7	THO complex 7 [Source:ZFIN;Acc:ZDB-GENE-040801-17]	mRNA processing	GO:0006397
ENSDARG00000015429	rhoac	ras homolog gene family, member Ac [Source:ZFIN;Acc:ZDB-GENE-040426-2665]	GTP catabolic process	GO:0006184
ENSDARG00000015490	rpl24	ribosomal protein L24 [Source:ZFIN;Acc:ZDB-GENE-020419-25]
ENSDARG00000015524	prps1a	phosphoribosyl pyrophosphate synthetase 1A [Source:ZFIN;Acc:ZDB-GENE-011212-5]	cellular biosynthetic process	GO:0044249
ENSDARG00000015722	kctd5	potassium channel tetramerisation domain containing 5 [Source:ZFIN;Acc:ZDB-GENE-030131-727]	protein homooligomerization	GO:0051260
ENSDARG00000015752	zap70	zeta-chain (TCR) associated protein kinase [Source:ZFIN;Acc:ZDB-GENE-050522-257]	intracellular signal transduction	GO:0035556
ENSDARG00000015862	rpl5b	ribosomal protein L5b [Source:ZFIN;Acc:ZDB-GENE-040625-93]	translation	GO:0006412
ENSDARG00000015865	trim25	tripartite motif-containing 25 [Source:ZFIN;Acc:ZDB-GENE-040426-797]
ENSDARG00000015890	maf	v-maf musculoaponeurotic fibrosarcoma (avian) oncogene homolog [Source:ZFIN;Acc:ZDB-GENE-010605-2]	regulation of transcription, DNA-templated	GO:0006355
ENSDARG00000015930	rwdd1	RWD domain containing 1 [Source:ZFIN;Acc:ZDB-GENE-040718-270]
ENSDARG00000015946	slc44a1a	solute carrier family 44, member 1a [Source:ZFIN;Acc:ZDB-GENE-050417-204]	biological_process	GO:0008150
ENSDARG00000015978	COX5B (2 of 3)	cytochrome c oxidase subunit Vb [Source:HGNC Symbol;Acc:2269]
ENSDARG00000016081	cldn15la	claudin 15-like a [Source:ZFIN;Acc:ZDB-GENE-010328-12]
ENSDARG00000016156	fam53b	family with sequence similarity 53, member B [Source:ZFIN;Acc:ZDB-GENE-040426-2495]	fin regeneration	GO:0031101
ENSDARG00000016280	eif1ad	eukaryotic translation initiation factor 1A domain containing [Source:ZFIN;Acc:ZDB-GENE-040426-1199]	translational initiation	GO:0006413
ENSDARG00000016368	zbtb8os	zinc finger and BTB domain containing 8 opposite strand [Source:ZFIN;Acc:ZDB-GENE-050417-176]	biological_process	GO:0008150
ENSDARG00000016405	hug	HuG [Source:ZFIN;Acc:ZDB-GENE-000210-17]
ENSDARG00000016516	rbm8a	RNA binding motif protein 8A [Source:ZFIN;Acc:ZDB-GENE-050306-51]	mRNA processing	GO:0006397
ENSDARG00000016526	gata3	GATA-binding protein 3 [Source:ZFIN;Acc:ZDB-GENE-990415-82]	ectodermal placode formation	GO:0060788
ENSDARG00000016541	BX004980.1	Uncharacterized protein [Source:UniProtKB/TrEMBL;Acc:E7EZR2]
ENSDARG00000016695	p2rx1	purinergic receptor P2X, ligand-gated ion channel, 1 [Source:ZFIN;Acc:ZDB-GENE-030319-1]	cation transport	GO:0006812
ENSDARG00000016754	tbca	tubulin cofactor a [Source:ZFIN;Acc:ZDB-GENE-040426-962]	tubulin complex assembly	GO:0007021
ENSDARG00000016789	ALOXE3	arachidonate lipoxygenase 3 [Source:HGNC Symbol;Acc:13743]	oxidation-reduction process	GO:0055114
ENSDARG00000016855	sf3b5	splicing factor 3b, subunit 5 [Source:ZFIN;Acc:ZDB-GENE-040718-181]
ENSDARG00000016889	eif3g	eukaryotic translation initiation factor 3, subunit G [Source:ZFIN;Acc:ZDB-GENE-040426-1076]	formation of translation preinitiation complex	GO:0001731
ENSDARG00000016964	MCUR1	mitochondrial calcium uniporter regulator 1 [Source:HGNC Symbol;Acc:21097]
ENSDARG00000017067	chordc1b	cysteine and histidine-rich domain (CHORD) containing 1b [Source:ZFIN;Acc:ZDB-GENE-040426-1288]
ENSDARG00000017084	bud31	BUD31 homolog (yeast) [Source:ZFIN;Acc:ZDB-GENE-040720-3]
ENSDARG00000017086	asb12a	ankyrin repeat and SOCS box-containing protein 12a [Source:ZFIN;Acc:ZDB-GENE-030131-1647]	intracellular signal transduction	GO:0035556
ENSDARG00000017219	pabpc1a	poly A binding protein, cytoplasmic 1 a [Source:ZFIN;Acc:ZDB-GENE-030131-3238]	heart development	GO:0007507
ENSDARG00000017235	eif5a	eukaryotic translation initiation factor 5A [Source:ZFIN;Acc:ZDB-GENE-040426-2229]	peptidyl-lysine modification to peptidyl-hypusine	GO:0008612
ENSDARG00000017441	mylz3	myosin, light polypeptide 3, skeletal muscle [Source:ZFIN;Acc:ZDB-GENE-000322-6]
ENSDARG00000017565	itk	IL2-inducible T-cell kinase [Source:ZFIN;Acc:ZDB-GENE-990415-261]	intracellular signal transduction	GO:0035556
ENSDARG00000017568	hnrnpabb	heterogeneous nuclear ribonucleoprotein A/Bb [Source:ZFIN;Acc:ZDB-GENE-040426-2516]
ENSDARG00000017653	rgs13	regulator of G-protein signaling 13 [Source:ZFIN;Acc:ZDB-GENE-070410-138]	positive regulation of GTPase activity	GO:0043547
ENSDARG00000017687	dnajc5gb	DnaJ (Hsp40) homolog, subfamily C, member 5 gamma b [Source:ZFIN;Acc:ZDB-GENE-040426-1238]
ENSDARG00000017757	pik3cg	phosphoinositide-3-kinase, catalytic, gamma polypeptide [Source:ZFIN;Acc:ZDB-GENE-040426-2532]	neutrophil chemotaxis	GO:0030593
ENSDARG00000017775	atp5g3a	ATP synthase, H+ transporting, mitochondrial Fo complex, subunit C3 (subunit 9), genome duplicate a [Source:ZFIN;Acc:ZDB-GENE-040426-857]	ATP hydrolysis coupled proton transport	GO:0015991
ENSDARG00000017844	copz1	coatomer protein complex, subunit zeta 1 [Source:ZFIN;Acc:ZDB-GENE-000406-6]	intracellular protein transport	GO:0006886
ENSDARG00000017985	C1H4orf33	chromosome 4 open reading frame 33 [Source:HGNC Symbol;Acc:27025]
ENSDARG00000018006	vrk1	vaccinia related kinase 1 [Source:ZFIN;Acc:ZDB-GENE-040426-2709]	protein phosphorylation	GO:0006468
ENSDARG00000018119	cox5ab	cytochrome c oxidase subunit Vab [Source:ZFIN;Acc:ZDB-GENE-030131-5162]	embryonic organ development	GO:0048568
ENSDARG00000018328	rhoad	ras homolog gene family, member Ad [Source:ZFIN;Acc:ZDB-GENE-040718-144]	GTP catabolic process	GO:0006184
ENSDARG00000018334	rpl35	ribosomal protein L35 [Source:ZFIN;Acc:ZDB-GENE-020419-2]	embryo development	GO:0009790
ENSDARG00000018425	si:ch211-175g6.7	si:ch211-175g6.7 [Source:ZFIN;Acc:ZDB-GENE-030131-6611]
ENSDARG00000018432	m6pr	mannose-6-phosphate receptor (cation dependent) [Source:ZFIN;Acc:ZDB-GENE-040426-2285]	mannose transport	GO:0015761
ENSDARG00000018602	rab5aa	RAB5A, member RAS oncogene family, a [Source:ZFIN;Acc:ZDB-GENE-030131-139]	GTP catabolic process	GO:0006184
ENSDARG00000018971	b3gnt5a	UDP-GlcNAc:betaGal beta-1,3-N-acetylglucosaminyltransferase 5a [Source:ZFIN;Acc:ZDB-GENE-030131-8470]	protein glycosylation	GO:0006486
ENSDARG00000019062	arpc5b	actin related protein 2/3 complex, subunit 5B [Source:ZFIN;Acc:ZDB-GENE-040120-7]	regulation of actin filament polymerization	GO:0030833
ENSDARG00000019096	myl7	myosin, light polypeptide 7, regulatory [Source:ZFIN;Acc:ZDB-GENE-991019-3]	atrial cardiac myofibril assembly	GO:0055004
ENSDARG00000019113	mob3a	MOB kinase activator 3A [Source:ZFIN;Acc:ZDB-GENE-030131-4091]	phosphorylation	GO:0016310
ENSDARG00000019181	rpsa	ribosomal protein SA [Source:ZFIN;Acc:ZDB-GENE-040426-811]	cell adhesion	GO:0007155
ENSDARG00000019188	ube2l3a	ubiquitin-conjugating enzyme E2L 3a [Source:ZFIN;Acc:ZDB-GENE-030131-2977]
ENSDARG00000019230	rpl7a	ribosomal protein L7a [Source:ZFIN;Acc:ZDB-GENE-031001-9]	ribosome biogenesis	GO:0042254
ENSDARG00000019332	C24H11orf65	chromosome 11 open reading frame 65 [Source:HGNC Symbol;Acc:28519]
ENSDARG00000019362	ptbp1a	polypyrimidine tract binding protein 1a [Source:ZFIN;Acc:ZDB-GENE-050522-492]	dorsal/ventral pattern formation	GO:0009953
ENSDARG00000019404	atp5d	ATP synthase, H+ transporting, mitochondrial F1 complex, delta subunit [Source:ZFIN;Acc:ZDB-GENE-030131-7649]	ATP synthesis coupled proton transport	GO:0015986
ENSDARG00000019444	ssr4	signal sequence receptor, delta [Source:ZFIN;Acc:ZDB-GENE-030131-4900]	cellular response to estrogen stimulus	GO:0071391
ENSDARG00000019487	tmx1	thioredoxin-related transmembrane protein 1 [Source:ZFIN;Acc:ZDB-GENE-030131-2327]	cell redox homeostasis	GO:0045454
ENSDARG00000019496	esd	esterase D/formylglutathione hydrolase [Source:ZFIN;Acc:ZDB-GENE-050417-328]	formaldehyde catabolic process	GO:0046294
ENSDARG00000019778	rps6	ribosomal protein S6 [Source:ZFIN;Acc:ZDB-GENE-040801-8]	ribosomal small subunit biogenesis	GO:0042274
ENSDARG00000019800	PACS1 (1 of 6)	phosphofurin acidic cluster sorting protein 1 [Source:HGNC Symbol;Acc:30032]
ENSDARG00000020015	mrps33	mitochondrial ribosomal protein S33 [Source:ZFIN;Acc:ZDB-GENE-040715-6]
ENSDARG00000020072	thbs4b	thrombospondin 4b [Source:ZFIN;Acc:ZDB-GENE-020708-4]	cell adhesion	GO:0007155
ENSDARG00000020077	nol10	nucleolar protein 10 [Source:ZFIN;Acc:ZDB-GENE-040426-764]
ENSDARG00000020153	rps18	ribosomal protein S18 [Source:ZFIN;Acc:ZDB-GENE-020419-20]	multicellular organismal development	GO:0007275
ENSDARG00000020187	GCA	grancalcin, EF-hand calcium binding protein [Source:HGNC Symbol;Acc:15990]
ENSDARG00000020197	rpl5a	ribosomal protein L5a [Source:ZFIN;Acc:ZDB-GENE-030131-5161]	embryo development	GO:0009790
ENSDARG00000020232	eif6	eukaryotic translation initiation factor 6 [Source:ZFIN;Acc:ZDB-GENE-031118-110]	mature ribosome assembly	GO:0042256
ENSDARG00000020241	icmt	isoprenylcysteine carboxyl methyltransferase [Source:ZFIN;Acc:ZDB-GENE-050417-90]	C-terminal protein methylation	GO:0006481
ENSDARG00000020278	si:dkeyp-120h9.1	si:dkeyp-120h9.1 [Source:ZFIN;Acc:ZDB-GENE-070705-534]	amino acid transmembrane transport	GO:0003333
ENSDARG00000020405	napa	N-ethylmaleimide sensitive fusion protein attachment protein alpha [Source:ZFIN;Acc:ZDB-GENE-030131-5290]	intracellular protein transport	GO:0006886
ENSDARG00000020454	psmd8	proteasome (prosome, macropain) 26S subunit, non-ATPase, 8 [Source:ZFIN;Acc:ZDB-GENE-040625-136]	proteolysis	GO:0006508
ENSDARG00000020465	ewsr1b	Ewing sarcoma breakpoint region 1b [Source:ZFIN;Acc:ZDB-GENE-030131-1600]	central nervous system neuron development	GO:0021954
ENSDARG00000020475	znrf1	zinc and ring finger 1 [Source:ZFIN;Acc:ZDB-GENE-040426-1905]	proteasome-mediated ubiquitin-dependent protein catabolic process	GO:0043161
ENSDARG00000020482	nono	non-POU domain containing, octamer-binding [Source:ZFIN;Acc:ZDB-GENE-030131-713]
ENSDARG00000020504	h3f3a	H3 histone, family 3A [Source:ZFIN;Acc:ZDB-GENE-040426-1928]	nucleosome assembly	GO:0006334
ENSDARG00000020574	atp2a1	ATPase, Ca++ transporting, cardiac muscle, fast twitch 1 [Source:ZFIN;Acc:ZDB-GENE-020905-1]	ATP catabolic process	GO:0006200
ENSDARG00000020608	sgut1	SGT1, suppressor of G2 allele of SKP1 (S. cerevisiae) [Source:ZFIN;Acc:ZDB-GENE-041114-56]
ENSDARG00000020623	baxa	bcl2-associated X protein, a [Source:ZFIN;Acc:ZDB-GENE-000511-6]	positive regulation of apoptotic process	GO:0043065
ENSDARG00000020711	rrm2	ribonucleotide reductase M2 polypeptide [Source:ZFIN;Acc:ZDB-GENE-990415-25]	deoxyribonucleoside diphosphate metabolic process	GO:0009186
ENSDARG00000020759	ef1	ETS-related factor1 [Source:ZFIN;Acc:ZDB-GENE-980526-335]	regulation of transcription, DNA-templated	GO:0006355
ENSDARG00000020788	sla2	Src-like-adaptor 2 [Source:ZFIN;Acc:ZDB-GENE-080204-98]	biological_process	GO:0008150
ENSDARG00000020850	eef1a1l1	eukaryotic translation elongation factor 1 alpha 1, like 1 [Source:ZFIN;Acc:ZDB-GENE-990415-52]	translation	GO:0006412
ENSDARG00000020866	APOA4 (1 of 4)	apolipoprotein A-IV [Source:HGNC Symbol;Acc:602]	lipid transport	GO:0006869
ENSDARG00000020887	armc1l	armadillo repeat containing 1, like [Source:ZFIN;Acc:ZDB-GENE-030131-9819]	metal ion transport	GO:0030001
ENSDARG00000020895	bag1	BCL2-associated athanogene 1 [Source:ZFIN;Acc:ZDB-GENE-050309-89]
ENSDARG00000020929	fam49ba	family with sequence similarity 49, member Ba [Source:ZFIN;Acc:ZDB-GENE-030131-9537]	biological_process	GO:0008150
ENSDARG00000021021	trim35-28	tripartite motif containing 35-28 [Source:ZFIN;Acc:ZDB-GENE-071004-19]	protein ubiquitination	GO:0016567
ENSDARG00000021113	ptmaa	prothymosin, alpha a [Source:ZFIN;Acc:ZDB-GENE-030131-7647]
ENSDARG00000021124	cfl1	cofilin 1 [Source:ZFIN;Acc:ZDB-GENE-030131-215]	actin filament depolymerization	GO:0030042
ENSDARG00000021135	DHRS2	dehydrogenase/reductase (SDR family) member 2 [Source:HGNC Symbol;Acc:18349]	metabolic process	GO:0008152
ENSDARG00000021318	capgb	capping protein (actin filament), gelsolin-like b [Source:ZFIN;Acc:ZDB-GENE-030131-8541]	biological_process	GO:0008150
ENSDARG00000021366	fbp1a	fructose-1,6-bisphosphatase 1a [Source:ZFIN;Acc:ZDB-GENE-030131-7171]	carbohydrate metabolic process	GO:0005975
ENSDARG00000021483	cdc14b	CDC14 cell division cycle 14 homolog B [Source:ZFIN;Acc:ZDB-GENE-040426-820]	cell cycle	GO:0007049
ENSDARG00000021509	tab2	TGF-beta activated kinase 1/MAP3K7 binding protein 2 [Source:ZFIN;Acc:ZDB-GENE-040426-933]	convergent extension involved in gastrulation	GO:0060027
ENSDARG00000021572	mb21d1	Mab-21 domain containing 1 [Source:ZFIN;Acc:ZDB-GENE-090313-23]
ENSDARG00000021582	dynlrb1	dynein, light chain, roadblock-type 1 [Source:ZFIN;Acc:ZDB-GENE-040426-989]	transforming growth factor beta receptor signaling pathway	GO:0007179
ENSDARG00000021838	rps23	ribosomal protein S23 [Source:ZFIN;Acc:ZDB-GENE-080220-50]	translation	GO:0006412
ENSDARG00000021864	rplp1	ribosomal protein, large, P1 [Source:ZFIN;Acc:ZDB-GENE-030131-8663]	translational elongation	GO:0006414
ENSDARG00000021905	derl1	Der1-like domain family, member 1 [Source:ZFIN;Acc:ZDB-GENE-040426-2793]	biological_process	GO:0008150
ENSDARG00000022129	rbm4.3	RNA binding motif protein 4.3 [Source:ZFIN;Acc:ZDB-GENE-040426-1938]	protein phosphorylation	GO:0006468
ENSDARG00000022213	uck2b	uridine-cytidine kinase 2b [Source:ZFIN;Acc:ZDB-GENE-030131-5265]	coenzyme A biosynthetic process	GO:0015937
ENSDARG00000022254	prkcbb	protein kinase C, beta b [Source:ZFIN;Acc:ZDB-GENE-040426-1178]	apoptotic process	GO:0006915
ENSDARG00000022454	FAM167B	family with sequence similarity 167, member B [Source:HGNC Symbol;Acc:28133]
ENSDARG00000022614	ddx43	DEAD (Asp-Glu-Ala-Asp) box polypeptide 43 [Source:ZFIN;Acc:ZDB-GENE-080204-77]
ENSDARG00000022675	otud6b	OTU domain containing 6B [Source:ZFIN;Acc:ZDB-GENE-040426-974]
ENSDARG00000022684	fkbp1aa	FK506 binding protein 1Aa [Source:ZFIN;Acc:ZDB-GENE-030131-7275]	protein folding	GO:0006457
ENSDARG00000022767	apobb	apolipoprotein Bb [Source:ZFIN;Acc:ZDB-GENE-030131-9732]	cellular response to xenobiotic stimulus	GO:0071466
ENSDARG00000022788	cops7a	COP9 constitutive photomorphogenic homolog subunit 7A [Source:ZFIN;Acc:ZDB-GENE-030131-8680]
ENSDARG00000022833	rplp2	ribosomal protein, large P2 [Source:ZFIN;Acc:ZDB-GENE-031018-2]	translational elongation	GO:0006414
ENSDARG00000022934	arl4aa	ADP-ribosylation factor-like 4aa [Source:ZFIN;Acc:ZDB-GENE-040426-1878]	intracellular protein transport	GO:0006886
ENSDARG00000023053	fam129ab	family with sequence similarity 129, member Ab [Source:ZFIN;Acc:ZDB-GENE-070912-688]
ENSDARG00000023104	scaper	S phase cyclin A-associated protein in the ER [Source:ZFIN;Acc:ZDB-GENE-060303-5]
ENSDARG00000023217	crema	cAMP responsive element modulator a [Source:ZFIN;Acc:ZDB-GENE-030131-7031]	regulation of transcription, DNA-templated	GO:0006355
ENSDARG00000023290	fabp3	fatty acid binding protein 3, muscle and heart [Source:ZFIN;Acc:ZDB-GENE-020318-2]	transport	GO:0006810
ENSDARG00000023298	rps27.1	ribosomal protein S27, isoform 1 [Source:ZFIN;Acc:ZDB-GENE-050522-549]	translation	GO:0006412
ENSDARG00000023299	nhp2l1b	NHP2 non-histone chromosome protein 2-like 1b (S. cerevisiae) [Source:ZFIN;Acc:ZDB-GENE-030131-9670]	ribosome biogenesis	GO:0042254
ENSDARG00000023330	anp32b	acidic (leucine-rich) nuclear phosphoprotein 32 family, member B [Source:ZFIN;Acc:ZDB-GENE-030131-719]
ENSDARG00000023369	mxd	myxovirus (influenza virus) resistance D [Source:ZFIN;Acc:ZDB-GENE-030721-8]
ENSDARG00000023624	fam83fb	family with sequence similarity 83, member Fb [Source:ZFIN;Acc:ZDB-GENE-041114-194]	biological_process	GO:0008150
ENSDARG00000023673	spint1a	serine peptidase inhibitor, Kunitz type 1 a [Source:ZFIN;Acc:ZDB-GENE-040426-2169]	proteolysis	GO:0006508
ENSDARG00000023852	lsm4	LSM4 homolog, U6 small nuclear RNA associated (S. cerevisiae) [Source:ZFIN;Acc:ZDB-GENE-040426-1652]
ENSDARG00000024116	vamp8	vesicle-associated membrane protein 8 (endobrevin) [Source:ZFIN;Acc:ZDB-GENE-030131-5215]	vesicle-mediated transport	GO:0016192
ENSDARG00000024433	pvalb4	parvalbumin 4 [Source:ZFIN;Acc:ZDB-GENE-040625-48]
ENSDARG00000024471	nsl1	NSL1, MIND kinetochore complex component, homolog (S. cerevisiae) [Source:ZFIN;Acc:ZDB-GENE-041014-362]
ENSDARG00000024478	mpc2	mitochondrial pyruvate carrier 2 [Source:ZFIN;Acc:ZDB-GENE-030131-330]	mitochondrial pyruvate transport	GO:0006850
ENSDARG00000024651	snrpa1	small nuclear ribonucleoprotein polypeptide A' [Source:ZFIN;Acc:ZDB-GENE-041114-82]	biological_process	GO:0008150
ENSDARG00000024815	ogfrl2	opioid growth factor receptor-like 2 [Source:ZFIN;Acc:ZDB-GENE-030616-523]	biological_process	GO:0008150
ENSDARG00000024828	tmem134	transmembrane protein 134 [Source:ZFIN;Acc:ZDB-GENE-040426-1345]	biological_process	GO:0008150
ENSDARG00000024877	ptgr1	prostaglandin reductase 1 [Source:ZFIN;Acc:ZDB-GENE-041212-80]	oxidation-reduction process	GO:0055114
ENSDARG00000025073	rpl18a	ribosomal protein L18a [Source:ZFIN;Acc:ZDB-GENE-040426-1071]	translation	GO:0006412
ENSDARG00000025081	grnb	granulin b [Source:ZFIN;Acc:ZDB-GENE-030131-7393]	axon extension	GO:0048675
ENSDARG00000025094	edem1	ER degradation enhancer, mannosidase alpha-like 1 [Source:ZFIN;Acc:ZDB-GENE-040426-808]
ENSDARG00000025131	lbx2	ladybird homeobox homolog 2 (Drosophila) [Source:ZFIN;Acc:ZDB-GENE-001206-2]	muscle cell development	GO:0055001
ENSDARG00000025391	pfdn2	prefoldin subunit 2 [Source:ZFIN;Acc:ZDB-GENE-060519-27]	protein folding	GO:0006457
ENSDARG00000025581	rpl10	ribosomal protein L10 [Source:ZFIN;Acc:ZDB-GENE-030131-8656]	translation	GO:0006412
ENSDARG00000025635	atp5h	ATP synthase, H+ transporting, mitochondrial F0 complex, subunit d [Source:ZFIN;Acc:ZDB-GENE-040426-1658]	ATP synthesis coupled proton transport	GO:0015986
ENSDARG00000025850	rps21	ribosomal protein S21 [Source:ZFIN;Acc:ZDB-GENE-040426-1102]	endonucleolytic cleavage in ITS1 to separate SSU-rRNA from 5.8S rRNA and LSU-rRNA from tricistronic rRNA transcript (SSU-rRNA, 5.8S rRNA, LSU-rRNA)	GO:0000447
ENSDARG00000025972	mcts1	malignant T cell amplified sequence 1 [Source:ZFIN;Acc:ZDB-GENE-040426-957]
ENSDARG00000026070	cd82b	CD82 antigen, b [Source:ZFIN;Acc:ZDB-GENE-030131-2857]
ENSDARG00000026072	pdcd5	programmed cell death 5 [Source:ZFIN;Acc:ZDB-GENE-040426-980]	biological_process	GO:0008150
ENSDARG00000026165	col11a1a	collagen, type XI, alpha 1a [Source:ZFIN;Acc:ZDB-GENE-070209-167]
ENSDARG00000026183	polr2eb	polymerase (RNA) II (DNA directed) polypeptide E, b [Source:ZFIN;Acc:ZDB-GENE-040801-83]	transcription, DNA-templated	GO:0006351
ENSDARG00000026350	wasb	Wiskott-Aldrich syndrome (eczema-thrombocytopenia) b [Source:ZFIN;Acc:ZDB-GENE-030131-7098]	leukocyte chemotaxis	GO:0030595
ENSDARG00000026448	med29	mediator complex subunit 29 [Source:ZFIN;Acc:ZDB-GENE-021217-1]	eye photoreceptor cell development	GO:0042462
ENSDARG00000026489	khsrp	KH-type splicing regulatory protein [Source:ZFIN;Acc:ZDB-GENE-030131-4357]
ENSDARG00000026629	gmds	GDP-mannose 4,6-dehydratase [Source:ZFIN;Acc:ZDB-GENE-050419-45]	cellular metabolic process	GO:0044237
ENSDARG00000026766	bcl2l10	BCL2-like 10 (apoptosis facilitator) [Source:ZFIN;Acc:ZDB-GENE-030825-2]	gastrulation	GO:0007369
ENSDARG00000026771	tmem41ab	transmembrane protein 41ab [Source:ZFIN;Acc:ZDB-GENE-040426-2050]	biological_process	GO:0008150
ENSDARG00000026829	cotl1	coactosin-like 1 (Dictyostelium) [Source:ZFIN;Acc:ZDB-GENE-030131-8325]
ENSDARG00000027063	arpc1b	actin related protein 2/3 complex, subunit 1B [Source:ZFIN;Acc:ZDB-GENE-030131-7414]	regulation of actin filament polymerization	GO:0030833
ENSDARG00000027428	rpp30	ribonuclease P/MRP 30 subunit [Source:ZFIN;Acc:ZDB-GENE-050320-45]	translation	GO:0006412
ENSDARG00000027590	2002-09-01	septin 2 [Source:ZFIN;Acc:ZDB-GENE-030131-911]	cell cycle	GO:0007049
ENSDARG00000027595	selt1b	selenoprotein T, 1b [Source:ZFIN;Acc:ZDB-GENE-030411-1]	cell redox homeostasis	GO:0045454
ENSDARG00000027699	zgc:103510	zgc:103510 [Source:ZFIN;Acc:ZDB-GENE-041212-27]	protein glycosylation	GO:0006486
ENSDARG00000027744	gadd45ba	growth arrest and DNA-damage-inducible, beta a [Source:ZFIN;Acc:ZDB-GENE-040426-1971]	regulation of cell cycle	GO:0051726
ENSDARG00000027899	shfm1	split hand/foot malformation (ectrodactyly) type 1 [Source:ZFIN;Acc:ZDB-GENE-030131-988]
ENSDARG00000028106	glrx	glutaredoxin (thioltransferase) [Source:ZFIN;Acc:ZDB-GENE-041010-11]	cell redox homeostasis	GO:0045454
ENSDARG00000028119	sumo3a	SMT3 suppressor of mif two 3 homolog 3a [Source:ZFIN;Acc:ZDB-GENE-040426-2133]	embryo development	GO:0009790
ENSDARG00000028275	sult1st1	sulfotransferase family 1, cytosolic sulfotransferase 1 [Source:ZFIN;Acc:ZDB-GENE-030131-2144]
ENSDARG00000028295	mkrn4	makorin, ring finger protein, 4 [Source:ZFIN;Acc:ZDB-GENE-030131-5954]
ENSDARG00000028514	cited4b	Cbp/p300-interacting transactivator, with Glu/Asp-rich carboxy-terminal domain, 4b [Source:ZFIN;Acc:ZDB-GENE-030425-5]	phosphorelay signal transduction system	GO:0000160
ENSDARG00000028731	stat4	signal transducer and activator of transcription 4 [Source:ZFIN;Acc:ZDB-GENE-030616-264]	regulation of transcription, DNA-templated	GO:0006355
ENSDARG00000028889	ndufb10	NADH dehydrogenase (ubiquinone) 1 beta subcomplex, 10 [Source:ZFIN;Acc:ZDB-GENE-040426-1691]
ENSDARG00000029003	eif1axa	eukaryotic translation initiation factor 1A, X-linked, a [Source:ZFIN;Acc:ZDB-GENE-041010-185]	translation	GO:0006412
ENSDARG00000029064	uqcrq	ubiquinol-cytochrome c reductase, complex III subunit VII [Source:ZFIN;Acc:ZDB-GENE-040718-199]
ENSDARG00000029069	tnni2a.4	troponin I, skeletal, fast 2a, tandem duplicate 4 [Source:ZFIN;Acc:ZDB-GENE-040625-119]	myofibril assembly	GO:0030239
ENSDARG00000029107	ube2d1a	ubiquitin-conjugating enzyme E2D 1a [Source:ZFIN;Acc:ZDB-GENE-040426-1609]
ENSDARG00000029241	cep55l	centrosomal protein 55 like [Source:ZFIN;Acc:ZDB-GENE-050522-222]	biological_process	GO:0008150
ENSDARG00000029358	e2f4	E2F transcription factor 4 [Source:ZFIN;Acc:ZDB-GENE-040426-2773]	mitotic cell cycle	GO:0000278
ENSDARG00000029372	rasa4	RAS p21 protein activator 4 [Source:ZFIN;Acc:ZDB-GENE-060526-349]	intracellular signal transduction	GO:0035556
ENSDARG00000029406	h2afx	H2A histone family, member X [Source:ZFIN;Acc:ZDB-GENE-040426-987]	cell cycle	GO:0007049
ENSDARG00000029445	EIF1B	eukaryotic translation initiation factor 1B [Source:HGNC Symbol;Acc:30792]	translational initiation	GO:0006413
ENSDARG00000029500	rpl34	ribosomal protein L34 [Source:ZFIN;Acc:ZDB-GENE-040426-1033]	translation	GO:0006412
ENSDARG00000029533	rpl18	ribosomal protein L18 [Source:ZFIN;Acc:ZDB-GENE-040801-165]	translation	GO:0006412
ENSDARG00000029600	wdr32	WD repeat domain 32 [Source:ZFIN;Acc:ZDB-GENE-040426-2314]	protein ubiquitination	GO:0016567
ENSDARG00000029722	hmgb2a	high-mobility group box 2a [Source:ZFIN;Acc:ZDB-GENE-051120-126]
ENSDARG00000029944	parpbp	PARP1 binding protein [Source:ZFIN;Acc:ZDB-GENE-060421-5714]
ENSDARG00000029995	tnni2b.2	troponin I, skeletal, fast 2b, tandem duplicate 2 [Source:ZFIN;Acc:ZDB-GENE-040801-9]
ENSDARG00000030139	sdhdb	succinate dehydrogenase complex, subunit D, integral membrane protein b [Source:ZFIN;Acc:ZDB-GENE-040822-17]	oxidation-reduction process	GO:0055114
ENSDARG00000030241	vbp1	von Hippel-Lindau binding protein 1 [Source:ZFIN;Acc:ZDB-GENE-050522-494]	protein folding	GO:0006457
ENSDARG00000030270	tnnt3a	troponin T3a, skeletal, fast [Source:ZFIN;Acc:ZDB-GENE-000322-3]	myofibril assembly	GO:0030239
ENSDARG00000030278	idh3a	isocitrate dehydrogenase 3 (NAD+) alpha [Source:ZFIN;Acc:ZDB-GENE-040426-1007]	oxidation-reduction process	GO:0055114
ENSDARG00000030289	jag1a	jagged 1a [Source:ZFIN;Acc:ZDB-GENE-011128-2]	cell communication	GO:0007154
ENSDARG00000030349	cryba2a	crystallin, beta A2a [Source:ZFIN;Acc:ZDB-GENE-040625-8]	biological_process	GO:0008150
ENSDARG00000030408	rps26l	ribosomal protein S26, like [Source:ZFIN;Acc:ZDB-GENE-040426-1706]	translation	GO:0006412
ENSDARG00000030441	ppa1b	pyrophosphatase (inorganic) 1b [Source:ZFIN;Acc:ZDB-GENE-050417-375]	phosphate-containing compound metabolic process	GO:0006796
ENSDARG00000030465	C18H12orf23	chromosome 12 open reading frame 23 [Source:HGNC Symbol;Acc:28281]	biological_process	GO:0008150
ENSDARG00000030560	helz	helicase with zinc finger [Source:ZFIN;Acc:ZDB-GENE-040426-2419]	regulation of transcription, DNA-templated	GO:0006355
ENSDARG00000030585	rpl13	ribosomal protein L13 [Source:ZFIN;Acc:ZDB-GENE-031007-1]	regulation of cell cycle	GO:0051726
ENSDARG00000030602	rps19	ribosomal protein S19 [Source:ZFIN;Acc:ZDB-GENE-040426-1716]	brain segmentation	GO:0035284
ENSDARG00000030753	prrg4	proline rich Gla (G-carboxyglutamic acid) 4 (transmembrane) [Source:ZFIN;Acc:ZDB-GENE-050417-112]	biological_process	GO:0008150
ENSDARG00000030765	hadh	hydroxyacyl-Coenzyme A dehydrogenase [Source:ZFIN;Acc:ZDB-GENE-040801-261]	fatty acid metabolic process	GO:0006631
ENSDARG00000030803	C10H21orf91	chromosome 21 open reading frame 91 [Source:HGNC Symbol;Acc:16459]	biological_process	GO:0008150
ENSDARG00000030824	esyt2a	extended synaptotagmin-like protein 2a [Source:ZFIN;Acc:ZDB-GENE-070912-588]
ENSDARG00000030881	baxb	bcl2-associated X protein, b [Source:ZFIN;Acc:ZDB-GENE-050227-21]	positive regulation of apoptotic process	GO:0043065
ENSDARG00000030897	psmg3	proteasome (prosome, macropain) assembly chaperone 3 [Source:ZFIN;Acc:ZDB-GENE-040718-262]	biological_process	GO:0008150
ENSDARG00000030933	KSR1 (1 of 2)	kinase suppressor of ras 1 [Source:HGNC Symbol;Acc:6465]	intracellular signal transduction	GO:0035556
ENSDARG00000030980	csrp1b	cysteine and glycine-rich protein 1b [Source:ZFIN;Acc:ZDB-GENE-070112-252]
ENSDARG00000031153	mrps15	mitochondrial ribosomal protein S15 [Source:ZFIN;Acc:ZDB-GENE-040718-188]	translation	GO:0006412
ENSDARG00000031216	ssu72	SSU72 RNA polymerase II CTD phosphatase homolog (S. cerevisiae) [Source:ZFIN;Acc:ZDB-GENE-040426-1689]	mRNA processing	GO:0006397
ENSDARG00000031293	dnajc9	DnaJ (Hsp40) homolog, subfamily C, member 9 [Source:ZFIN;Acc:ZDB-GENE-040718-130]
ENSDARG00000031426	csrnp1a	cysteine-serine-rich nuclear protein 1a [Source:ZFIN;Acc:ZDB-GENE-070912-475]	primitive hemopoiesis	GO:0060215
ENSDARG00000031435	zgc:56493	zgc:56493 [Source:ZFIN;Acc:ZDB-GENE-030131-8581]	cell redox homeostasis	GO:0045454
ENSDARG00000031483	col9a1	collagen, type IX, alpha 1 [Source:ZFIN;Acc:ZDB-GENE-040426-2410]
ENSDARG00000031511	psmb2	proteasome (prosome, macropain) subunit, beta type, 2 [Source:ZFIN;Acc:ZDB-GENE-040718-353]	proteolysis	GO:0006508
ENSDARG00000031651	slc29a1a	solute carrier family 29 (nucleoside transporters), member 1a [Source:ZFIN;Acc:ZDB-GENE-050913-138]	transport	GO:0006810
ENSDARG00000031756	mef2aa	myocyte enhancer factor 2aa [Source:ZFIN;Acc:ZDB-GENE-990415-163]	heart development	GO:0007507
ENSDARG00000031776	zgc:92066	zgc:92066 [Source:ZFIN;Acc:ZDB-GENE-040718-72]	cellular iron ion homeostasis	GO:0006879
ENSDARG00000032039	mxd1	MAX dimerization protein 1 [Source:ZFIN;Acc:ZDB-GENE-060526-246]
ENSDARG00000032102	prdx3	peroxiredoxin 3 [Source:ZFIN;Acc:ZDB-GENE-030826-18]	oxidation-reduction process	GO:0055114
ENSDARG00000032242	tnnt2c	troponin T2c, cardiac [Source:ZFIN;Acc:ZDB-GENE-030520-1]	regulation of muscle contraction	GO:0006937
ENSDARG00000032272	sat1b	spermidine/spermine N1-acetyl transferase 1b [Source:ZFIN;Acc:ZDB-GENE-041001-39]	angiogenesis	GO:0001525
ENSDARG00000032296	pomp	proteasome maturation protein [Source:ZFIN;Acc:ZDB-GENE-040801-10]
ENSDARG00000032725	rps27a	ribosomal protein S27a [Source:ZFIN;Acc:ZDB-GENE-030131-10018]	translation	GO:0006412
ENSDARG00000032849	ndrg1a	N-myc downstream regulated gene 1a [Source:ZFIN;Acc:ZDB-GENE-030826-34]
ENSDARG00000032866	erh	enhancer of rudimentary homolog (Drosophila) [Source:ZFIN;Acc:ZDB-GENE-990415-57]	cell cycle	GO:0007049
ENSDARG00000032868	pde4ba	phosphodiesterase 4B, cAMP-specific a [Source:ZFIN;Acc:ZDB-GENE-030131-9570]	signal transduction	GO:0007165
ENSDARG00000032970	cox4i1	cytochrome c oxidase subunit IV isoform 1 [Source:ZFIN;Acc:ZDB-GENE-030131-5175]	response to hypoxia	GO:0001666
ENSDARG00000032976	cmlc1	cardiac myosin light chain-1 [Source:ZFIN;Acc:ZDB-GENE-030522-1]	cardiac muscle tissue development	GO:0048738
ENSDARG00000032985	mrpl27	mitochondrial ribosomal protein L27 [Source:ZFIN;Acc:ZDB-GENE-050522-129]	translation	GO:0006412
ENSDARG00000033143	supt4h1	suppressor of Ty 4 homolog 1 (S. cerevisiae) [Source:ZFIN;Acc:ZDB-GENE-040718-214]	positive regulation of DNA-templated transcription, elongation	GO:0032786
ENSDARG00000033144	psme2	proteasome activator subunit 2 [Source:ZFIN;Acc:ZDB-GENE-991110-16]
ENSDARG00000033175	snrpe	small nuclear ribonucleoprotein polypeptide E [Source:ZFIN;Acc:ZDB-GENE-040426-1112]	mRNA processing	GO:0006397
ENSDARG00000033285	gsto2	glutathione S-transferase omega 2 [Source:ZFIN;Acc:ZDB-GENE-041114-67]	cell redox homeostasis	GO:0045454
ENSDARG00000033367	rrm2b	ribonucleotide reductase M2 b [Source:ZFIN;Acc:ZDB-GENE-030616-614]	cellular response to DNA damage stimulus	GO:0006974
ENSDARG00000033437	rps6ka1	ribosomal protein S6 kinase a, polypeptide 1 [Source:ZFIN;Acc:ZDB-GENE-060929-516]	lipopolysaccharide biosynthetic process	GO:0009103
ENSDARG00000033660	cremb	cAMP responsive element modulator b [Source:ZFIN;Acc:ZDB-GENE-050417-150]	regulation of transcription, DNA-templated	GO:0006355
ENSDARG00000033683	tpma	alpha-tropomyosin [Source:ZFIN;Acc:ZDB-GENE-990415-269]
ENSDARG00000033738	zgc:153867	zgc:153867 [Source:ZFIN;Acc:ZDB-GENE-030131-9170]
ENSDARG00000033789	ndufb7	NADH dehydrogenase (ubiquinone) 1 beta subcomplex, 7 [Source:ZFIN;Acc:ZDB-GENE-040426-1886]
ENSDARG00000033901	msi2a	musashi homolog 2a (Drosophila) [Source:ZFIN;Acc:ZDB-GENE-030826-25]
ENSDARG00000034222	HS1BP3	HCLS1 binding protein 3 [Source:HGNC Symbol;Acc:24979]
ENSDARG00000034240	capza1a	capping protein (actin filament) muscle Z-line, alpha 1a [Source:ZFIN;Acc:ZDB-GENE-030131-5237]	actin cytoskeleton organization	GO:0030036
ENSDARG00000034291	rpl37	ribosomal protein L37 [Source:ZFIN;Acc:ZDB-GENE-040625-39]	translation	GO:0006412
ENSDARG00000034470	aldoab	aldolase a, fructose-bisphosphate, b [Source:ZFIN;Acc:ZDB-GENE-040426-2299]	glycolytic process	GO:0006096
ENSDARG00000034624	nuf2	NUF2, NDC80 kinetochore complex component, homolog [Source:ZFIN;Acc:ZDB-GENE-040426-1121]	cell cycle	GO:0007049
ENSDARG00000034662	nsmce1	non-SMC element 1 homolog (S. cerevisiae) [Source:ZFIN;Acc:ZDB-GENE-040718-289]	DNA repair	GO:0006281
ENSDARG00000034826	park7	parkinson disease (autosomal recessive, early onset) 7 [Source:ZFIN;Acc:ZDB-GENE-041010-5]	inflammatory response	GO:0006954
ENSDARG00000034897	rps10	ribosomal protein S10 [Source:ZFIN;Acc:ZDB-GENE-040426-1481]
ENSDARG00000034916	hat1	histone acetyltransferase 1 [Source:ZFIN;Acc:ZDB-GENE-040912-99]	chromatin modification	GO:0016568
ENSDARG00000034930	cx52.6	connexin 52.6 [Source:ZFIN;Acc:ZDB-GENE-040310-6]	cell communication	GO:0007154
ENSDARG00000035043	pfdn5	prefoldin 5 [Source:ZFIN;Acc:ZDB-GENE-030131-6858]	protein folding	GO:0006457
ENSDARG00000035054	pdcd10a	programmed cell death 10a [Source:ZFIN;Acc:ZDB-GENE-040426-1432]	angiogenesis	GO:0001525
ENSDARG00000035325	srsf7a	serine/arginine-rich splicing factor 7a [Source:ZFIN;Acc:ZDB-GENE-040426-1798]
ENSDARG00000035327	ckma	creatine kinase, muscle a [Source:ZFIN;Acc:ZDB-GENE-980526-109]	phosphorylation	GO:0016310
ENSDARG00000035329	capns1a	calpain, small subunit 1 a [Source:ZFIN;Acc:ZDB-GENE-030113-3]
ENSDARG00000035400	btf3	basic transcription factor 3 [Source:ZFIN;Acc:ZDB-GENE-030131-8731]
ENSDARG00000035471	MEGF9	multiple EGF-like-domains 9 [Source:HGNC Symbol;Acc:3234]
ENSDARG00000035557	gabarapa	GABA(A) receptor-associated protein a [Source:ZFIN;Acc:ZDB-GENE-030131-5174]	autophagic vacuole assembly	GO:0000045
ENSDARG00000035559	tp53	tumor protein p53 [Source:ZFIN;Acc:ZDB-GENE-990415-270]	apoptotic process	GO:0006915
ENSDARG00000035570	C5H9orf85	chromosome 9 open reading frame 85 [Source:HGNC Symbol;Acc:28784]	biological_process	GO:0008150
ENSDARG00000035596	ISCU (2 of 2)	iron-sulfur cluster assembly enzyme [Source:HGNC Symbol;Acc:29882]	iron-sulfur cluster assembly	GO:0016226
ENSDARG00000035625	snrnp27	small nuclear ribonucleoprotein 27 (U4/U6.U5) [Source:ZFIN;Acc:ZDB-GENE-040718-457]	mRNA processing	GO:0006397
ENSDARG00000035678	zgc:91910	zgc:91910 [Source:ZFIN;Acc:ZDB-GENE-040808-48]	biological_process	GO:0008150
ENSDARG00000035679	si:rp71-45k5.4	si:rp71-45k5.4 [Source:ZFIN;Acc:ZDB-GENE-060503-941]	proteolysis involved in cellular protein catabolic process	GO:0051603
ENSDARG00000035692	rps3a	ribosomal protein S3A [Source:ZFIN;Acc:ZDB-GENE-030131-9184]	cytoplasmic translation	GO:0002181
ENSDARG00000035699	srp19	signal recognition particle 19 [Source:ZFIN;Acc:ZDB-GENE-040426-2657]	SRP-dependent cotranslational protein targeting to membrane	GO:0006614
ENSDARG00000035719	arl5c	ADP-ribosylation factor-like 5C [Source:ZFIN;Acc:ZDB-GENE-040426-1866]	G-protein coupled receptor signaling pathway	GO:0007186
ENSDARG00000035756	rps17	ribosomal protein S17 [Source:ZFIN;Acc:ZDB-GENE-040426-1852]	ribosomal small subunit assembly	GO:0000028
ENSDARG00000035770	ube2c	ubiquitin-conjugating enzyme E2C [Source:ZFIN;Acc:ZDB-GENE-051030-48]
ENSDARG00000035773	CABZ01086220.1	Uncharacterized protein [Source:UniProtKB/TrEMBL;Acc:E7F0N2]
ENSDARG00000035810	rgcc	regulator of cell cycle [Source:ZFIN;Acc:ZDB-GENE-040704-31]	biological_process	GO:0008150
ENSDARG00000035838	ostc	oligosaccharyltransferase complex subunit [Source:ZFIN;Acc:ZDB-GENE-040426-1079]
ENSDARG00000035860	rps28	ribosomal protein S28 [Source:ZFIN;Acc:ZDB-GENE-030131-2022]	rRNA export from nucleus	GO:0006407
ENSDARG00000035871	rpl30	ribosomal protein L30 [Source:ZFIN;Acc:ZDB-GENE-030131-8657]	translation	GO:0006412
ENSDARG00000035882	hrsp12	heat-responsive protein 12 [Source:ZFIN;Acc:ZDB-GENE-040718-315]	biological_process	GO:0008150
ENSDARG00000035957	gmnn	geminin, DNA replication inhibitor [Source:ZFIN;Acc:ZDB-GENE-030429-30]	regulation of DNA replication	GO:0006275
ENSDARG00000035987	psmg2	proteasome (prosome, macropain) assembly chaperone 2 [Source:ZFIN;Acc:ZDB-GENE-040426-1972]	proteasome assembly	GO:0043248
ENSDARG00000035993	sumo3b	SMT3 suppressor of mif two 3 homolog 3b [Source:ZFIN;Acc:ZDB-GENE-040718-426]
ENSDARG00000036015	C19H6orf52	chromosome 6 open reading frame 52 [Source:HGNC Symbol;Acc:20881]	translation	GO:0006412
ENSDARG00000036044	rps20	ribosomal protein S20 [Source:ZFIN;Acc:ZDB-GENE-040426-2284]
ENSDARG00000036104	MYO1G	myosin IG [Source:HGNC Symbol;Acc:13880]
ENSDARG00000036106	rgs18	regulator of G-protein signaling 18 [Source:ZFIN;Acc:ZDB-GENE-061013-722]	anterior/posterior axis specification	GO:0009948
ENSDARG00000036161	hnrnpa0l	heterogeneous nuclear ribonucleoprotein A0, like [Source:ZFIN;Acc:ZDB-GENE-030131-618]
ENSDARG00000036162	hnrnpa0b	heterogeneous nuclear ribonucleoprotein A0b [Source:ZFIN;Acc:ZDB-GENE-030131-6154]
ENSDARG00000036174	rpl14	ribosomal protein L14 [Source:ZFIN;Acc:ZDB-GENE-030131-2085]	translation	GO:0006412
ENSDARG00000036232	trpm7	transient receptor potential cation channel, subfamily M, member 7 [Source:ZFIN;Acc:ZDB-GENE-021115-2]	carbohydrate metabolic process	GO:0005975
ENSDARG00000036298	rps13	ribosomal protein S13 [Source:ZFIN;Acc:ZDB-GENE-040625-52]	translation	GO:0006412
ENSDARG00000036316	rpl39	ribosomal protein L39 [Source:ZFIN;Acc:ZDB-GENE-040625-51]	translation	GO:0006412
ENSDARG00000036489	MAF1	MAF1 homolog (S. cerevisiae) [Source:HGNC Symbol;Acc:24966]	negative regulation of transcription from RNA polymerase III promoter	GO:0016480
ENSDARG00000036570	snrpf	small nuclear ribonucleoprotein polypeptide F [Source:ZFIN;Acc:ZDB-GENE-040930-9]	RNA processing	GO:0006396
ENSDARG00000036588	mhc1zba	major histocompatibility complex class I ZBA [Source:ZFIN;Acc:ZDB-GENE-040426-2149]	antigen processing and presentation	GO:0019882
ENSDARG00000036628	cd74b	CD74 molecule, major histocompatibility complex, class II invariant chain b [Source:ZFIN;Acc:ZDB-GENE-990910-10]	antigen processing and presentation	GO:0019882
ENSDARG00000036629	rps14	ribosomal protein S14 [Source:ZFIN;Acc:ZDB-GENE-030131-8631]	embryo development	GO:0009790
ENSDARG00000036671	tnni1al	troponin I, skeletal, slow like [Source:ZFIN;Acc:ZDB-GENE-040625-81]
ENSDARG00000036684	ndufa7	NADH dehydrogenase (ubiquinone) 1 alpha subcomplex, 7 [Source:ZFIN;Acc:ZDB-GENE-040801-169]	ATP synthesis coupled electron transport	GO:0042773
ENSDARG00000036704	tmem18	transmembrane protein 18 [Source:ZFIN;Acc:ZDB-GENE-040927-26]
ENSDARG00000036754	hmgn3	high mobility group nucleosomal binding domain 3 [Source:ZFIN;Acc:ZDB-GENE-041114-180]	biological_process	GO:0008150
ENSDARG00000036785	si:ch211-226m16.2	si:ch211-226m16.2 [Source:ZFIN;Acc:ZDB-GENE-030131-2302]	carbohydrate metabolic process	GO:0005975
ENSDARG00000036875	rps12	ribosomal protein S12 [Source:ZFIN;Acc:ZDB-GENE-030131-8951]	translation	GO:0006412
ENSDARG00000037009	banf1	barrier to autointegration factor 1 [Source:ZFIN;Acc:ZDB-GENE-030131-6657]
ENSDARG00000037071	rps26	ribosomal protein S26 [Source:ZFIN;Acc:ZDB-GENE-030131-8606]	translation	GO:0006412
ENSDARG00000037155	wisp2	WNT1 inducible signaling pathway protein 2 [Source:ZFIN;Acc:ZDB-GENE-060223-1]	G-protein coupled receptor signaling pathway	GO:0007186
ENSDARG00000037188	rpa2	replication protein A2 [Source:ZFIN;Acc:ZDB-GENE-010131-3]
ENSDARG00000037190	TRIM29 (16 of 87)	tripartite motif containing 29 [Source:HGNC Symbol;Acc:17274]
ENSDARG00000037261	mtap	methylthioadenosine phosphorylase [Source:ZFIN;Acc:ZDB-GENE-040426-1505]	L-methionine biosynthetic process from methylthioadenosine	GO:0019509
ENSDARG00000037350	rpl9	ribosomal protein L9 [Source:ZFIN;Acc:ZDB-GENE-030131-8646]	translation	GO:0006412
ENSDARG00000037356	pam16	presequence translocase-associated motor 16 homolog (S. cerevisiae) [Source:ZFIN;Acc:ZDB-GENE-040426-1776]
ENSDARG00000037359	CDR2 (2 of 2)	cerebellar degeneration-related protein 2, 62kDa [Source:HGNC Symbol;Acc:1799]
ENSDARG00000037362	scube2	signal peptide, CUB domain, EGF-like 2 [Source:ZFIN;Acc:ZDB-GENE-050302-80]
ENSDARG00000037408	TBC1D10C	TBC1 domain family, member 10C [Source:HGNC Symbol;Acc:24702]	regulation of Rab GTPase activity	GO:0032313
ENSDARG00000037432	haus7	HAUS augmin-like complex, subunit 7 [Source:ZFIN;Acc:ZDB-GENE-050506-15]
ENSDARG00000037554	arhgef3l	Rho guanine nucleotide exchange factor (GEF) 3, like [Source:ZFIN;Acc:ZDB-GENE-050522-85]	intracellular signal transduction	GO:0035556
ENSDARG00000037559	uba1	ubiquitin-like modifier activating enzyme 1 [Source:ZFIN;Acc:ZDB-GENE-040426-2009]	cellular protein modification process	GO:0006464
ENSDARG00000037570	polr1d	polymerase (RNA) I polypeptide D [Source:ZFIN;Acc:ZDB-GENE-040930-4]	transcription, DNA-templated	GO:0006351
ENSDARG00000037654	pmm2	phosphomannomutase 2 [Source:ZFIN;Acc:ZDB-GENE-030722-6]	chondrocyte morphogenesis	GO:0090171
ENSDARG00000037675	npm1b	nucleophosmin/nucleoplasmin, 1b [Source:ZFIN;Acc:ZDB-GENE-080723-7]	hemopoiesis	GO:0030097
ENSDARG00000037789	pvalb1	parvalbumin 1 [Source:ZFIN;Acc:ZDB-GENE-040625-57]
ENSDARG00000037835	polr3k	polymerase (RNA) III (DNA directed) polypeptide K [Source:ZFIN;Acc:ZDB-GENE-040718-291]	transcription, DNA-templated	GO:0006351
ENSDARG00000037840	actc1b	actin, alpha, cardiac muscle 1b [Source:ZFIN;Acc:ZDB-GENE-000322-1]
ENSDARG00000037860	cox6b2	cytochrome c oxidase subunit VIb polypeptide 2 [Source:ZFIN;Acc:ZDB-GENE-040426-1566]
ENSDARG00000037867	si:ch211-194i10.5	si:ch211-194i10.5 [Source:ZFIN;Acc:ZDB-GENE-131120-154]
ENSDARG00000037895	ramp2	receptor (G protein-coupled) activity modifying protein 2 [Source:ZFIN;Acc:ZDB-GENE-080204-79]	intracellular protein transport	GO:0006886
ENSDARG00000037962	psmb7	proteasome (prosome, macropain) subunit, beta type, 7 [Source:ZFIN;Acc:ZDB-GENE-001208-4]	proteolysis	GO:0006508
ENSDARG00000038010	rac2	ras-related C3 botulinum toxin substrate 2 (rho family, small GTP binding protein Rac2) [Source:ZFIN;Acc:ZDB-GENE-040625-27]	neutrophil mediated immunity	GO:0002446
ENSDARG00000038011	cyth4a	cytohesin 4a [Source:ZFIN;Acc:ZDB-GENE-090624-6]	regulation of ARF protein signal transduction	GO:0032012
ENSDARG00000038030	rbx1	ring-box 1, E3 ubiquitin protein ligase [Source:ZFIN;Acc:ZDB-GENE-041008-106]
ENSDARG00000038066	kpna2	karyopherin alpha 2 (RAG cohort 1, importin alpha 1) [Source:ZFIN;Acc:ZDB-GENE-040718-22]	protein import into nucleus	GO:0006606
ENSDARG00000038076	ROMO1	reactive oxygen species modulator 1 [Source:HGNC Symbol;Acc:16185]	cellular response to reactive oxygen species	GO:0034614
ENSDARG00000038099	gskip	gsk3b interacting protein [Source:ZFIN;Acc:ZDB-GENE-040426-2777]
ENSDARG00000038114	xpa	xeroderma pigmentosum, complementation group A [Source:ZFIN;Acc:ZDB-GENE-040426-1205]	nucleotide-excision repair	GO:0006289
ENSDARG00000038133	zgc:113411	zgc:113411 [Source:ZFIN;Acc:ZDB-GENE-050417-474]
ENSDARG00000038153	lgals2b	lectin, galactoside-binding, soluble, 2b [Source:ZFIN;Acc:ZDB-GENE-040426-1590]	sprouting angiogenesis	GO:0002040
ENSDARG00000038232	zgc:112964	zgc:112964 [Source:ZFIN;Acc:ZDB-GENE-050306-47]	cell-matrix adhesion	GO:0007160
ENSDARG00000038309	dnajc15	DnaJ (Hsp40) homolog, subfamily C, member 15 [Source:ZFIN;Acc:ZDB-GENE-040801-216]	pronephros development	GO:0048793
ENSDARG00000038458	WIPF1 (1 of 2)	WAS/WASL interacting protein family, member 1 [Source:HGNC Symbol;Acc:12736]	actin polymerization or depolymerization	GO:0008154
ENSDARG00000038505	polr2h	info polymerase (RNA) II (DNA directed) polypeptide H [Source:ZFIN;Acc:ZDB-GENE-050417-66]	transcription, DNA-templated	GO:0006351
ENSDARG00000038576	ube2d1b	ubiquitin-conjugating enzyme E2D 1b [Source:ZFIN;Acc:ZDB-GENE-030131-2735]	positive regulation of protein ubiquitination	GO:0031398
ENSDARG00000038577	cox6c	cytochrome c oxidase subunit VIc [Source:ZFIN;Acc:ZDB-GENE-040724-95]
ENSDARG00000038635	magoh	mago-nashi homolog, proliferation-associated (Drosophila) [Source:ZFIN;Acc:ZDB-GENE-041216-1]	mRNA processing	GO:0006397
ENSDARG00000038754	plk3	polo-like kinase 3 (Drosophila) [Source:ZFIN;Acc:ZDB-GENE-030131-6134]	phosphorylation	GO:0016310
ENSDARG00000038768	mrpl12	mitochondrial ribosomal protein L12 [Source:ZFIN;Acc:ZDB-GENE-050417-187]	translation	GO:0006412
ENSDARG00000038812	e2f5	E2F transcription factor 5 [Source:ZFIN;Acc:ZDB-GENE-030828-3]	regulation of cell cycle	GO:0051726
ENSDARG00000038847	gins3	GINS complex subunit 3 [Source:ZFIN;Acc:ZDB-GENE-040721-1]	heart development	GO:0007507
ENSDARG00000038862	kcnb2	potassium voltage-gated channel, Shab-related subfamily, member 2 [Source:ZFIN;Acc:ZDB-GENE-070912-170]	ion transport	GO:0006811
ENSDARG00000038968	ccr6b	chemokine (C-C motif) receptor 6b [Source:ZFIN;Acc:ZDB-GENE-030131-8888]	immune response	GO:0006955
ENSDARG00000039007	eno3	enolase 3, (beta, muscle) [Source:ZFIN;Acc:ZDB-GENE-031006-5]	glycolytic process	GO:0006096
ENSDARG00000039020	fbxo5	F-box protein 5 [Source:ZFIN;Acc:ZDB-GENE-030131-4027]
ENSDARG00000039034	marcksl1a	MARCKS-like 1a [Source:ZFIN;Acc:ZDB-GENE-040426-2146]	biological_process	GO:0008150
ENSDARG00000039125	map4k5	mitogen-activated protein kinase kinase kinase kinase 5 [Source:ZFIN;Acc:ZDB-GENE-030131-6497]	phosphorylation	GO:0016310
ENSDARG00000039130	cdkn3	cyclin-dependent kinase inhibitor 3 [Source:ZFIN;Acc:ZDB-GENE-060427-2]	dephosphorylation	GO:0016311
ENSDARG00000039142	arpc5a	actin related protein 2/3 complex, subunit 5A [Source:ZFIN;Acc:ZDB-GENE-030131-8448]	regulation of actin filament polymerization	GO:0030833
ENSDARG00000039162	rhebl1	Ras homolog enriched in brain like 1 [Source:ZFIN;Acc:ZDB-GENE-000510-1]	GTP catabolic process	GO:0006184
ENSDARG00000039347	rps24	ribosomal protein S24 [Source:ZFIN;Acc:ZDB-GENE-040109-5]	translation	GO:0006412
ENSDARG00000039354	ska1	spindle and kinetochore associated complex subunit 1 [Source:ZFIN;Acc:ZDB-GENE-040718-334]	cell cycle	GO:0007049
ENSDARG00000039399	nt5c2a	5'-nucleotidase, cytosolic IIa [Source:ZFIN;Acc:ZDB-GENE-030131-3566]
ENSDARG00000039422	fuom	fucose mutarotase [Source:ZFIN;Acc:ZDB-GENE-030616-618]	fucose metabolic process	GO:0006004
ENSDARG00000039424	snrpb2	small nuclear ribonucleoprotein polypeptide B2 [Source:ZFIN;Acc:ZDB-GENE-060616-2]	mRNA splicing, via spliceosome	GO:0000398
ENSDARG00000039543	mrps6	mitochondrial ribosomal protein S6 [Source:ZFIN;Acc:ZDB-GENE-060825-59]	translation	GO:0006412
ENSDARG00000039601	ier3ip1	immediate early response 3 interacting protein 1 [Source:ZFIN;Acc:ZDB-GENE-050506-106]	biological_process	GO:0008150
ENSDARG00000039616	cenpk	centromere protein K [Source:ZFIN;Acc:ZDB-GENE-090313-204]
ENSDARG00000039641	rpl26	ribosomal protein L26 [Source:ZFIN;Acc:ZDB-GENE-040426-2117]	translation	GO:0006412
ENSDARG00000039650	itm2cb	integral membrane protein 2Cb [Source:ZFIN;Acc:ZDB-GENE-030131-7806]	biological_process	GO:0008150
ENSDARG00000039719	mrps26	mitochondrial ribosomal protein S26 [Source:ZFIN;Acc:ZDB-GENE-040718-115]	biological_process	GO:0008150
ENSDARG00000039777	ss18l2	synovial sarcoma translocation gene on chromosome 18-like 2 [Source:ZFIN;Acc:ZDB-GENE-050417-268]	biological_process	GO:0008150
ENSDARG00000039830	gng5	guanine nucleotide binding protein (G protein), gamma 5 [Source:ZFIN;Acc:ZDB-GENE-030131-9966]	G-protein coupled receptor signaling pathway	GO:0007186
ENSDARG00000039884	CABZ01068274.1	Uncharacterized protein [Source:UniProtKB/TrEMBL;Acc:E7F0I6]
ENSDARG00000039887	c1qbp	complement component 1, q subcomponent binding protein [Source:ZFIN;Acc:ZDB-GENE-050417-408]	biological_process	GO:0008150
ENSDARG00000039958	utp11l	UTP11-like, U3 small nucleolar ribonucleoprotein (yeast) [Source:ZFIN;Acc:ZDB-GENE-030131-8093]	ribosomal small subunit biogenesis	GO:0042274
ENSDARG00000039979	tecrl2	trans-2,3-enoyl-CoA reductase-like 2 [Source:ZFIN;Acc:ZDB-GENE-041010-116]	lipid metabolic process	GO:0006629
ENSDARG00000039987	hivep2a	human immunodeficiency virus type I enhancer binding protein 2a [Source:ZFIN;Acc:ZDB-GENE-041014-354]
ENSDARG00000039997	ptp4a3	protein tyrosine phosphatase type IVA, member 3 [Source:ZFIN;Acc:ZDB-GENE-040426-2220]	dephosphorylation	GO:0016311
ENSDARG00000040076	pycard	PYD and CARD domain containing [Source:ZFIN;Acc:ZDB-GENE-000511-2]	regulation of apoptotic process	GO:0042981
ENSDARG00000040080	fli1b	friend leukemia integration 1b [Source:ZFIN;Acc:ZDB-GENE-031114-3]	blood vessel morphogenesis	GO:0048514
ENSDARG00000040085	ccsapb	centriole, cilia and spindle-associated protein b [Source:ZFIN;Acc:ZDB-GENE-081107-51]	brain development	GO:0007420
ENSDARG00000040118	zgc:113232	zgc:113232 [Source:ZFIN;Acc:ZDB-GENE-050327-86]
ENSDARG00000040121	psma2	proteasome (prosome, macropain) subunit, alpha type, 2 [Source:ZFIN;Acc:ZDB-GENE-050522-479]	proteolysis	GO:0006508
ENSDARG00000040128	hint1	histidine triad nucleotide binding protein 1 [Source:ZFIN;Acc:ZDB-GENE-040927-8]
ENSDARG00000040158	cdc42l	cell division cycle 42, like [Source:ZFIN;Acc:ZDB-GENE-030131-6069]	cell cycle	GO:0007049
ENSDARG00000040184	syncrip	synaptotagmin binding, cytoplasmic RNA interacting protein [Source:ZFIN;Acc:ZDB-GENE-030131-4862]
ENSDARG00000040192	nenf	neuron derived neurotrophic factor [Source:ZFIN;Acc:ZDB-GENE-050320-129]	biological_process	GO:0008150
ENSDARG00000040250	si:ch211-132g1.1	si:ch211-132g1.1 [Source:ZFIN;Acc:ZDB-GENE-090313-24]
ENSDARG00000040287	ywhabl	tyrosine 3-monooxygenase/tryptophan 5-monooxygenase activation protein, beta polypeptide like [Source:ZFIN;Acc:ZDB-GENE-030131-448]	oxidation-reduction process	GO:0055114
ENSDARG00000040350	rpp38	ribonuclease P/MRP 38 subunit [Source:ZFIN;Acc:ZDB-GENE-040718-258]	biological_process	GO:0008150
ENSDARG00000040396	bcl7bb	B-cell CLL/lymphoma 7B, b [Source:ZFIN;Acc:ZDB-GENE-010328-17]	biological_process	GO:0008150
ENSDARG00000040439	rsl24d1	ribosomal L24 domain containing 1 [Source:ZFIN;Acc:ZDB-GENE-040426-1925]	ribosome biogenesis	GO:0042254
ENSDARG00000040440	snrpd2	small nuclear ribonucleoprotein D2 polypeptide [Source:ZFIN;Acc:ZDB-GENE-040914-10]	RNA splicing	GO:0008380
ENSDARG00000040443	polr2i	polymerase (RNA) II (DNA directed) polypeptide I [Source:ZFIN;Acc:ZDB-GENE-041010-106]	transcription, DNA-templated	GO:0006351
ENSDARG00000040482	OSBPL3 (2 of 2)	oxysterol binding protein-like 3 [Source:HGNC Symbol;Acc:16370]	lipid transport	GO:0006869
ENSDARG00000040559	rad1	RAD1 homolog (S. pombe) [Source:ZFIN;Acc:ZDB-GENE-040426-1873]	DNA damage checkpoint	GO:0000077
ENSDARG00000040565	ckmb	creatine kinase, muscle b [Source:ZFIN;Acc:ZDB-GENE-040426-2128]	phosphorylation	GO:0016310
ENSDARG00000040666	nifk	nucleolar protein interacting with the FHA domain of MKI67 [Source:ZFIN;Acc:ZDB-GENE-021231-4]	multicellular organismal development	GO:0007275
ENSDARG00000040747	tm4sf4	transmembrane 4 L six family member 4 [Source:ZFIN;Acc:ZDB-GENE-040801-231]	endocrine pancreas development	GO:0031018
ENSDARG00000040764	id1	inhibitor of DNA binding 1 [Source:ZFIN;Acc:ZDB-GENE-990415-96]	negative regulation of transcription, DNA-templated	GO:0045892
ENSDARG00000041180	il10ra	interleukin 10 receptor, alpha [Source:ZFIN;Acc:ZDB-GENE-070905-4]	cytokine-mediated signaling pathway	GO:0019221
ENSDARG00000041182	rpl4	ribosomal protein L4 [Source:ZFIN;Acc:ZDB-GENE-030131-9034]	translation	GO:0006412
ENSDARG00000041190	SH3D21	SH3 domain containing 21 [Source:HGNC Symbol;Acc:26236]	biological_process	GO:0008150
ENSDARG00000041223	fam173a	family with sequence similarity 173, member A [Source:ZFIN;Acc:ZDB-GENE-040625-59]	biological_process	GO:0008150
ENSDARG00000041232	rps29	ribosomal protein S29 [Source:ZFIN;Acc:ZDB-GENE-040622-5]	angiogenesis	GO:0001525
ENSDARG00000041314	ndufb9	NADH dehydrogenase (ubiquinone) 1 beta subcomplex, 9 [Source:ZFIN;Acc:ZDB-GENE-030131-8364]
ENSDARG00000041363	dctn3	dynactin 3 (p22) [Source:ZFIN;Acc:ZDB-GENE-040704-65]
ENSDARG00000041373	FCF1	FCF1 rRNA-processing protein [Source:HGNC Symbol;Acc:20220]
ENSDARG00000041435	uba52	ubiquitin A-52 residue ribosomal protein fusion product 1 [Source:ZFIN;Acc:ZDB-GENE-051023-7]	translation	GO:0006412
ENSDARG00000041493	ipo4	importin 4 [Source:ZFIN;Acc:ZDB-GENE-041014-307]	intracellular protein transport	GO:0006886
ENSDARG00000041505	itm2bb	integral membrane protein 2Bb [Source:ZFIN;Acc:ZDB-GENE-040426-2139]
ENSDARG00000041530	ppih	peptidylprolyl isomerase H (cyclophilin H) [Source:ZFIN;Acc:ZDB-GENE-040625-127]	angiogenesis	GO:0001525
ENSDARG00000041554	unc93a	unc-93 homolog A (C. elegans) [Source:ZFIN;Acc:ZDB-GENE-041014-304]
ENSDARG00000041581	znf143b	zinc finger protein 143b [Source:ZFIN;Acc:ZDB-GENE-040426-1586]	positive regulation of transcription, DNA-templated	GO:0045893
ENSDARG00000041619	gnb2l1	guanine nucleotide binding protein (G protein), beta polypeptide 2-like 1 [Source:ZFIN;Acc:ZDB-GENE-990415-89]	angiogenesis	GO:0001525
ENSDARG00000041718	sept9b	septin 9b [Source:ZFIN;Acc:ZDB-GENE-050327-17]	cell cycle	GO:0007049
ENSDARG00000041811	rps25	ribosomal protein S25 [Source:ZFIN;Acc:ZDB-GENE-040426-1788]
ENSDARG00000041835	si:dkeyp-59a8.2	si:dkeyp-59a8.2 [Source:ZFIN;Acc:ZDB-GENE-041014-167]	immune response	GO:0006955
ENSDARG00000041878	rab11ba	RAB11B, member RAS oncogene family, a [Source:ZFIN;Acc:ZDB-GENE-040426-2860]	GTP catabolic process	GO:0006184
ENSDARG00000041917	si:dkeyp-59a8.3	si:dkeyp-59a8.3 [Source:ZFIN;Acc:ZDB-GENE-041014-163]	immune response	GO:0006955
ENSDARG00000041923	si:dkeyp-59a8.1	si:dkeyp-59a8.1 [Source:ZFIN;Acc:ZDB-GENE-041014-165]	immune response	GO:0006955
ENSDARG00000041959	cxcr4b	chemokine (C-X-C motif), receptor 4b [Source:ZFIN;Acc:ZDB-GENE-010614-1]	neutrophil activation	GO:0042119
ENSDARG00000041974	BRK1	BRICK1, SCAR/WAVE actin-nucleating complex subunit [Source:HGNC Symbol;Acc:23057]
ENSDARG00000042000	si:ch211-63o20.7	si:ch211-63o20.7 [Source:ZFIN;Acc:ZDB-GENE-041001-194]	phosphorylation	GO:0016310
ENSDARG00000042245	zgc:66286	zgc:66286 [Source:ZFIN;Acc:ZDB-GENE-040426-1593]
ENSDARG00000042247	ppiab	peptidylprolyl isomerase Ab (cyclophilin A) [Source:ZFIN;Acc:ZDB-GENE-030131-7459]	protein folding	GO:0006457
ENSDARG00000042308	arhgef18b	rho/rac guanine nucleotide exchange factor (GEF) 18b [Source:ZFIN;Acc:ZDB-GENE-070705-462]	intracellular signal transduction	GO:0035556
ENSDARG00000042337	chrac1	chromatin accessibility complex 1 [Source:ZFIN;Acc:ZDB-GENE-050227-18]	biological_process	GO:0008150
ENSDARG00000042379	TMEM120A (2 of 2)	transmembrane protein 120A [Source:HGNC Symbol;Acc:21697]
ENSDARG00000042389	RPL37A	ribosomal protein L37a [Source:HGNC Symbol;Acc:10348]	translation	GO:0006412
ENSDARG00000042502	h2afvb	H2A histone family, member Vb [Source:ZFIN;Acc:ZDB-GENE-050506-24]	nucleosome assembly	GO:0006334
ENSDARG00000042507	polm	polymerase (DNA directed), mu [Source:ZFIN;Acc:ZDB-GENE-040426-911]	regulation of transcription, DNA-templated	GO:0006355
ENSDARG00000042517	mrps24	mitochondrial ribosomal protein S24 [Source:ZFIN;Acc:ZDB-GENE-050522-393]	translation	GO:0006412
ENSDARG00000042566	rps7	ribosomal protein S7 [Source:ZFIN;Acc:ZDB-GENE-040426-1718]	embryo development	GO:0009790
ENSDARG00000042577	batf3	basic leucine zipper transcription factor, ATF-like 3 [Source:ZFIN;Acc:ZDB-GENE-041014-356]	regulation of transcription, DNA-templated	GO:0006355
ENSDARG00000042631	glrx2	glutaredoxin 2 [Source:ZFIN;Acc:ZDB-GENE-040718-101]	cell redox homeostasis	GO:0045454
ENSDARG00000042635	uchl5	ubiquitin carboxyl-terminal hydrolase L5 [Source:ZFIN;Acc:ZDB-GENE-040426-2051]	ubiquitin-dependent protein catabolic process	GO:0006511
ENSDARG00000042644	sod2	superoxide dismutase 2, mitochondrial [Source:ZFIN;Acc:ZDB-GENE-030131-7742]	oxidation-reduction process	GO:0055114
ENSDARG00000042660	fam32al	family with sequence similarity 32, member A, like [Source:ZFIN;Acc:ZDB-GENE-040704-44]	apoptotic process	GO:0006915
ENSDARG00000042708	tuba8l	tubulin, alpha 8 like [Source:ZFIN;Acc:ZDB-GENE-030131-9167]	GTP catabolic process	GO:0006184
ENSDARG00000042725	cebpb	CCAAT/enhancer binding protein (C/EBP), beta [Source:ZFIN;Acc:ZDB-GENE-020111-3]	regulation of DNA methylation	GO:0044030
ENSDARG00000042856	itpka	inositol 1,4,5-trisphosphate 3-kinase A [Source:ZFIN;Acc:ZDB-GENE-030616-116]
ENSDARG00000042864	rpl7l1	ribosomal protein L7-like 1 [Source:ZFIN;Acc:ZDB-GENE-030131-970]
ENSDARG00000042876	abracl	ABRA C-terminal like [Source:ZFIN;Acc:ZDB-GENE-030131-8594]
ENSDARG00000042887	TNPO2 (2 of 2)	transportin 2 [Source:HGNC Symbol;Acc:19998]
ENSDARG00000042905	rpl10a	ribosomal protein L10a [Source:ZFIN;Acc:ZDB-GENE-030131-2025]	translation	GO:0006412
ENSDARG00000042927	mapre1a	microtubule-associated protein, RP/EB family, member 1a [Source:ZFIN;Acc:ZDB-GENE-030131-6067]
ENSDARG00000042931	mibp2	muscle-specific beta 1 integrin binding protein 2 [Source:ZFIN;Acc:ZDB-GENE-031113-14]	basement membrane assembly	GO:0070831
ENSDARG00000042972	zgc:136605	zgc:136605 [Source:ZFIN;Acc:ZDB-GENE-060312-11]	biological_process	GO:0008150
ENSDARG00000043137	cdca8	cell division cycle associated 8 [Source:ZFIN;Acc:ZDB-GENE-041114-171]
ENSDARG00000043154	ucp2	uncoupling protein 2 [Source:ZFIN;Acc:ZDB-GENE-990708-8]
ENSDARG00000043177	lsm1	LSM1 homolog, U6 small nuclear RNA associated (S. cerevisiae) [Source:ZFIN;Acc:ZDB-GENE-040801-68]
ENSDARG00000043236	ccna1	cyclin A1 [Source:ZFIN;Acc:ZDB-GENE-040311-2]	cell cycle	GO:0007049
ENSDARG00000043243	prkchb	protein kinase C, eta, b [Source:ZFIN;Acc:ZDB-GENE-041001-104]	intracellular signal transduction	GO:0035556
ENSDARG00000043275	mgmt	O-6-methylguanine-DNA methyltransferase [Source:ZFIN;Acc:ZDB-GENE-120614-1]	DNA repair	GO:0006281
ENSDARG00000043402	MRPL55	mitochondrial ribosomal protein L55 [Source:HGNC Symbol;Acc:16686]	biological_process	GO:0008150
ENSDARG00000043447	gpr55a	G protein-coupled receptor 55a [Source:ZFIN;Acc:ZDB-GENE-051113-260]	G-protein coupled receptor signaling pathway	GO:0007186
ENSDARG00000043453	rps5	ribosomal protein S5 [Source:ZFIN;Acc:ZDB-GENE-020419-12]	translation	GO:0006412
ENSDARG00000043467	ndufb11	NADH dehydrogenase (ubiquinone) 1 beta subcomplex, 11 [Source:ZFIN;Acc:ZDB-GENE-050309-25]
ENSDARG00000043475	tagapb	T-cell activation RhoGTPase activating protein b [Source:ZFIN;Acc:ZDB-GENE-040724-50]	signal transduction	GO:0007165
ENSDARG00000043485	si:ch211-22i13.2	si:ch211-22i13.2 [Source:ZFIN;Acc:ZDB-GENE-041014-143]	biological_process	GO:0008150
ENSDARG00000043509	rpl11	ribosomal protein L11 [Source:ZFIN;Acc:ZDB-GENE-040625-147]	apoptotic process	GO:0006915
ENSDARG00000043608	eif4ebp1	eukaryotic translation initiation factor 4E binding protein 1 [Source:ZFIN;Acc:ZDB-GENE-030131-2332]	negative regulation of translational initiation	GO:0045947
ENSDARG00000043663	faub	Finkel-Biskis-Reilly murine sarcoma virus (FBR-MuSV) ubiquitously expressed b [Source:ZFIN;Acc:ZDB-GENE-050417-416]	translation	GO:0006412
ENSDARG00000043705	mob3c	MOB kinase activator 3C [Source:ZFIN;Acc:ZDB-GENE-040704-32]	phosphorylation	GO:0016310
ENSDARG00000043728	srek1ip1	SREK1-interacting protein 1 [Source:ZFIN;Acc:ZDB-GENE-051030-24]	mRNA processing	GO:0006397
ENSDARG00000043729	plac8.1	placenta-specific 8, tandem duplicate 1 [Source:ZFIN;Acc:ZDB-GENE-050809-124]	biological_process	GO:0008150
ENSDARG00000043795	arhgdia	Rho GDP dissociation inhibitor (GDI) alpha [Source:ZFIN;Acc:ZDB-GENE-040426-2816]	small GTPase mediated signal transduction	GO:0007264
ENSDARG00000043848	sod1	superoxide dismutase 1, soluble [Source:ZFIN;Acc:ZDB-GENE-990415-258]	neuron cellular homeostasis	GO:0070050
ENSDARG00000043899	psma6l	proteasome (prosome, macropain) subunit, alpha type, 6, like [Source:ZFIN;Acc:ZDB-GENE-010502-2]	proteolysis	GO:0006508
ENSDARG00000044001	lgals3l	lectin, galactoside-binding, soluble, 3 (galectin 3)-like [Source:ZFIN;Acc:ZDB-GENE-030131-4324]	biological_process	GO:0008150
ENSDARG00000044023	si:rp71-40n14.1	si:rp71-40n14.1 [Source:ZFIN;Acc:ZDB-GENE-030131-7503]	lipid metabolic process	GO:0006629
ENSDARG00000044039	stx11a	syntaxin 11a [Source:ZFIN;Acc:ZDB-GENE-040426-2564]	intracellular protein transport	GO:0006886
ENSDARG00000044044	rassf2b	Ras association (RalGDS/AF-6) domain family 2b [Source:ZFIN;Acc:ZDB-GENE-041221-6]	signal transduction	GO:0007165
ENSDARG00000044092	atpif1b	ATPase inhibitory factor 1b [Source:ZFIN;Acc:ZDB-GENE-050506-113]	embryo development	GO:0009790
ENSDARG00000044093	rpl13a	ribosomal protein L13a [Source:ZFIN;Acc:ZDB-GENE-030131-168]	translation	GO:0006412
ENSDARG00000044102	znf593	zinc finger protein 593 [Source:ZFIN;Acc:ZDB-GENE-040426-1789]
ENSDARG00000044129	si:ch211-214p16.1	non-coding RNA si:ch211-214p16.1 [Source:ZFIN;Acc:ZDB-GENE-030616-606]
ENSDARG00000044267	sumo1	SMT3 suppressor of mif two 3 homolog 1 (yeast) [Source:ZFIN;Acc:ZDB-GENE-040426-2186]	embryo development	GO:0009790
ENSDARG00000044395	ZFP36	ZFP36 ring finger protein [Source:HGNC Symbol;Acc:12862]
ENSDARG00000044513	tpst1l	tyrosylprotein sulfotransferase 1, like [Source:ZFIN;Acc:ZDB-GENE-040316-1]	peptidyl-tyrosine sulfation	GO:0006478
ENSDARG00000044521	eef1b2	eukaryotic translation elongation factor 1 beta 2 [Source:ZFIN;Acc:ZDB-GENE-030131-7310]	translation	GO:0006412
ENSDARG00000044525	pparda	peroxisome proliferator-activated receptor delta a [Source:ZFIN;Acc:ZDB-GENE-990415-212]	regulation of transcription, DNA-templated	GO:0006355
ENSDARG00000044562	cycsb	cytochrome c, somatic b [Source:ZFIN;Acc:ZDB-GENE-040625-38]
ENSDARG00000044565	ola1	Obg-like ATPase 1 [Source:ZFIN;Acc:ZDB-GENE-030131-5063]	ferrous iron transport	GO:0015684
ENSDARG00000044566	fabp6	fatty acid binding protein 6, ileal (gastrotropin) [Source:ZFIN;Acc:ZDB-GENE-040625-49]	transport	GO:0006810
ENSDARG00000044755	GCNT4 (2 of 3)	glucosaminyl (N-acetyl) transferase 4, core 2 [Source:HGNC Symbol;Acc:17973]	biological_process	GO:0008150
ENSDARG00000045141	aqp8a.1	aquaporin 8a, tandem duplicate 1 [Source:ZFIN;Acc:ZDB-GENE-040912-106]	transport	GO:0006810
ENSDARG00000045155	phf5a	PHD finger protein 5A [Source:ZFIN;Acc:ZDB-GENE-021219-3]
ENSDARG00000045160	msrb1b	methionine sulfoxide reductase B1b [Source:ZFIN;Acc:ZDB-GENE-040912-88]	oxidation-reduction process	GO:0055114
ENSDARG00000045224	GLIPR1 (2 of 2)	GLI pathogenesis-related 1 [Source:UniProtKB/TrEMBL;Acc:F1QAW7]
ENSDARG00000045230	cox6b1	cytochrome c oxidase subunit VIb polypeptide 1 [Source:ZFIN;Acc:ZDB-GENE-040718-448]
ENSDARG00000045296	myeov2	myeloma overexpressed 2 [Source:ZFIN;Acc:ZDB-GENE-040426-1883]	biological_process	GO:0008150
ENSDARG00000045352	zgc:56530	zgc:56530 [Source:ZFIN;Acc:ZDB-GENE-040426-1065]
ENSDARG00000045359	tceb1b	transcription elongation factor B (SIII), polypeptide 1b [Source:ZFIN;Acc:ZDB-GENE-040718-138]	ubiquitin-dependent protein catabolic process	GO:0006511
ENSDARG00000045391	cd226	CD226 molecule [Source:ZFIN;Acc:ZDB-GENE-070112-1322]
ENSDARG00000045401	mllt10	myeloid/lymphoid or mixed-lineage leukemia (trithorax homolog, Drosophila); translocated to, 10 [Source:ZFIN;Acc:ZDB-GENE-041114-176]	canonical Wnt signaling pathway	GO:0060070
ENSDARG00000045487	rps16	ribosomal protein S16 [Source:ZFIN;Acc:ZDB-GENE-050506-107]	translation	GO:0006412
ENSDARG00000045514	atp5c1	ATP synthase, H+ transporting, mitochondrial F1 complex, gamma polypeptide 1 [Source:ZFIN;Acc:ZDB-GENE-030131-8901]	ATP biosynthetic process	GO:0006754
ENSDARG00000045561	dram1	DNA-damage regulated autophagy modulator 1 [Source:ZFIN;Acc:ZDB-GENE-041010-147]	biological_process	GO:0008150
ENSDARG00000045611	nfybb	nuclear transcription factor Y, beta b [Source:ZFIN;Acc:ZDB-GENE-050306-25]	regulation of transcription, DNA-templated	GO:0006355
ENSDARG00000045620	nans	N-acetylneuraminic acid synthase [Source:ZFIN;Acc:ZDB-GENE-030131-1500]	carbohydrate biosynthetic process	GO:0016051
ENSDARG00000045776	cnbpa	CCHC-type zinc finger, nucleic acid binding protein a [Source:ZFIN;Acc:ZDB-GENE-030131-5045]	cartilage development	GO:0051216
ENSDARG00000045824	zgc:101783	zgc:101783 [Source:ZFIN;Acc:ZDB-GENE-040912-48]	biological_process	GO:0008150
ENSDARG00000045928	psma4	proteasome (prosome, macropain) subunit, alpha type, 4 [Source:ZFIN;Acc:ZDB-GENE-040426-1932]	proteolysis	GO:0006508
ENSDARG00000046062	sumo2b	SMT3 suppressor of mif two 3 homolog 2b [Source:ZFIN;Acc:ZDB-GENE-040801-7]	embryo development	GO:0009790
ENSDARG00000046119	rps3	ribosomal protein S3 [Source:ZFIN;Acc:ZDB-GENE-030131-8494]	embryo development	GO:0009790
ENSDARG00000046132	dynlt3	dynein, light chain, Tctex-type 3 [Source:ZFIN;Acc:ZDB-GENE-040927-24]
ENSDARG00000046143	prkab1b	protein kinase, AMP-activated, beta 1 non-catalytic subunit, b [Source:ZFIN;Acc:ZDB-GENE-030131-7172]	phosphorylation	GO:0016310
ENSDARG00000046148	tnfaip8l2b	tumor necrosis factor, alpha-induced protein 8, like 2b [Source:ZFIN;Acc:ZDB-GENE-040426-1359]	innate immune response	GO:0045087
ENSDARG00000046154	apooa	apolipoprotein O, a [Source:ZFIN;Acc:ZDB-GENE-031118-91]	biological_process	GO:0008150
ENSDARG00000046157	RPS17L	ribosomal protein S17-like [Source:HGNC Symbol;Acc:40029]	translation	GO:0006412
ENSDARG00000051748	ccnd2a	cyclin D2, a [Source:ZFIN;Acc:ZDB-GENE-070424-30]	cell cycle	GO:0007049
ENSDARG00000051749	C25H12orf5 (2 of 2)	chromosome 12 open reading frame 5 [Source:HGNC Symbol;Acc:1185]	metabolic process	GO:0008152
ENSDARG00000051783	rplp0	ribosomal protein, large, P0 [Source:ZFIN;Acc:ZDB-GENE-000629-1]	ribosome biogenesis	GO:0042254
ENSDARG00000051923	ccnb1	cyclin B1 [Source:ZFIN;Acc:ZDB-GENE-000406-10]	cell cycle	GO:0007049
ENSDARG00000051975	cd99	CD99 molecule [Source:ZFIN;Acc:ZDB-GENE-061103-391]	biological_process	GO:0008150
ENSDARG00000051984	zgc:113389	zgc:113389 [Source:ZFIN;Acc:ZDB-GENE-050913-136]
ENSDARG00000051993	si:dkey-9i23.4	si:dkey-9i23.4 [Source:ZFIN;Acc:ZDB-GENE-090313-363]
ENSDARG00000052121	rag2	recombination activating gene 2 [Source:ZFIN;Acc:ZDB-GENE-990415-235]	DNA recombination	GO:0006310
ENSDARG00000052122	rag1	recombination activating gene 1 [Source:ZFIN;Acc:ZDB-GENE-990415-234]
ENSDARG00000052371	higd2a	HIG1 hypoxia inducible domain family, member 2A [Source:ZFIN;Acc:ZDB-GENE-050417-119]	biological_process	GO:0008150
ENSDARG00000052589	p4hb	procollagen-proline, 2-oxoglutarate 4-dioxygenase (proline 4-hydroxylase), beta polypeptide [Source:ZFIN;Acc:ZDB-GENE-080610-1]	cell redox homeostasis	GO:0045454
ENSDARG00000052657	si:dkey-90l8.3	si:dkey-90l8.3 [Source:ZFIN;Acc:ZDB-GENE-081105-149]
ENSDARG00000052708	tnni1b	troponin I, skeletal, slow b [Source:ZFIN;Acc:ZDB-GENE-041212-37]
ENSDARG00000052741	card11	caspase recruitment domain family, member 11 [Source:ZFIN;Acc:ZDB-GENE-100219-1]	regulation of apoptotic process	GO:0042981
ENSDARG00000052826	runx3	runt-related transcription factor 3 [Source:ZFIN;Acc:ZDB-GENE-000605-2]	cartilage development	GO:0051216
ENSDARG00000052840	ndufs4	NADH dehydrogenase (ubiquinone) Fe-S protein 4, (NADH-coenzyme Q reductase) [Source:ZFIN;Acc:ZDB-GENE-050522-421]	electron transport chain	GO:0022900
ENSDARG00000052842	ppifb	peptidylprolyl isomerase Fb [Source:ZFIN;Acc:ZDB-GENE-051030-126]	protein folding	GO:0006457
ENSDARG00000052856	khdrbs1a	KH domain containing, RNA binding, signal transduction associated 1a [Source:ZFIN;Acc:ZDB-GENE-000210-25]
ENSDARG00000052958	BX323876.2	Natriuretic peptide [Source:UniProtKB/TrEMBL;Acc:F1R8L8]
ENSDARG00000052978	mbnl1	muscleblind-like (Drosophila) [Source:ZFIN;Acc:ZDB-GENE-060929-704]
ENSDARG00000053058	rps11	ribosomal protein S11 [Source:ZFIN;Acc:ZDB-GENE-040426-2701]	translation	GO:0006412
ENSDARG00000053217	cox7a2a	cytochrome c oxidase, subunit VIIa 2a [Source:ZFIN;Acc:ZDB-GENE-050522-153]
ENSDARG00000053254	mylpfa	myosin light chain, phosphorylatable, fast skeletal muscle a [Source:ZFIN;Acc:ZDB-GENE-990712-15]
ENSDARG00000053365	rpl31	ribosomal protein L31 [Source:ZFIN;Acc:ZDB-GENE-060331-121]	translation	GO:0006412
ENSDARG00000053370	eif3jb	eukaryotic translation initiation factor 3, subunit Jb [Source:ZFIN;Acc:ZDB-GENE-040426-2900]
ENSDARG00000053382	cox7c	cytochrome c oxidase, subunit VIIc [Source:ZFIN;Acc:ZDB-GENE-030131-8062]
ENSDARG00000053395	cdkn2aipnl	CDKN2A interacting protein N-terminal like [Source:ZFIN;Acc:ZDB-GENE-041010-154]	biological_process	GO:0008150
ENSDARG00000053442	h2afy	H2A histone family, member Y [Source:ZFIN;Acc:ZDB-GENE-060421-4796]	nucleosome assembly	GO:0006334
ENSDARG00000053446	sub1a	SUB1 homolog a (S. cerevisiae) [Source:ZFIN;Acc:ZDB-GENE-050522-151]	regulation of transcription, DNA-templated	GO:0006355
ENSDARG00000053457	rpl23	ribosomal protein L23 [Source:ZFIN;Acc:ZDB-GENE-030131-8756]	translation	GO:0006412
ENSDARG00000053466	timmdc1	translocase of inner mitochondrial membrane domain containing 1 [Source:ZFIN;Acc:ZDB-GENE-050417-369]
ENSDARG00000053575	gpat2	glycerol-3-phosphate acyltransferase 2, mitochondrial [Source:ZFIN;Acc:ZDB-GENE-050309-118]	cellular lipid metabolic process	GO:0044255
ENSDARG00000053619	sra1	steroid receptor RNA activator 1 [Source:ZFIN;Acc:ZDB-GENE-040625-6]	heart contraction	GO:0060047
ENSDARG00000053636	efcab4a	EF-hand calcium binding domain 4A [Source:ZFIN;Acc:ZDB-GENE-061215-136]
ENSDARG00000053666	cmyb	transcription factor cmyb [Source:ZFIN;Acc:ZDB-GENE-991110-14]	definitive hemopoiesis	GO:0060216
ENSDARG00000053858	crip1	cysteine-rich protein 1 [Source:ZFIN;Acc:ZDB-GENE-041111-1]	cellular response to antibiotic	GO:0071236
ENSDARG00000053912	fbl	fibrillarin [Source:ZFIN;Acc:ZDB-GENE-040426-1936]	rRNA processing	GO:0006364
ENSDARG00000053990	hmgb2b	high-mobility group box 2b [Source:ZFIN;Acc:ZDB-GENE-040912-122]
ENSDARG00000054058	h1fx	H1 histone family, member X [Source:ZFIN;Acc:ZDB-GENE-030131-1228]	nucleosome assembly	GO:0006334
ENSDARG00000054063	arpc4	actin related protein 2/3 complex, subunit 4 [Source:ZFIN;Acc:ZDB-GENE-010724-9]	actin filament polymerization	GO:0030041
ENSDARG00000054292	C2H14orf119	chromosome 14 open reading frame 119 [Source:HGNC Symbol;Acc:20270]
ENSDARG00000054540	imp4	IMP4, U3 small nucleolar ribonucleoprotein, homolog (yeast) [Source:ZFIN;Acc:ZDB-GENE-040718-474]
ENSDARG00000054548	si:ch73-285p12.4	si:ch73-285p12.4 [Source:ZFIN;Acc:ZDB-GENE-110411-145]
ENSDARG00000054610	coro1a	coronin, actin binding protein, 1A [Source:ZFIN;Acc:ZDB-GENE-030131-9512]	leukocyte chemotaxis	GO:0030595
ENSDARG00000054696	psmb4	proteasome (prosome, macropain) subunit, beta type, 4 [Source:ZFIN;Acc:ZDB-GENE-050417-333]	proteolysis	GO:0006508
ENSDARG00000054818	rpl32	ribosomal protein L32 [Source:ZFIN;Acc:ZDB-GENE-060331-105]	translation	GO:0006412
ENSDARG00000054829	pik3c3	phosphoinositide-3-kinase, class 3 [Source:ZFIN;Acc:ZDB-GENE-050410-13]	phosphatidylinositol phosphorylation	GO:0046854
ENSDARG00000054907	cox7a3	cytochrome c oxidase subunit VIIa polypeptide 3 [Source:ZFIN;Acc:ZDB-GENE-030131-7691]
ENSDARG00000054916	eif4ebp3	eukaryotic translation initiation factor 4E binding protein 3 [Source:ZFIN;Acc:ZDB-GENE-041114-44]	negative regulation of translational initiation	GO:0045947
ENSDARG00000054929	zgc:110540	zgc:110540 [Source:ZFIN;Acc:ZDB-GENE-050327-77]	nucleobase-containing compound metabolic process	GO:0006139
ENSDARG00000054937	badb	BCL2-antagonist of cell death b [Source:ZFIN;Acc:ZDB-GENE-000616-1]	positive regulation of apoptotic process	GO:0043065
ENSDARG00000054980	ebna1bp2	EBNA1 binding protein 2 [Source:ZFIN;Acc:ZDB-GENE-030131-6989]	biological_process	GO:0008150
ENSDARG00000055070	C13H10orf32	C10orf32-ASMT readthrough (NMD candidate) [Source:HGNC Symbol;Acc:49183]	biological_process	GO:0008150
ENSDARG00000055101	hmox2a	heme oxygenase (decycling) 2a [Source:ZFIN;Acc:ZDB-GENE-040914-13]	heme oxidation	GO:0006788
ENSDARG00000055186	ccr9a	chemokine (C-C motif) receptor 9a [Source:ZFIN;Acc:ZDB-GENE-060130-125]	chemotaxis	GO:0006935
ENSDARG00000055225	dock8	dedicator of cytokinesis 8 [Source:ZFIN;Acc:ZDB-GENE-060503-743]	cyanate metabolic process	GO:0009439
ENSDARG00000055360	LLPH	LLP homolog, long-term synaptic facilitation (Aplysia) [Source:HGNC Symbol;Acc:28229]	biological_process	GO:0008150
ENSDARG00000055365	si:dkey-25e12.3	histidine triad (HIT) protein [Source:ZFIN;Acc:ZDB-GENE-041001-132]
ENSDARG00000055416	serpinb1	serpin peptidase inhibitor, clade B (ovalbumin), member 1 [Source:ZFIN;Acc:ZDB-GENE-040718-400]	negative regulation of endopeptidase activity	GO:0010951
ENSDARG00000055472	nubp1	nucleotide binding protein 1 (MinD homolog, E. coli) [Source:ZFIN;Acc:ZDB-GENE-050417-471]
ENSDARG00000055475	rps27.2	ribosomal protein S27, isoform 2 [Source:ZFIN;Acc:ZDB-GENE-040426-1735]	translation	GO:0006412
ENSDARG00000055514	icn2	ictacalcin 2 [Source:ZFIN;Acc:ZDB-GENE-070822-9]	biological_process	GO:0008150
ENSDARG00000055560	p2ry8	purinergic receptor P2Y, G-protein coupled, 8 [Source:ZFIN;Acc:ZDB-GENE-070912-447]	G-protein coupled receptor signaling pathway	GO:0007186
ENSDARG00000055592	capn2b	calpain 2, (m/II) large subunit b [Source:ZFIN;Acc:ZDB-GENE-050522-84]	proteolysis	GO:0006508
ENSDARG00000055618	acta1b	actin, alpha 1b, skeletal muscle [Source:ZFIN;Acc:ZDB-GENE-030131-55]	embryonic heart tube development	GO:0035050
ENSDARG00000055713	fmnl1a	formin-like 1a [Source:ZFIN;Acc:ZDB-GENE-120215-83]	actin cytoskeleton organization	GO:0030036
ENSDARG00000055719	ino80c	INO80 complex subunit C [Source:ZFIN;Acc:ZDB-GENE-040625-97]	biological_process	GO:0008150
ENSDARG00000055750	foxp3a	forkhead box P3a [Source:ZFIN;Acc:ZDB-GENE-061116-2]	pre-B cell differentiation	GO:0002329
ENSDARG00000055770	dffa	DNA fragmentation factor, alpha polypeptide [Source:ZFIN;Acc:ZDB-GENE-040718-376]	apoptotic process	GO:0006915
ENSDARG00000055868	RSL1D1	ribosomal L1 domain containing 1 [Source:HGNC Symbol;Acc:24534]
ENSDARG00000055955	lcp2a	lymphocyte cytosolic protein 2a [Source:ZFIN;Acc:ZDB-GENE-041114-97]
ENSDARG00000055996	rps8a	ribosomal protein S8a [Source:ZFIN;Acc:ZDB-GENE-030131-8626]	embryo development	GO:0009790
ENSDARG00000056008	atp5g1	ATP synthase, H+ transporting, mitochondrial Fo complex, subunit C1 (subunit 9) [Source:ZFIN;Acc:ZDB-GENE-040426-1966]	ATP hydrolysis coupled proton transport	GO:0015991
ENSDARG00000056026	tprg1	tumor protein p63 regulated 1 [Source:ZFIN;Acc:ZDB-GENE-070410-113]
ENSDARG00000056099	gtf2h5	general transcription factor IIH, polypeptide 5 [Source:ZFIN;Acc:ZDB-GENE-041001-144]	nucleotide-excision repair	GO:0006289
ENSDARG00000056119	eef1g	eukaryotic translation elongation factor 1 gamma [Source:ZFIN;Acc:ZDB-GENE-020423-3]	translation	GO:0006412
ENSDARG00000056186	eif5a2	eukaryotic translation initiation factor 5A2 [Source:ZFIN;Acc:ZDB-GENE-040426-2405]	peptidyl-lysine modification to peptidyl-hypusine	GO:0008612
ENSDARG00000056203	si:dkey-98p3.7	si:dkey-98p3.7 [Source:ZFIN;Acc:ZDB-GENE-030131-9599]
ENSDARG00000056233	TMEM179B (1 of 2)	transmembrane protein 179B [Source:HGNC Symbol;Acc:33744]	biological_process	GO:0008150
ENSDARG00000056270	atpaf2	ATP synthase mitochondrial F1 complex assembly factor 2 [Source:ZFIN;Acc:ZDB-GENE-050411-18]	proton-transporting ATP synthase complex assembly	GO:0043461
ENSDARG00000056307	znf706	zinc finger protein 706 [Source:ZFIN;Acc:ZDB-GENE-040718-454]	biological_process	GO:0008150
ENSDARG00000056346	acap1	ArfGAP with coiled-coil, ankyrin repeat and PH domains 1 [Source:ZFIN;Acc:ZDB-GENE-070112-1242]	regulation of ARF GTPase activity	GO:0032312
ENSDARG00000056378	ifi30	interferon gamma inducible protein 30 [Source:ZFIN;Acc:ZDB-GENE-030131-8447]
ENSDARG00000056410	fdx1	ferredoxin 1 [Source:ZFIN;Acc:ZDB-GENE-071015-2]	biological_process	GO:0008150
ENSDARG00000056509	pdik1l	PDLIM1 interacting kinase 1 like [Source:ZFIN;Acc:ZDB-GENE-051113-236]	protein phosphorylation	GO:0006468
ENSDARG00000056566	necab1	N-terminal EF-hand calcium binding protein 1 [Source:ZFIN;Acc:ZDB-GENE-050417-395]
ENSDARG00000056583	ndufs6	NADH dehydrogenase (ubiquinone) Fe-S protein 6 [Source:ZFIN;Acc:ZDB-GENE-040912-86]
ENSDARG00000056762	zgc:172079	zgc:172079 [Source:ZFIN;Acc:ZDB-GENE-080204-103]	biological_process	GO:0008150
ENSDARG00000056794	npm3	nucleophosmin/nucleoplasmin, 3 [Source:ZFIN;Acc:ZDB-GENE-050320-50]	G-protein coupled receptor signaling pathway	GO:0007186
ENSDARG00000056803	ap1s1	adaptor-related protein complex 1, sigma 1 subunit [Source:ZFIN;Acc:ZDB-GENE-040426-1119]	protein transport	GO:0015031
ENSDARG00000056831	gng2	guanine nucleotide binding protein (G protein), gamma 2 [Source:ZFIN;Acc:ZDB-GENE-050417-59]	G-protein coupled receptor signaling pathway	GO:0007186
ENSDARG00000056914	EMG1	EMG1 N1-specific pseudouridine methyltransferase [Source:HGNC Symbol;Acc:16912]
ENSDARG00000057021	vps36	vacuolar protein sorting 36 homolog (S. cerevisiae) [Source:ZFIN;Acc:ZDB-GENE-030131-7753]
ENSDARG00000057026	ran	ras-related nuclear protein [Source:ZFIN;Acc:ZDB-GENE-990415-88]	GTP catabolic process	GO:0006184
ENSDARG00000057353	EHBP1L1 (1 of 2)	EH domain binding protein 1-like 1 [Source:HGNC Symbol;Acc:30682]
ENSDARG00000057423	prelid1a	PRELI domain containing 1a [Source:ZFIN;Acc:ZDB-GENE-040426-1341]	biological_process	GO:0008150
ENSDARG00000057433	st6galnac5b	ST6 (alpha-N-acetyl-neuraminyl-2,3-beta-galactosyl-1,3)-N-acetylgalactosaminide alpha-2,6-sialyltransferase 5b [Source:ZFIN;Acc:ZDB-GENE-040912-25]	protein glycosylation	GO:0006486
ENSDARG00000057484	srsf2a	serine/arginine-rich splicing factor 2a [Source:ZFIN;Acc:ZDB-GENE-040426-2706]
ENSDARG00000057491	n4bp1	nedd4 binding protein 1 [Source:ZFIN;Acc:ZDB-GENE-030131-5538]	negative regulation of proteasomal ubiquitin-dependent protein catabolic process	GO:0032435
ENSDARG00000057508	nbeal2	neurobeachin-like 2 [Source:ZFIN;Acc:ZDB-GENE-100922-283]
ENSDARG00000057529	itpa	inosine triphosphatase (nucleoside triphosphate pyrophosphatase) [Source:ZFIN;Acc:ZDB-GENE-070705-218]	deoxyribonucleoside triphosphate catabolic process	GO:0009204
ENSDARG00000057556	rpl17	ribosomal protein L17 [Source:ZFIN;Acc:ZDB-GENE-030131-8585]	translation	GO:0006412
ENSDARG00000057610	cdkn2c	cyclin-dependent kinase inhibitor 2C (p18, inhibits CDK4) [Source:ZFIN;Acc:ZDB-GENE-081104-145]
ENSDARG00000057633	cxcr4a	chemokine (C-X-C motif) receptor 4a [Source:ZFIN;Acc:ZDB-GENE-020102-1]	chemotaxis	GO:0006935
ENSDARG00000057787	ITGAE (1 of 2)	integrin, alpha E (antigen CD103, human mucosal lymphocyte antigen 1; alpha polypeptide) [Source:HGNC Symbol;Acc:6147]
ENSDARG00000057854	sap18	sin3-associated polypeptide [Source:ZFIN;Acc:ZDB-GENE-040426-1679]
ENSDARG00000057882	arpc3	actin related protein 2/3 complex, subunit 3 [Source:ZFIN;Acc:ZDB-GENE-040625-107]	Arp2/3 complex-mediated actin nucleation	GO:0034314
ENSDARG00000057890	TTC31	tetratricopeptide repeat domain 31 [Source:HGNC Symbol;Acc:25759]
ENSDARG00000057904	nme3	non-metastatic cells 3, protein expressed in [Source:ZFIN;Acc:ZDB-GENE-000210-34]	CTP biosynthetic process	GO:0006241
ENSDARG00000057912	eif1axb	eukaryotic translation initiation factor 1A, X-linked, b [Source:ZFIN;Acc:ZDB-GENE-030131-1319]	translation	GO:0006412
ENSDARG00000058105	rpl36a	ribosomal protein L36A [Source:ZFIN;Acc:ZDB-GENE-020423-1]	embryo development	GO:0009790
ENSDARG00000058128	msna	moesin a [Source:ZFIN;Acc:ZDB-GENE-021211-2]	blood vessel lumenization	GO:0072554
ENSDARG00000058225	arpc4l	actin related protein 2/3 complex, subunit 4, like [Source:ZFIN;Acc:ZDB-GENE-040808-18]	actin filament polymerization	GO:0030041
ENSDARG00000058246	cysltr1	cysteinyl leukotriene receptor 1 [Source:ZFIN;Acc:ZDB-GENE-050522-250]	G-protein coupled receptor signaling pathway	GO:0007186
ENSDARG00000058299	si:ch73-98g6.2	si:ch73-98g6.2 [Source:ZFIN;Acc:ZDB-GENE-131119-20]	protein glycosylation	GO:0006486
ENSDARG00000058302	SH3BGRL	SH3 domain binding glutamic acid-rich protein like [Source:HGNC Symbol;Acc:10823]	biological_process	GO:0008150
ENSDARG00000058325	casp8	caspase 8, apoptosis-related cysteine peptidase [Source:ZFIN;Acc:ZDB-GENE-000713-1]	proteolysis	GO:0006508
ENSDARG00000058328	lsm7	LSM7 homolog, U6 small nuclear RNA associated (S. cerevisiae) [Source:ZFIN;Acc:ZDB-GENE-030131-8284]
ENSDARG00000058349	polr2l	polymerase (RNA) II (DNA directed) polypeptide L [Source:ZFIN;Acc:ZDB-GENE-050522-181]	transcription, DNA-templated	GO:0006351
ENSDARG00000058366	si:dkey-222f8.3	putative endoribonuclease [Source:ZFIN;Acc:ZDB-GENE-030131-3658]
ENSDARG00000058372	mcph1	microcephalin 1 [Source:ZFIN;Acc:ZDB-GENE-060421-6122]
ENSDARG00000058424	pdgfab	platelet derived growth factor alpha b [Source:ZFIN;Acc:ZDB-GENE-060929-124]	blood coagulation	GO:0007596
ENSDARG00000058451	rpl6	ribosomal protein L6 [Source:ZFIN;Acc:ZDB-GENE-030131-8671]	embryo development	GO:0009790
ENSDARG00000058454	dynll1	dynein, light chain, LC8-type 1 [Source:ZFIN;Acc:ZDB-GENE-040426-1961]	microtubule-based process	GO:0007017
ENSDARG00000058462	zgc:158846	zgc:158846 [Source:ZFIN;Acc:ZDB-GENE-070209-50]	biological_process	GO:0008150
ENSDARG00000058463	ndufab1a	NADH dehydrogenase (ubiquinone) 1, alpha/beta subcomplex, 1a [Source:ZFIN;Acc:ZDB-GENE-040801-1]	fatty acid biosynthetic process	GO:0006633
ENSDARG00000058504	ap1s2	adaptor-related protein complex 1, sigma 2 subunit [Source:ZFIN;Acc:ZDB-GENE-030131-5448]	intracellular protein transport	GO:0006886
ENSDARG00000058538	alcamb	activated leukocyte cell adhesion molecule b [Source:ZFIN;Acc:ZDB-GENE-030131-1768]	axonogenesis involved in innervation	GO:0060385
ENSDARG00000058579	si:ch211-274f20.2	si:ch211-274f20.2 [Source:ZFIN;Acc:ZDB-GENE-091204-91]	protein folding	GO:0006457
ENSDARG00000058593	sri	sorcin [Source:ZFIN;Acc:ZDB-GENE-040426-1356]
ENSDARG00000058666	dennd2da	DENN/MADD domain containing 2Da [Source:ZFIN;Acc:ZDB-GENE-061013-542]	biological_process	GO:0008150
ENSDARG00000058673	si:rp71-40n14.7	si:rp71-40n14.7 [Source:ZFIN;Acc:ZDB-GENE-131121-525]	lipid metabolic process	GO:0006629
ENSDARG00000058710	terf1	telomeric repeat binding factor (NIMA-interacting) 1 [Source:ZFIN;Acc:ZDB-GENE-090612-2]	telomere maintenance	GO:0000723
ENSDARG00000058732	scgn	secretagogin, EF-hand calcium binding protein [Source:ZFIN;Acc:ZDB-GENE-041010-82]
ENSDARG00000058831	ptges3b	prostaglandin E synthase 3b (cytosolic) [Source:ZFIN;Acc:ZDB-GENE-040625-144]	biological_process	GO:0008150
ENSDARG00000058858	clic1	chloride intracellular channel 1 [Source:ZFIN;Acc:ZDB-GENE-030131-3202]	chloride transport	GO:0006821
ENSDARG00000058996	jam2a	junctional adhesion molecule 2a [Source:ZFIN;Acc:ZDB-GENE-031204-3]	myoblast fusion	GO:0007520
ENSDARG00000059001	pim2	pim-2 oncogene [Source:ZFIN;Acc:ZDB-GENE-000831-6]	lipopolysaccharide biosynthetic process	GO:0009103
ENSDARG00000059109	si:dkeyp-113d7.1	si:dkeyp-113d7.1 [Source:ZFIN;Acc:ZDB-GENE-030131-755]
ENSDARG00000059110	VASP (2 of 2)	vasodilator-stimulated phosphoprotein [Source:HGNC Symbol;Acc:12652]
ENSDARG00000059282	lck	lymphocyte-specific protein tyrosine kinase [Source:ZFIN;Acc:ZDB-GENE-040617-1]	phosphorylation	GO:0016310
ENSDARG00000059298	spcs1	signal peptidase complex subunit 1 homolog (S. cerevisiae) [Source:ZFIN;Acc:ZDB-GENE-050809-130]	signal peptide processing	GO:0006465
ENSDARG00000059308	golt1bb	golgi transport 1Bb [Source:ZFIN;Acc:ZDB-GENE-050913-94]	vesicle-mediated transport	GO:0016192
ENSDARG00000059357	sarnp	SAP domain containing ribonucleoprotein [Source:ZFIN;Acc:ZDB-GENE-050522-161]	biological_process	GO:0008150
ENSDARG00000059672	zgc:136763	zgc:136763 [Source:ZFIN;Acc:ZDB-GENE-060616-298]	signal transduction	GO:0007165
ENSDARG00000059725	hypk	huntingtin interacting protein K [Source:ZFIN;Acc:ZDB-GENE-080515-6]	biological_process	GO:0008150
ENSDARG00000059752	dr1	down-regulator of transcription 1 [Source:ZFIN;Acc:ZDB-GENE-061013-797]
ENSDARG00000059774	dub	duboraya [Source:ZFIN;Acc:ZDB-GENE-060825-81]	cilium assembly	GO:0042384
ENSDARG00000059789	parp8	poly (ADP-ribose) polymerase family, member 8 [Source:ZFIN;Acc:ZDB-GENE-060929-432]
ENSDARG00000059908	CCDC86	coiled-coil domain containing 86 [Source:HGNC Symbol;Acc:28359]
ENSDARG00000060192	rpusd1	RNA pseudouridylate synthase domain containing 1 [Source:ZFIN;Acc:ZDB-GENE-060929-444]	pseudouridine synthesis	GO:0001522
ENSDARG00000060312	WDR62	WD repeat domain 62 [Source:HGNC Symbol;Acc:24502]
ENSDARG00000060394	zgc:153910	zgc:153910 [Source:ZFIN;Acc:ZDB-GENE-061013-398]	biological_process	GO:0008150
ENSDARG00000060498	tnfrsf9a	tumor necrosis factor receptor superfamily, member 9a [Source:ZFIN;Acc:ZDB-GENE-060421-8213]	biological_process	GO:0008150
ENSDARG00000060682	zgc:165571	zgc:165571 [Source:ZFIN;Acc:ZDB-GENE-030131-7249]
ENSDARG00000060751	taok3a	TAO kinase 3a [Source:ZFIN;Acc:ZDB-GENE-100921-50]	protein phosphorylation	GO:0006468
ENSDARG00000060953	si:ch1073-214b20.2	si:ch1073-214b20.2 [Source:ZFIN;Acc:ZDB-GENE-131121-231]
ENSDARG00000060978	atp2a3	ATPase, Ca++ transporting, ubiquitous [Source:ZFIN;Acc:ZDB-GENE-060531-103]	calcium ion transport	GO:0006816
ENSDARG00000061081	arpp21	cyclic AMP-regulated phosphoprotein, 21 [Source:ZFIN;Acc:ZDB-GENE-081104-296]
ENSDARG00000061117	agap2	ArfGAP with GTPase domain, ankyrin repeat and PH domain 2 [Source:ZFIN;Acc:ZDB-GENE-061103-343]	GTP catabolic process	GO:0006184
ENSDARG00000061228	pfdn4	prefoldin subunit 4 [Source:ZFIN;Acc:ZDB-GENE-100922-122]	protein folding	GO:0006457
ENSDARG00000061249	myom1a	myomesin 1a (skelemin) [Source:ZFIN;Acc:ZDB-GENE-030131-2856]	biological_process	GO:0008150
ENSDARG00000061288	kcnc4	potassium voltage-gated channel, Shaw-related subfamily, member 4 [Source:ZFIN;Acc:ZDB-GENE-060503-773]	ion transport	GO:0006811
ENSDARG00000061527	nxt2	nuclear transport factor 2-like export factor 2 [Source:ZFIN;Acc:ZDB-GENE-050521-1]	heart development	GO:0007507
ENSDARG00000061544	ano6	anoctamin 6 [Source:ZFIN;Acc:ZDB-GENE-081104-64]
ENSDARG00000061710	map3k8	mitogen-activated protein kinase kinase kinase 8 [Source:ZFIN;Acc:ZDB-GENE-100316-8]	protein phosphorylation	GO:0006468
ENSDARG00000061841	tiparp	TCDD-inducible poly(ADP-ribose) polymerase [Source:ZFIN;Acc:ZDB-GENE-031002-47]	cellular response to xenobiotic stimulus	GO:0071466
ENSDARG00000061858	zgc:153968	zgc:153968 [Source:ZFIN;Acc:ZDB-GENE-061027-211]	proteolysis	GO:0006508
ENSDARG00000062049	hmha1	histocompatibility (minor) HA-1 [Source:ZFIN;Acc:ZDB-GENE-071213-2]	intracellular signal transduction	GO:0035556
ENSDARG00000062190	PDE3B	phosphodiesterase 3B, cGMP-inhibited [Source:HGNC Symbol;Acc:8779]	signal transduction	GO:0007165
ENSDARG00000062199	si:dkey-217l24.1	si:dkey-217l24.1 [Source:ZFIN;Acc:ZDB-GENE-131121-4]
ENSDARG00000062352	sema4ab	sema domain, immunoglobulin domain (Ig), transmembrane domain (TM) and short cytoplasmic domain, (semaphorin) 4Ab [Source:ZFIN;Acc:ZDB-GENE-060503-363]	multicellular organismal development	GO:0007275
ENSDARG00000062432	GPR132 (3 of 3)	G protein-coupled receptor 132 [Source:HGNC Symbol;Acc:17482]	G-protein coupled receptor signaling pathway	GO:0007186
ENSDARG00000062469	hipk3a	homeodomain interacting protein kinase 3a [Source:ZFIN;Acc:ZDB-GENE-061207-54]	cellular response to xenobiotic stimulus	GO:0071466
ENSDARG00000062510	bcl11ba	B-cell CLL/lymphoma 11Ba (zinc finger protein) [Source:ZFIN;Acc:ZDB-GENE-061207-62]
ENSDARG00000062592	myl10	myosin, light chain 10, regulatory [Source:ZFIN;Acc:ZDB-GENE-050417-421]
ENSDARG00000062621	SATB1	SATB homeobox 1 [Source:HGNC Symbol;Acc:10541]	regulation of transcription, DNA-templated	GO:0006355
ENSDARG00000062811	p2ry10	purinergic receptor P2Y, G-protein coupled, 10 [Source:ZFIN;Acc:ZDB-GENE-070410-105]	G-protein coupled receptor signaling pathway	GO:0007186
ENSDARG00000062820	irgf3	immunity-related GTPase family, f3 [Source:ZFIN;Acc:ZDB-GENE-051212-6]	GTP catabolic process	GO:0006184
ENSDARG00000063032	dok6	docking protein 6 [Source:ZFIN;Acc:ZDB-GENE-070410-50]	biological_process	GO:0008150
ENSDARG00000063076	atrip	ATR interacting protein [Source:ZFIN;Acc:ZDB-GENE-050208-331]
ENSDARG00000063145	tfam	transcription factor A, mitochondrial [Source:ZFIN;Acc:ZDB-GENE-061013-552]
ENSDARG00000063341	C2H1orf123	chromosome 1 open reading frame 123 [Source:HGNC Symbol;Acc:26059]
ENSDARG00000063895	mt-nd1	NADH dehydrogenase 1, mitochondrial [Source:ZFIN;Acc:ZDB-GENE-011205-7]	oxidation-reduction process	GO:0055114
ENSDARG00000063899	mt-nd2	NADH dehydrogenase 2, mitochondrial [Source:ZFIN;Acc:ZDB-GENE-011205-8]	mitochondrial electron transport, NADH to ubiquinone	GO:0006120
ENSDARG00000063905	mt-co1	cytochrome c oxidase I, mitochondrial [Source:ZFIN;Acc:ZDB-GENE-011205-14]	aerobic respiration	GO:0009060
ENSDARG00000063908	mt-co2	cytochrome c oxidase II, mitochondrial [Source:ZFIN;Acc:ZDB-GENE-011205-15]	electron transport chain	GO:0022900
ENSDARG00000063910	mt-atp8	ATP synthase 8, mitochondrial [Source:ZFIN;Acc:ZDB-GENE-011205-19]	ATP biosynthetic process	GO:0006754
ENSDARG00000063911	mt-atp6	ATP synthase 6, mitochondrial [Source:ZFIN;Acc:ZDB-GENE-011205-18]	ATP biosynthetic process	GO:0006754
ENSDARG00000063912	mt-co3	cytochrome c oxidase III, mitochondrial [Source:ZFIN;Acc:ZDB-GENE-011205-16]	aerobic electron transport chain	GO:0019646
ENSDARG00000063914	mt-nd3	NADH dehydrogenase 3, mitochondrial [Source:ZFIN;Acc:ZDB-GENE-011205-9]	oxidation-reduction process	GO:0055114
ENSDARG00000063916	mt-nd4l	NADH dehydrogenase 4L, mitochondrial [Source:ZFIN;Acc:ZDB-GENE-011205-11]	ATP synthesis coupled electron transport	GO:0042773
ENSDARG00000063917	mt-nd4	NADH dehydrogenase 4, mitochondrial [Source:ZFIN;Acc:ZDB-GENE-011205-10]	ATP synthesis coupled electron transport	GO:0042773
ENSDARG00000063921	mt-nd5	NADH dehydrogenase 5, mitochondrial [Source:ZFIN;Acc:ZDB-GENE-011205-12]	ATP synthesis coupled electron transport	GO:0042773
ENSDARG00000063922	mt-nd6	NADH dehydrogenase 6, mitochondrial [Source:ZFIN;Acc:ZDB-GENE-011205-13]	oxidation-reduction process	GO:0055114
ENSDARG00000063924	mt-cyb	cytochrome b, mitochondrial [Source:ZFIN;Acc:ZDB-GENE-011205-17]	oxidation-reduction process	GO:0055114
ENSDARG00000067524	fut9b	fucosyltransferase 9b [Source:ZFIN;Acc:ZDB-GENE-030131-9925]	protein glycosylation	GO:0006486
ENSDARG00000067544	par1	paraxis [Source:ZFIN;Acc:ZDB-GENE-980605-20]
ENSDARG00000067656	kcmf1	potassium channel modulatory factor 1 [Source:ZFIN;Acc:ZDB-GENE-040426-1383]
ENSDARG00000067690	hint2	histidine triad nucleotide binding protein 2 [Source:ZFIN;Acc:ZDB-GENE-070410-139]
ENSDARG00000067711	parvg	parvin, gamma [Source:ZFIN;Acc:ZDB-GENE-070410-67]	biological_process	GO:0008150
ENSDARG00000067717	tomm7	translocase of outer mitochondrial membrane 7 homolog (yeast) [Source:ZFIN;Acc:ZDB-GENE-060825-115]	protein import into mitochondrial matrix	GO:0030150
ENSDARG00000067958	sh3gl1a	SH3-domain GRB2-like 1a [Source:ZFIN;Acc:ZDB-GENE-030131-4524]
ENSDARG00000068088	tcnl	transcobalamin like [Source:ZFIN;Acc:ZDB-GENE-060531-123]	cobalamin metabolic process	GO:0009235
ENSDARG00000068102	BAX (3 of 5)	BCL2-associated X protein [Source:HGNC Symbol;Acc:959]	positive regulation of apoptotic process	GO:0043065
ENSDARG00000068156	chchd7	coiled-coil-helix-coiled-coil-helix domain containing 7 [Source:ZFIN;Acc:ZDB-GENE-080204-55]	biological_process	GO:0008150
ENSDARG00000068233	CD53	CD53 molecule [Source:HGNC Symbol;Acc:1686]	biological_process	GO:0008150
ENSDARG00000068289	eif3k	eukaryotic translation initiation factor 3, subunit K [Source:ZFIN;Acc:ZDB-GENE-050417-45]
ENSDARG00000068291	TMEM208	transmembrane protein 208 [Source:HGNC Symbol;Acc:25015]	autophagy	GO:0006914
ENSDARG00000068310	ccr9b	chemokine (C-C motif) receptor 9b [Source:ZFIN;Acc:ZDB-GENE-070301-3]	G-protein coupled receptor signaling pathway	GO:0007186
ENSDARG00000068367	nfkbie	nuclear factor of kappa light polypeptide gene enhancer in B-cells inhibitor, epsilon [Source:ZFIN;Acc:ZDB-GENE-061215-132]	biological_process	GO:0008150
ENSDARG00000068436	H3F3B (3 of 3)	H3 histone, family 3B (H3.3B) [Source:HGNC Symbol;Acc:4765]	nucleosome assembly	GO:0006334
ENSDARG00000068457	tnnt3b	troponin T3b, skeletal, fast [Source:ZFIN;Acc:ZDB-GENE-030520-2]	myofibril assembly	GO:0030239
ENSDARG00000068582	rnf44	ring finger protein 44 [Source:ZFIN;Acc:ZDB-GENE-060929-604]
ENSDARG00000068613	zgc:154018	zgc:154018 [Source:ZFIN;Acc:ZDB-GENE-060929-172]	biological_process	GO:0008150
ENSDARG00000068698	psenen	presenilin enhancer 2 homolog [Source:ZFIN;Acc:ZDB-GENE-040218-1]	negative regulation of apoptotic process	GO:0043066
ENSDARG00000068711	crfb4	cytokine receptor family member b4 [Source:ZFIN;Acc:ZDB-GENE-070905-3]	cytokine-mediated signaling pathway	GO:0019221
ENSDARG00000068784	C13H10orf54	chromosome 10 open reading frame 54 [Source:HGNC Symbol;Acc:30085]	biological_process	GO:0008150
ENSDARG00000068820	h2afva	H2A histone family, member Va [Source:ZFIN;Acc:ZDB-GENE-020717-1]	nucleosome assembly	GO:0006334
ENSDARG00000068858	il2rga	interleukin 2 receptor, gamma a [Source:ZFIN;Acc:ZDB-GENE-080402-1]
ENSDARG00000068978	glo1	glyoxalase 1 [Source:ZFIN;Acc:ZDB-GENE-030722-9]
ENSDARG00000069045	chtf8	CTF8, chromosome transmission fidelity factor 8 homolog (S. cerevisiae) [Source:ZFIN;Acc:ZDB-GENE-050419-148]	biological_process	GO:0008150
ENSDARG00000069111	IKZF2	IKAROS family zinc finger 2 (Helios) [Source:HGNC Symbol;Acc:13177]
ENSDARG00000069244	si:ch211-244b2.2	si:ch211-244b2.2 [Source:ZFIN;Acc:ZDB-GENE-050208-562]
ENSDARG00000069245	matn3a	matrilin 3a [Source:ZFIN;Acc:ZDB-GENE-040822-21]
ENSDARG00000069290	bida	BH3 interacting domain death agonist [Source:ZFIN;Acc:ZDB-GENE-050419-35]	positive regulation of apoptotic process	GO:0043065
ENSDARG00000069311	il-15ra	IL-15 receptor alpha chain [Source:ZFIN;Acc:ZDB-GENE-081022-191]	biological_process	GO:0008150
ENSDARG00000069326	mus81	MUS81 endonuclease homolog (yeast) [Source:ZFIN;Acc:ZDB-GENE-040426-2923]
ENSDARG00000069373	crcp	calcitonin gene-related peptide-receptor component protein [Source:ZFIN;Acc:ZDB-GENE-060825-150]	cellular metabolic process	GO:0044237
ENSDARG00000069386	gtpbpl	GTP binding protein like [Source:ZFIN;Acc:ZDB-GENE-031110-2]	ferrous iron transport	GO:0015684
ENSDARG00000069422	nhp2	NHP2 ribonucleoprotein homolog (yeast) [Source:ZFIN;Acc:ZDB-GENE-030131-533]	ribosome biogenesis	GO:0042254
ENSDARG00000069525	gpn3	GPN-loop GTPase 3 [Source:ZFIN;Acc:ZDB-GENE-040724-141]
ENSDARG00000069624	mrps18c	mitochondrial ribosomal protein S18C [Source:ZFIN;Acc:ZDB-GENE-060503-609]	translation	GO:0006412
ENSDARG00000069744	mos	v-mos Moloney murine sarcoma viral oncogene homolog [Source:ZFIN;Acc:ZDB-GENE-040428-3]	phosphorylation	GO:0016310
ENSDARG00000069846	zgc:162944	zgc:162944 [Source:ZFIN;Acc:ZDB-GENE-070424-75]	biological_process	GO:0008150
ENSDARG00000069848	nitr1b	novel immune-type receptor 1b [Source:ZFIN;Acc:ZDB-GENE-020225-16]
ENSDARG00000069910	gtf2f2a	general transcription factor IIF, polypeptide 2a [Source:ZFIN;Acc:ZDB-GENE-040625-131]	transcription from RNA polymerase II promoter	GO:0006366
ENSDARG00000069920	cox17	COX17 cytochrome c oxidase assembly homolog (S. cerevisiae) [Source:ZFIN;Acc:ZDB-GENE-040912-91]	copper ion transport	GO:0006825
ENSDARG00000069953	kcnq5b	potassium voltage-gated channel, KQT-like subfamily, member 5b [Source:ZFIN;Acc:ZDB-GENE-090312-178]	ion transport	GO:0006811
ENSDARG00000069954	kcnq5a	potassium voltage-gated channel, KQT-like subfamily, member 5a [Source:ZFIN;Acc:ZDB-GENE-090312-185]	ion transport	GO:0006811
ENSDARG00000069961	il21r	interleukin 21 receptor [Source:ZFIN;Acc:ZDB-GENE-080108-6]
ENSDARG00000069978	si:ch211-67e16.2	si:ch211-67e16.2 [Source:ZFIN;Acc:ZDB-GENE-070912-309]
ENSDARG00000070019	taf15	TAF15 RNA polymerase II, TATA box binding protein (TBP)-associated factor [Source:ZFIN;Acc:ZDB-GENE-061215-102]	biological_process	GO:0008150
ENSDARG00000070038	rbp2a	retinol binding protein 2a, cellular [Source:ZFIN;Acc:ZDB-GENE-020320-2]	transport	GO:0006810
ENSDARG00000070046	eny2	enhancer of yellow 2 homolog (Drosophila) [Source:ZFIN;Acc:ZDB-GENE-040718-124]	chromatin modification	GO:0016568
ENSDARG00000070121	rhoh	ras homolog gene family, member H [Source:ZFIN;Acc:ZDB-GENE-060228-7]	GTP catabolic process	GO:0006184
ENSDARG00000070161	vamp3	vesicle-associated membrane protein 3 (cellubrevin) [Source:ZFIN;Acc:ZDB-GENE-040625-45]	vesicle-mediated transport	GO:0016192
ENSDARG00000070217	minos1	mitochondrial inner membrane organizing system 1 [Source:ZFIN;Acc:ZDB-GENE-060825-325]	biological_process	GO:0008150
ENSDARG00000070306	si:rp71-81e14.2	immunoglobulin [Source:ZFIN;Acc:ZDB-GENE-060503-95]
ENSDARG00000070437	rpl22	ribosomal protein L22 [Source:ZFIN;Acc:ZDB-GENE-051113-276]	translation	GO:0006412
ENSDARG00000070440	ATP6V1C2	ATPase, H+ transporting, lysosomal 42kDa, V1 subunit C2 [Source:HGNC Symbol;Acc:18264]	ATP hydrolysis coupled proton transport	GO:0015991
ENSDARG00000070460	grk4	G protein-coupled receptor kinase 4 [Source:ZFIN;Acc:ZDB-GENE-060929-1198]	phosphorylation	GO:0016310
ENSDARG00000070475	khdrbs1b	KH domain containing, RNA binding, signal transduction associated 1b [Source:ZFIN;Acc:ZDB-GENE-040426-2344]
ENSDARG00000070486	rbp7b	retinol binding protein 7b, cellular [Source:ZFIN;Acc:ZDB-GENE-081022-134]	transport	GO:0006810
ENSDARG00000070545	top1l	topoisomerase (DNA) I, like [Source:ZFIN;Acc:ZDB-GENE-060616-217]	chromatin remodeling	GO:0006338
ENSDARG00000070607	mrpl36	mitochondrial ribosomal protein L36 [Source:ZFIN;Acc:ZDB-GENE-060503-821]	translation	GO:0006412
ENSDARG00000070623	med10	mediator of RNA polymerase II transcription, subunit 10 homolog [Source:ZFIN;Acc:ZDB-GENE-070117-2423]	heart development	GO:0007507
ENSDARG00000070643	tmem39a	transmembrane protein 39A [Source:ZFIN;Acc:ZDB-GENE-030131-1928]
ENSDARG00000070668	cd4	CD4 molecule [Source:ZFIN;Acc:ZDB-GENE-100922-280]
ENSDARG00000070686	cdipt	CDP-diacylglycerol--inositol 3-phosphatidyltransferase (phosphatidylinositol synthase) [Source:ZFIN;Acc:ZDB-GENE-040426-2536]	brain development	GO:0007420
ENSDARG00000070824	ndufb5	NADH dehydrogenase (ubiquinone) 1 beta subcomplex 5 [Source:ZFIN;Acc:ZDB-GENE-011010-1]
ENSDARG00000070833	lin52	lin-52 homolog (C. elegans) [Source:ZFIN;Acc:ZDB-GENE-061110-82]	cell cycle	GO:0007049
ENSDARG00000070835	tnnc2	troponin C type 2 (fast) [Source:ZFIN;Acc:ZDB-GENE-000322-2]	response to activity	GO:0014823
ENSDARG00000070849	rps15	ribosomal protein S15 [Source:ZFIN;Acc:ZDB-GENE-030131-9092]	embryo development	GO:0009790
ENSDARG00000070867	smx5	smx5 [Source:ZFIN;Acc:ZDB-GENE-000616-10]	mRNA processing	GO:0006397
ENSDARG00000071060	naa10	N(alpha)-acetyltransferase 10, NatA catalytic subunit [Source:ZFIN;Acc:ZDB-GENE-040426-2648]
ENSDARG00000071084	wipf1	WAS/WASL interacting protein family, member 1 [Source:ZFIN;Acc:ZDB-GENE-110815-1]	actin polymerization or depolymerization	GO:0008154
ENSDARG00000071164	alkbh1	alkB, alkylation repair homolog 1 (E. coli) [Source:ZFIN;Acc:ZDB-GENE-050522-196]	oxidation-reduction process	GO:0055114
ENSDARG00000071203	sptssa	serine palmitoyltransferase, small subunit A [Source:ZFIN;Acc:ZDB-GENE-050320-26]	lipid metabolic process	GO:0006629
ENSDARG00000071223	ENDOD1 (8 of 15)	endonuclease domain containing 1 [Source:HGNC Symbol;Acc:29129]
ENSDARG00000071251	ppp1r18	protein phosphatase 1, regulatory subunit 18 [Source:ZFIN;Acc:ZDB-GENE-060503-350]
ENSDARG00000071261	BX248496.1	Uncharacterized protein [Source:UniProtKB/TrEMBL;Acc:E7EZZ1]
ENSDARG00000071336	mif	macrophage migration inhibitory factor [Source:ZFIN;Acc:ZDB-GENE-080708-1]	cell proliferation	GO:0008283
ENSDARG00000071403	oaz1a	ornithine decarboxylase antizyme 1a [Source:ZFIN;Acc:ZDB-GENE-020731-4]
ENSDARG00000071410	cks2	CDC28 protein kinase regulatory subunit 2 [Source:ZFIN;Acc:ZDB-GENE-050208-508]	cell cycle	GO:0007049
ENSDARG00000071413	mier2	mesoderm induction early response 1, family member 2 [Source:ZFIN;Acc:ZDB-GENE-050208-795]
ENSDARG00000071437	ptprc	protein tyrosine phosphatase, receptor type, C [Source:ZFIN;Acc:ZDB-GENE-050208-585]	dephosphorylation	GO:0016311
ENSDARG00000071445	myoz1b	myozenin 1b [Source:ZFIN;Acc:ZDB-GENE-040718-146]	biological_process	GO:0008150
ENSDARG00000071468	mrpl54	mitochondrial ribosomal protein L54 [Source:ZFIN;Acc:ZDB-GENE-050208-381]
ENSDARG00000071499	si:ch211-260d11.1	si:ch211-260d11.1 [Source:ZFIN;Acc:ZDB-GENE-091204-40]	immune response	GO:0006955
ENSDARG00000071506	mgat5	mannoside acetylglucosaminyltransferase 5 [Source:ZFIN;Acc:ZDB-GENE-060616-238]	protein N-linked glycosylation	GO:0006487
ENSDARG00000071573	LSM5	LSM5 homolog, U6 small nuclear RNA associated (S. cerevisiae) [Source:HGNC Symbol;Acc:17162]
ENSDARG00000071590	si:ch211-236g6.1	si:ch211-236g6.1 [Source:ZFIN;Acc:ZDB-GENE-050208-448]
ENSDARG00000071670	tma7	translational machinery associated 7 homolog (S. cerevisiae) [Source:ZFIN;Acc:ZDB-GENE-061027-176]	biological_process	GO:0008150
ENSDARG00000071733	CT030204.3	Uncharacterized protein [Source:UniProtKB/TrEMBL;Acc:E7F8Q9]
ENSDARG00000071871	GLOD5	glyoxalase domain containing 5 [Source:HGNC Symbol;Acc:33358]	biological_process	GO:0008150
ENSDARG00000071878	trmt112	tRNA methyltransferase 11-2 homolog (S. cerevisiae) [Source:ZFIN;Acc:ZDB-GENE-050522-30]
ENSDARG00000073710	usp7	ubiquitin specific peptidase 7 (herpes virus-associated) [Source:ZFIN;Acc:ZDB-GENE-030131-3656]	ubiquitin-dependent protein catabolic process	GO:0006511
ENSDARG00000073726	ZBTB32 (1 of 2)	zinc finger and BTB domain containing 32 [Source:HGNC Symbol;Acc:16763]
ENSDARG00000073867	C22H19orf60	chromosome 19 open reading frame 60 [Source:HGNC Symbol;Acc:26098]
ENSDARG00000073969	prf1.7	perforin 1.7 [Source:ZFIN;Acc:ZDB-GENE-111212-11]	immune response	GO:0006955
ENSDARG00000074076	psma1	proteasome (prosome, macropain) subunit, alpha type, 1 [Source:ZFIN;Acc:ZDB-GENE-040801-15]	proteolysis	GO:0006508
ENSDARG00000074166	birc6	baculoviral IAP repeat-containing 6 [Source:ZFIN;Acc:ZDB-GENE-091202-7]	apoptotic process	GO:0006915
ENSDARG00000074242	serbp1a	SERPINE1 mRNA binding protein 1a [Source:ZFIN;Acc:ZDB-GENE-030131-7389]	biological_process	GO:0008150
ENSDARG00000074334	si:dkey-1c7.1	polymeric immunoglobulin receptor-like [Source:ZFIN;Acc:ZDB-GENE-121214-246]
ENSDARG00000074340	serf2	small EDRK-rich factor 2 [Source:ZFIN;Acc:ZDB-GENE-041108-1]
ENSDARG00000074379	knstrn	kinetochore-localized astrin/SPAG5 binding protein [Source:ZFIN;Acc:ZDB-GENE-081022-187]	biological_process	GO:0008150
ENSDARG00000074552	ndufs7	NADH dehydrogenase (ubiquinone) Fe-S protein 7, (NADH-coenzyme Q reductase) [Source:ZFIN;Acc:ZDB-GENE-041111-261]	oxidation-reduction process	GO:0055114
ENSDARG00000074577	gab2	GRB2-associated binding protein 2 [Source:ZFIN;Acc:ZDB-GENE-130530-756]
ENSDARG00000074656	ctssb.1	cathepsin Sb, tandem duplicate 1 [Source:ZFIN;Acc:ZDB-GENE-050522-559]	proteolysis	GO:0006508
ENSDARG00000074745	CABZ01044297.1	Uncharacterized protein [Source:UniProtKB/TrEMBL;Acc:E7EXE7]
ENSDARG00000074837	grap2b	GRB2-related adaptor protein 2b [Source:ZFIN;Acc:ZDB-GENE-040426-1485]
ENSDARG00000074848	smim7	small integral membrane protein 7 [Source:ZFIN;Acc:ZDB-GENE-060810-180]
ENSDARG00000074854	sh2d1ab	SH2 domain containing 1A duplicate b [Source:ZFIN;Acc:ZDB-GENE-091204-326]
ENSDARG00000074906	znf831	zinc finger protein 831 [Source:ZFIN;Acc:ZDB-GENE-081022-210]	biological_process	GO:0008150
ENSDARG00000074940	2015-09-01	selenoprotein 15 [Source:ZFIN;Acc:ZDB-GENE-030327-1]
ENSDARG00000074955	nup98	nucleoporin 98 [Source:ZFIN;Acc:ZDB-GENE-040426-1180]	transport	GO:0006810
ENSDARG00000074979	larp4ab	La ribonucleoprotein domain family, member 4Ab [Source:ZFIN;Acc:ZDB-GENE-100729-2]
ENSDARG00000075029	erap2	endoplasmic reticulum aminopeptidase 2 [Source:ZFIN;Acc:ZDB-GENE-080402-6]	proteolysis	GO:0006508
ENSDARG00000075129	mrps11	mitochondrial ribosomal protein S11 [Source:ZFIN;Acc:ZDB-GENE-040724-84]	translation	GO:0006412
ENSDARG00000075284	kansl1l	KAT8 regulatory NSL complex subunit 1-like [Source:ZFIN;Acc:ZDB-GENE-081104-473]
ENSDARG00000075480	si:dkey-63d15.12	si:dkey-63d15.12 [Source:ZFIN;Acc:ZDB-GENE-080303-18]
ENSDARG00000075592	tnfaip8l2a	tumor necrosis factor, alpha-induced protein 8, like 2a [Source:ZFIN;Acc:ZDB-GENE-060616-38]	innate immune response	GO:0045087
ENSDARG00000075619	cenpo	centromere protein O [Source:ZFIN;Acc:ZDB-GENE-070928-16]	centromere complex assembly	GO:0034508
ENSDARG00000075621	birc5a	baculoviral IAP repeat-containing 5a [Source:ZFIN;Acc:ZDB-GENE-030826-1]	angiogenesis	GO:0001525
ENSDARG00000075643	ifi35	interferon-induced protein 35 [Source:ZFIN;Acc:ZDB-GENE-100311-2]
ENSDARG00000075730	dnph1	2'-deoxynucleoside 5'-phosphate N-hydrolase 1 [Source:ZFIN;Acc:ZDB-GENE-081107-5]	deoxyribonucleoside monophosphate catabolic process	GO:0009159
ENSDARG00000075795	nol7	nucleolar protein 7 [Source:ZFIN;Acc:ZDB-GENE-030131-9100]
ENSDARG00000075807	CT867973.1	Uncharacterized protein [Source:UniProtKB/TrEMBL;Acc:F1RBR2]
ENSDARG00000075951	CABZ01072534.1	Uncharacterized protein [Source:UniProtKB/TrEMBL;Acc:F1R735]
ENSDARG00000075989	arpc2	actin related protein 2/3 complex, subunit 2 [Source:ZFIN;Acc:ZDB-GENE-030131-5276]	regulation of actin filament polymerization	GO:0030833
ENSDARG00000076128	prkar1aa	protein kinase, cAMP-dependent, regulatory, type I, alpha (tissue specific extinguisher 1) a [Source:ZFIN;Acc:ZDB-GENE-050116-2]	phosphorylation	GO:0016310
ENSDARG00000076223	SERP1	stress-associated endoplasmic reticulum protein 1 [Source:HGNC Symbol;Acc:10759]	cellular response to estrogen stimulus	GO:0071391
ENSDARG00000076283	snrpd3l	small nuclear ribonucleoprotein D3 polypeptide, like [Source:ZFIN;Acc:ZDB-GENE-030131-5219]
ENSDARG00000076360	rpl37	ribosomal protein L37 [Source:ZFIN;Acc:ZDB-GENE-040625-39]
ENSDARG00000076402	si:ch211-138a11.5	si:ch211-138a11.5 [Source:ZFIN;Acc:ZDB-GENE-070912-63]
ENSDARG00000076486	acp1	acid phosphatase 1, soluble [Source:ZFIN;Acc:ZDB-GENE-050327-12]	protein dephosphorylation	GO:0006470
ENSDARG00000076509	polr2d	polymerase (RNA) II (DNA directed) polypeptide D [Source:ZFIN;Acc:ZDB-GENE-040714-2]	cellular metabolic process	GO:0044237
ENSDARG00000076532	wu:fb18c02	wu:fb18c02 [Source:ZFIN;Acc:ZDB-GENE-030131-247]
ENSDARG00000076551	setd8b	SET domain containing (lysine methyltransferase) 8b [Source:ZFIN;Acc:ZDB-GENE-071004-17]
ENSDARG00000076568	sec61b	Sec61 beta subunit [Source:ZFIN;Acc:ZDB-GENE-040718-260]
ENSDARG00000076574	si:ch211-171h4.6	si:ch211-171h4.6 [Source:ZFIN;Acc:ZDB-GENE-081031-42]	G-protein coupled receptor signaling pathway	GO:0007186
ENSDARG00000076721	zgc:171686	zgc:171686 [Source:ZFIN;Acc:ZDB-GENE-080220-56]	biological_process	GO:0008150
ENSDARG00000076800	tnfrsf18	tumor necrosis factor receptor superfamily, member 18 [Source:ZFIN;Acc:ZDB-GENE-101104-7]
ENSDARG00000076803	CR352230.1	Uncharacterized protein [Source:UniProtKB/TrEMBL;Acc:E7EYK7]
ENSDARG00000076892	nme2b.2	NME/NM23 nucleoside diphosphate kinase 2b, tandem duplicate 2 [Source:ZFIN;Acc:ZDB-GENE-000210-33]	CTP biosynthetic process	GO:0006241
ENSDARG00000076953	CR388416.1	Uncharacterized protein [Source:UniProtKB/TrEMBL;Acc:E7FAV2]
ENSDARG00000077044	arl6ip5a	ADP-ribosylation factor-like 6 interacting protein 5a [Source:ZFIN;Acc:ZDB-GENE-031113-22]	biological_process	GO:0008150
ENSDARG00000077069	srgn	serglycin [Source:ZFIN;Acc:ZDB-GENE-030131-7127]
ENSDARG00000077201	myo7bb	myosin VIIBb [Source:ZFIN;Acc:ZDB-GENE-070912-482]
ENSDARG00000077216	wu:fc51h05	wu:fc51h05 [Source:ZFIN;Acc:ZDB-GENE-031118-186]
ENSDARG00000077242	eif3ha	eukaryotic translation initiation factor 3, subunit H, a [Source:ZFIN;Acc:ZDB-GENE-040808-19]	brain development	GO:0007420
ENSDARG00000077244	setd1bb	SET domain containing 1B, b [Source:ZFIN;Acc:ZDB-GENE-080522-1]	methylation	GO:0032259
ENSDARG00000077285	scarf1	scavenger receptor class F, member 1 [Source:ZFIN;Acc:ZDB-GENE-030131-8778]
ENSDARG00000077291	rps2	ribosomal protein S2 [Source:ZFIN;Acc:ZDB-GENE-040426-2454]	translation	GO:0006412
ENSDARG00000077323	thap4	THAP domain containing 4 [Source:ZFIN;Acc:ZDB-GENE-070912-5]
ENSDARG00000077393	CR352230.1
ENSDARG00000077410	myo9b	myosin IXb [Source:ZFIN;Acc:ZDB-GENE-030131-938]	intracellular signal transduction	GO:0035556
ENSDARG00000077414	zgc:194312	zgc:194312 [Source:ZFIN;Acc:ZDB-GENE-081022-102]	G-protein coupled receptor signaling pathway	GO:0007186
ENSDARG00000077463	LEPROT	leptin receptor overlapping transcript [Source:HGNC Symbol;Acc:29477]
ENSDARG00000077495	ptpn9a	protein tyrosine phosphatase, non-receptor type 9, a [Source:ZFIN;Acc:ZDB-GENE-101027-1]	dephosphorylation	GO:0016311
ENSDARG00000077513	ppp1r3da	protein phosphatase 1, regulatory (inhibitor) subunit 3D a [Source:ZFIN;Acc:ZDB-GENE-080204-75]	biological_process	GO:0008150
ENSDARG00000077533	eif3f	eukaryotic translation initiation factor 3, subunit F [Source:ZFIN;Acc:ZDB-GENE-100215-2]	formation of translation preinitiation complex	GO:0001731
ENSDARG00000077644	zgc:172079	zgc:172079 [Source:ZFIN;Acc:ZDB-GENE-080204-103]	G-protein coupled receptor signaling pathway	GO:0007186
ENSDARG00000077717	RPL29	ribosomal protein L29 [Source:HGNC Symbol;Acc:10331]	translation	GO:0006412
ENSDARG00000077732	alyref	Aly/REF export factor [Source:ZFIN;Acc:ZDB-GENE-070928-29]
ENSDARG00000077760	ascc1	activating signal cointegrator 1 complex subunit 1 [Source:ZFIN;Acc:ZDB-GENE-050417-80]	regulation of transcription, DNA-templated	GO:0006355
ENSDARG00000077768	malt1b	mucosa associated lymphoid tissue lymphoma translocation gene 1b [Source:ZFIN;Acc:ZDB-GENE-070705-156]	proteolysis	GO:0006508
ENSDARG00000077777	tmsb4x	thymosin, beta 4 x [Source:ZFIN;Acc:ZDB-GENE-030131-8304]	actin cytoskeleton organization	GO:0030036
ENSDARG00000077822	PMF1	polyamine-modulated factor 1 [Source:HGNC Symbol;Acc:9112]
ENSDARG00000077870	taf9	TAF9 RNA polymerase II, TATA box binding protein (TBP)-associated factor [Source:ZFIN;Acc:ZDB-GENE-030131-204]	DNA-templated transcription, initiation	GO:0006352
ENSDARG00000077907	si:dkey-183p4.10	si:dkey-183p4.10 [Source:ZFIN;Acc:ZDB-GENE-081104-337]
ENSDARG00000077983	GPR89A	G protein-coupled receptor 89A [Source:HGNC Symbol;Acc:31984]
ENSDARG00000077995	SUSD3	sushi domain containing 3 [Source:HGNC Symbol;Acc:28391]
ENSDARG00000078069	rrm2	ribonucleotide reductase M2 polypeptide [Source:ZFIN;Acc:ZDB-GENE-990415-25]	deoxyribonucleoside diphosphate metabolic process	GO:0009186
ENSDARG00000078085	SNRPG	small nuclear ribonucleoprotein polypeptide G [Source:HGNC Symbol;Acc:11163]
ENSDARG00000078113	atp5ia	ATP synthase, H+ transporting, mitochondrial F0 complex, subunit e, duplicate a [Source:ZFIN;Acc:ZDB-GENE-070928-12]	ATP synthesis coupled proton transport	GO:0015986
ENSDARG00000078152	si:dkey-56i24.1	si:dkey-56i24.1 [Source:ZFIN;Acc:ZDB-GENE-081105-8]	cytoskeleton organization	GO:0007010
ENSDARG00000078161	prdm1c	PR domain containing 1c, with ZNF domain [Source:ZFIN;Acc:ZDB-GENE-080618-3]
ENSDARG00000078193	si:ch211-67e16.3	si:ch211-67e16.3 [Source:ZFIN;Acc:ZDB-GENE-070912-310]
ENSDARG00000078383	fam195b	family with sequence similarity 195, member B [Source:ZFIN;Acc:ZDB-GENE-060825-259]	biological_process	GO:0008150
ENSDARG00000078389	si:dkey-188i13.7	si:dkey-188i13.7 [Source:ZFIN;Acc:ZDB-GENE-090312-190]
ENSDARG00000078433	spc25	SPC25, NDC80 kinetochore complex component, homolog (S. cerevisiae) [Source:ZFIN;Acc:ZDB-GENE-060810-13]
ENSDARG00000078492	swi5	SWI5 recombination repair homolog (yeast) [Source:ZFIN;Acc:ZDB-GENE-091204-368]
ENSDARG00000078503	DENND1C	DENN/MADD domain containing 1C [Source:HGNC Symbol;Acc:26225]
ENSDARG00000078653	ralbp1	ralA binding protein 1 [Source:ZFIN;Acc:ZDB-GENE-040426-2098]	signal transduction	GO:0007165
ENSDARG00000078768	si:dkey-230a20.2	si:dkey-230a20.2 [Source:ZFIN;Acc:ZDB-GENE-131121-270]
ENSDARG00000078785	tmem258	transmembrane protein 258 [Source:ZFIN;Acc:ZDB-GENE-040426-1739]	biological_process	GO:0008150
ENSDARG00000078801	BX324131.3	Uncharacterized protein [Source:UniProtKB/TrEMBL;Acc:E7EZ34]
ENSDARG00000078970	il7r	interleukin 7 receptor [Source:ZFIN;Acc:ZDB-GENE-080110-7]	T cell differentiation in thymus	GO:0033077
ENSDARG00000078992	wnk1a	WNK lysine deficient protein kinase 1a [Source:ZFIN;Acc:ZDB-GENE-080917-49]	protein phosphorylation	GO:0006468
ENSDARG00000079018	fkbp3	FK506 binding protein 3 [Source:ZFIN;Acc:ZDB-GENE-030616-419]	protein folding	GO:0006457
ENSDARG00000079034	wu:fi38e01	wu:fi38e01 [Source:ZFIN;Acc:ZDB-GENE-030131-6199]
ENSDARG00000079193	ptmab	prothymosin, alpha b [Source:ZFIN;Acc:ZDB-GENE-030131-8681]
ENSDARG00000079310	st3gal1l	ST3 beta-galactoside alpha-2,3-sialyltransferase 1, like [Source:ZFIN;Acc:ZDB-GENE-060321-2]	protein glycosylation	GO:0006486
ENSDARG00000079312	kmt2ca	lysine (K)-specific methyltransferase 2Ca [Source:ZFIN;Acc:ZDB-GENE-080520-3]
ENSDARG00000079315	LPXN	leupaxin [Source:HGNC Symbol;Acc:14061]
ENSDARG00000079328	PGBD4 (5 of 8)	piggyBac transposable element derived 4 [Source:HGNC Symbol;Acc:19401]
ENSDARG00000079333	cd40lg	CD40 ligand [Source:ZFIN;Acc:ZDB-GENE-100727-1]	immune response	GO:0006955
ENSDARG00000079353	si:ch211-165d12.4	si:ch211-165d12.4 [Source:ZFIN;Acc:ZDB-GENE-080303-7]
ENSDARG00000079369	si:ch211-212g7.6	si:ch211-212g7.6 [Source:ZFIN;Acc:ZDB-GENE-030131-4695]
ENSDARG00000079488	zgc:195282	zinc finger, LIM-type [Source:ZFIN;Acc:ZDB-GENE-081022-208]	biological_process	GO:0008150
ENSDARG00000079522	si:ch211-184m13.4	si:ch211-184m13.4 [Source:ZFIN;Acc:ZDB-GENE-070912-160]	G-protein coupled receptor signaling pathway	GO:0007186
ENSDARG00000079528	hivep1	human immunodeficiency virus type I enhancer binding protein 1 [Source:ZFIN;Acc:ZDB-GENE-070912-512]
ENSDARG00000079550	tnfsf18	tumor necrosis factor (ligand) superfamily, member 18 [Source:ZFIN;Acc:ZDB-GENE-101109-1]	immune response	GO:0006955
ENSDARG00000079564	vmhc	ventricular myosin heavy chain [Source:ZFIN;Acc:ZDB-GENE-991123-5]	embryonic heart tube development	GO:0035050
ENSDARG00000079605	prmt5	protein arginine methyltransferase 5 [Source:ZFIN;Acc:ZDB-GENE-030616-585]	methylation	GO:0032259
ENSDARG00000079716	sin3aa	SIN3 homolog A, transcription regulator (yeast) a [Source:ZFIN;Acc:ZDB-GENE-070620-3]	regulation of transcription, DNA-templated	GO:0006355
ENSDARG00000079736	si:ch211-149o7.4	chemokine interleukin 8-like domain [Source:ZFIN;Acc:ZDB-GENE-081104-131]	immune response	GO:0006955
ENSDARG00000079808	si:ch73-208g10.1	si:ch73-208g10.1 [Source:ZFIN;Acc:ZDB-GENE-040108-6]	single organismal cell-cell adhesion	GO:0016337
ENSDARG00000079848	gmps	guanine monphosphate synthetase [Source:ZFIN;Acc:ZDB-GENE-040426-1503]	asparagine biosynthetic process	GO:0006529
ENSDARG00000079895	ehbp1l1b	EH domain binding protein 1-like 1b [Source:ZFIN;Acc:ZDB-GENE-091204-238]
ENSDARG00000081369	AC024175.9
ENSDARG00000081938	AC024175.13
ENSDARG00000082753	AC024175.17
ENSDARG00000086199	PRKD2 (2 of 5)	protein kinase D2 [Source:HGNC Symbol;Acc:17293]	lipopolysaccharide biosynthetic process	GO:0009103
ENSDARG00000086238	CR847511.1	Uncharacterized protein [Source:UniProtKB/TrEMBL;Acc:E7FDN6]	RNA-dependent DNA replication	GO:0006278
ENSDARG00000086281	APOA4 (3 of 4)	apolipoprotein A-IV [Source:HGNC Symbol;Acc:602]	lipid transport	GO:0006869
ENSDARG00000086369	si:ch211-167j9.5	si:ch211-167j9.5 [Source:ZFIN;Acc:ZDB-GENE-131121-210]	protein phosphorylation	GO:0006468
ENSDARG00000086499	RFTN1 (2 of 2)	raftlin, lipid raft linker 1 [Source:HGNC Symbol;Acc:30278]
ENSDARG00000086618	psma3	proteasome (prosome, macropain) subunit, alpha type, 3 [Source:ZFIN;Acc:ZDB-GENE-050913-120]	proteolysis	GO:0006508
ENSDARG00000086627	CABZ01003826.1	Uncharacterized protein [Source:UniProtKB/TrEMBL;Acc:E7FAF2]	nucleotide metabolic process	GO:0009117
ENSDARG00000086666	zgc:165555	zgc:165555 [Source:ZFIN;Acc:ZDB-GENE-070620-17]	DNA-templated transcription, initiation	GO:0006352
ENSDARG00000086699	smim15	small integral membrane protein 15 [Source:ZFIN;Acc:ZDB-GENE-070410-48]	biological_process	GO:0008150
ENSDARG00000086768	dut	dUTP pyrophosphatase [Source:ZFIN;Acc:ZDB-GENE-041010-93]	dUTP metabolic process	GO:0046080
ENSDARG00000086835	ostf1	osteoclast stimulating factor 1 [Source:ZFIN;Acc:ZDB-GENE-040625-157]
ENSDARG00000086885	zgc:154055	zgc:154055 [Source:ZFIN;Acc:ZDB-GENE-060929-612]	dephosphorylation	GO:0016311
ENSDARG00000086911	si:dkey-100n23.5	si:dkey-100n23.5 [Source:ZFIN;Acc:ZDB-GENE-070912-347]	cell surface receptor signaling pathway	GO:0007166
ENSDARG00000086944	TCF24	transcription factor 24 [Source:HGNC Symbol;Acc:32275]
ENSDARG00000086996	si:ch73-234b20.5	processed transcript [Source:ZFIN;Acc:ZDB-GENE-041008-183]
ENSDARG00000087027	BX664622.2	Uncharacterized protein [Source:UniProtKB/TrEMBL;Acc:H9GZ93]
ENSDARG00000087076	si:ch211-134a4.2	si:ch211-134a4.2 [Source:ZFIN;Acc:ZDB-GENE-131127-450]
ENSDARG00000087165	si:dkeyp-69c1.7	si:dkeyp-69c1.7 [Source:ZFIN;Acc:ZDB-GENE-091204-69]
ENSDARG00000087195	RORC	RAR-related orphan receptor C [Source:HGNC Symbol;Acc:10260]	regulation of transcription, DNA-templated	GO:0006355
ENSDARG00000087225	CU856681.1	Uncharacterized protein [Source:UniProtKB/TrEMBL;Acc:E7F5J4]
ENSDARG00000087402	TPM1	tropomyosin 1 (alpha) [Source:HGNC Symbol;Acc:12010]	biological_process	GO:0008150
ENSDARG00000087486	mob1a	MOB kinase activator 1A [Source:ZFIN;Acc:ZDB-GENE-030131-6506]	cell proliferation	GO:0008283
ENSDARG00000087492	CABZ01024770.1	Uncharacterized protein [Source:UniProtKB/TrEMBL;Acc:E7F871]	regulation of ARF GTPase activity	GO:0032312
ENSDARG00000087554	cdk1	cyclin-dependent kinase 1 [Source:ZFIN;Acc:ZDB-GENE-010320-1]	cell cycle	GO:0007049
ENSDARG00000087636	si:dkeyp-86f7.3	si:dkeyp-86f7.3 [Source:ZFIN;Acc:ZDB-GENE-030131-1005]
ENSDARG00000088017	CU855733.1	Uncharacterized protein [Source:UniProtKB/TrEMBL;Acc:E7F2T4]
ENSDARG00000088018	CABZ01053483.1	Uncharacterized protein [Source:UniProtKB/TrEMBL;Acc:E7F321]
ENSDARG00000088030	rpl35a	ribosomal protein L35a [Source:ZFIN;Acc:ZDB-GENE-040718-190]	embryo development	GO:0009790
ENSDARG00000088091	pfn1	profilin 1 [Source:ZFIN;Acc:ZDB-GENE-031002-33]	actin cytoskeleton organization	GO:0030036
ENSDARG00000088178	tp53inp2	tumor protein p53 inducible nuclear protein 2 [Source:ZFIN;Acc:ZDB-GENE-120420-1]
ENSDARG00000088222	fam78ab	family with sequence similarity 78, member Ab [Source:ZFIN;Acc:ZDB-GENE-080220-25]	biological_process	GO:0008150
ENSDARG00000088272	srp14	signal recognition particle 14 [Source:ZFIN;Acc:ZDB-GENE-050913-131]	SRP-dependent cotranslational protein targeting to membrane	GO:0006614
ENSDARG00000088283	si:ch73-248e21.5	putative GPI-anchored protein PB15E9.01c-like [Source:ZFIN;Acc:ZDB-GENE-120215-255]
ENSDARG00000088362	ATXN1 (4 of 4)	ataxin 1 [Source:HGNC Symbol;Acc:10548]
ENSDARG00000088432	si:dkey-162h11.3	si:dkey-162h11.3 [Source:ZFIN;Acc:ZDB-GENE-121214-324]
ENSDARG00000088439	gm2a	GM2 ganglioside activator [Source:ZFIN;Acc:ZDB-GENE-050417-373]	biological_process	GO:0008150
ENSDARG00000088506	CABZ01054455.1	non-coding RNA / novel miRNA
ENSDARG00000088551	CR847906.1	Uncharacterized protein [Source:UniProtKB/TrEMBL;Acc:H9GYZ4]
ENSDARG00000088608	CR628385.1	Uncharacterized protein [Source:UniProtKB/TrEMBL;Acc:F1QGU4]
ENSDARG00000088631	BX000363.2	Uncharacterized protein [Source:UniProtKB/TrEMBL;Acc:E7EYQ7]
ENSDARG00000088663	lman2lb	lectin, mannose-binding 2-like b [Source:ZFIN;Acc:ZDB-GENE-060929-256]	biological_process	GO:0008150
ENSDARG00000088699	pdzd8	PDZ domain containing 8 [Source:ZFIN;Acc:ZDB-GENE-110310-2]	intracellular signal transduction	GO:0035556
ENSDARG00000088811	BX248496.1	Uncharacterized protein [Source:UniProtKB/TrEMBL;Acc:E7F840]
ENSDARG00000088812	CABZ01075242.1	Uncharacterized protein [Source:UniProtKB/TrEMBL;Acc:E7F678]
ENSDARG00000088831	si:dkey-81j8.6	si:dkey-81j8.6 [Source:ZFIN;Acc:ZDB-GENE-091116-12]	protein phosphorylation	GO:0006468
ENSDARG00000088877	smarcd2	SWI/SNF related, matrix associated, actin dependent regulator of chromatin, subfamily d, member 2 [Source:ZFIN;Acc:ZDB-GENE-080215-1]
ENSDARG00000089002	ube2e1	ubiquitin-conjugating enzyme E2E 1 [Source:ZFIN;Acc:ZDB-GENE-071004-16]
ENSDARG00000089010	CR932358.2	Uncharacterized protein [Source:UniProtKB/TrEMBL;Acc:E7F2N8]
ENSDARG00000089139	C25H11orf74	chromosome 11 open reading frame 74 [Source:HGNC Symbol;Acc:25142]
ENSDARG00000089146	BX005223.4	Uncharacterized protein [Source:UniProtKB/TrEMBL;Acc:E7F8U7]
ENSDARG00000089184	BX664625.2	Uncharacterized protein [Source:UniProtKB/TrEMBL;Acc:E7FCT6]
ENSDARG00000089291	stra13	stimulated by retinoic acid 13 homolog (mouse) [Source:ZFIN;Acc:ZDB-GENE-110411-78]	DNA repair	GO:0006281
ENSDARG00000089327	LOC101884219	cytotoxic and regulatory T-cell molecule-like [Source:UniProtKB/TrEMBL;Acc:E7EY51]
ENSDARG00000089333	si:ch211-198c19.1	si:ch211-198c19.1 [Source:ZFIN;Acc:ZDB-GENE-100922-218]
ENSDARG00000089358	CABZ01035189.1
ENSDARG00000089426	nop10	NOP10 ribonucleoprotein homolog (yeast) [Source:ZFIN;Acc:ZDB-GENE-041007-4]	primitive hemopoiesis	GO:0060215
ENSDARG00000089724	CR548630.2	Uncharacterized protein [Source:UniProtKB/TrEMBL;Acc:E7F048]	ubiquitin-dependent protein catabolic process	GO:0006511
ENSDARG00000089737	si:dkey-108k21.23	si:dkey-108k21.23 [Source:ZFIN;Acc:ZDB-GENE-131121-114]	DNA-templated transcription, initiation	GO:0006352
ENSDARG00000089821	BX957278.1	Uncharacterized protein [Source:UniProtKB/TrEMBL;Acc:E7FAF7]	ER to Golgi vesicle-mediated transport	GO:0006888
ENSDARG00000089838	si:dkey-262k9.4	si:dkey-262k9.4 [Source:ZFIN;Acc:ZDB-GENE-131121-545]	ion transport	GO:0006811
ENSDARG00000089868	TNFRSF25	tumor necrosis factor receptor superfamily, member 25 [Source:HGNC Symbol;Acc:11910]	signal transduction	GO:0007165
ENSDARG00000089875	si:ch211-226o13.2	si:ch211-226o13.2 [Source:ZFIN;Acc:ZDB-GENE-110913-67]
ENSDARG00000089933	rasal3	RAS protein activator like 3 [Source:ZFIN;Acc:ZDB-GENE-101130-3]	regulation of small GTPase mediated signal transduction	GO:0051056
ENSDARG00000089939	SIMC1	SUMO-interacting motifs containing 1 [Source:HGNC Symbol;Acc:24779]
ENSDARG00000089976	spcs3	signal peptidase complex subunit 3 homolog (S. cerevisiae) [Source:ZFIN;Acc:ZDB-GENE-040426-2206]	signal peptide processing	GO:0006465
ENSDARG00000089983	SH2D2A	SH2 domain containing 2A [Source:HGNC Symbol;Acc:10821]
ENSDARG00000090063	fa2h	fatty acid 2-hydroxylase [Source:ZFIN;Acc:ZDB-GENE-031219-4]	fatty acid biosynthetic process	GO:0006633
ENSDARG00000090106	SLC17A7 (3 of 3)	solute carrier family 17 (vesicular glutamate transporter), member 7 [Source:HGNC Symbol;Acc:16704]	transmembrane transport	GO:0055085
ENSDARG00000090119	TLR8 (3 of 3)	toll-like receptor 8 [Source:HGNC Symbol;Acc:15632]	signal transduction	GO:0007165
ENSDARG00000090185	si:dkeyp-73b11.8	si:dkeyp-73b11.8 [Source:ZFIN;Acc:ZDB-GENE-131120-176]
ENSDARG00000090186	rps27.2	ribosomal protein S27, isoform 2 [Source:ZFIN;Acc:ZDB-GENE-040426-1735]	translation	GO:0006412
ENSDARG00000090228	gstal	glutathione S-transferase, alpha-like [Source:ZFIN;Acc:ZDB-GENE-040426-2720]	metabolic process	GO:0008152
ENSDARG00000090386	cd3eap	CD3e molecule, epsilon associated protein [Source:ZFIN;Acc:ZDB-GENE-101202-2]
ENSDARG00000090396	LOC100331505	immunoglobulin [Source:UniProtKB/TrEMBL;Acc:E7F481]
ENSDARG00000090444	ponzr1	plac8 onzin related protein 1 [Source:ZFIN;Acc:ZDB-GENE-070727-1]	embryonic viscerocranium morphogenesis	GO:0048703
ENSDARG00000090478	TNFRSF1A (2 of 2)	tumor necrosis factor receptor superfamily, member 1A [Source:HGNC Symbol;Acc:11916]
ENSDARG00000090612	CT583625.2	Uncharacterized protein [Source:UniProtKB/TrEMBL;Acc:E7F4E3]
ENSDARG00000090632	BX601644.1	thymic stromal-derived lymphopoietin receptor (tslpr), mRNA [Source:RefSeq mRNA;Acc:NM_001159670]
ENSDARG00000090683	CABZ01072488.1	Uncharacterized protein [Source:UniProtKB/TrEMBL;Acc:H9GYN6]
ENSDARG00000090697	eif3ea	eukaryotic translation initiation factor 3, subunit E, a [Source:ZFIN;Acc:ZDB-GENE-030131-3827]	camera-type eye development	GO:0043010
ENSDARG00000090728	TNFRSF9 (2 of 2)	tumor necrosis factor receptor superfamily, member 9 [Source:HGNC Symbol;Acc:11924]
ENSDARG00000090889	LOC793246	leukocyte cell-derived chemotaxin-2-like [Source:UniProtKB/TrEMBL;Acc:E7F1W2]
ENSDARG00000090991	CU151895.1	Uncharacterized protein [Source:UniProtKB/TrEMBL;Acc:E7FDR7]
ENSDARG00000090996	PARM1	prostate androgen-regulated mucin-like protein 1 [Source:HGNC Symbol;Acc:24536]
ENSDARG00000091038	CU207276.4	Uncharacterized protein [Source:UniProtKB/TrEMBL;Acc:E7FGN5]
ENSDARG00000091109	si:dkey-11f4.20	si:dkey-11f4.20 [Source:ZFIN;Acc:ZDB-GENE-070912-359]
ENSDARG00000091137	CABZ01079258.1	Uncharacterized protein [Source:UniProtKB/TrEMBL;Acc:F1RC93]
ENSDARG00000091140	pik3r6	phosphoinositide-3-kinase, regulatory subunit 6 [Source:ZFIN;Acc:ZDB-GENE-120524-1]
ENSDARG00000091150	mki67	marker of proliferation Ki-67 [Source:ZFIN;Acc:ZDB-GENE-030131-9771]
ENSDARG00000091212	si:dkey-192p21.6	si:dkey-192p21.6 [Source:ZFIN;Acc:ZDB-GENE-060503-809]
ENSDARG00000091233	TRBC2	T cell receptor beta constant 2 [Source:HGNC Symbol;Acc:12157]
ENSDARG00000091411	si:ch211-214p13.9	immunoglobulin [Source:ZFIN;Acc:ZDB-GENE-060503-213]
ENSDARG00000091656	lsm8	LSM8 homolog, U6 small nuclear RNA associated [Source:ZFIN;Acc:ZDB-GENE-070629-3]
ENSDARG00000091679	CU672268.1	zinc finger [Source:UniProtKB/TrEMBL;Acc:F1QLN2]
ENSDARG00000091695	si:ch211-261i17.1	DNA/RNA helicase [Source:ZFIN;Acc:ZDB-GENE-131127-264]	protein import	GO:0017038
ENSDARG00000091715	si:dkey-162h11.2	si:dkey-162h11.2 [Source:ZFIN;Acc:ZDB-GENE-121214-90]
ENSDARG00000091734	traf3ip2l	TRAF3 interacting protein 2-like [Source:ZFIN;Acc:ZDB-GENE-110919-1]
ENSDARG00000091821	smc6	structural maintenance of chromosomes 6 [Source:ZFIN;Acc:ZDB-GENE-110303-1]
ENSDARG00000091926	si:dkey-103e21.5	si:dkey-103e21.5 [Source:ZFIN;Acc:ZDB-GENE-060526-186]	apoptotic process	GO:0006915
ENSDARG00000091983	si:ch73-249k16.1	si:ch73-249k16.1 [Source:ZFIN;Acc:ZDB-GENE-091204-291]
ENSDARG00000091984	si:dkey-165b20.2	NACHT and LRR domain containing protein [Source:ZFIN;Acc:ZDB-GENE-081103-59]
ENSDARG00000091996	si:ch211-117m20.5	si:ch211-117m20.5 [Source:ZFIN;Acc:ZDB-GENE-030131-12]	cellular response to xenobiotic stimulus	GO:0071466
ENSDARG00000092033	si:dkey-239h2.3	si:dkey-239h2.3 [Source:ZFIN;Acc:ZDB-GENE-081104-383]
ENSDARG00000092074	hcst	hematopoietic cell signal transducer [Source:ZFIN;Acc:ZDB-GENE-061130-1]
ENSDARG00000092131	si:ch211-219f7.3	si:ch211-219f7.3 [Source:ZFIN;Acc:ZDB-GENE-060531-38]
ENSDARG00000092136	cenpw	centromere protein W [Source:ZFIN;Acc:ZDB-GENE-100922-200]
ENSDARG00000092337	gas5	growth arrest-specific 5 [Source:ZFIN;Acc:ZDB-GENE-081104-166]
ENSDARG00000092360	C8H22orf39	chromosome 22 open reading frame 39 [Source:HGNC Symbol;Acc:27012]
ENSDARG00000092473	apopt1	apoptogenic 1, mitochondrial [Source:ZFIN;Acc:ZDB-GENE-090313-66]
ENSDARG00000092546	pdap1a	pdgfa associated protein 1a [Source:ZFIN;Acc:ZDB-GENE-030131-1693]
ENSDARG00000092553	slc25a5	solute carrier family 25 alpha, member 5 [Source:ZFIN;Acc:ZDB-GENE-020419-9]	transmembrane transport	GO:0055085
ENSDARG00000092653	si:dkey-1h24.6	si:dkey-1h24.6 [Source:ZFIN;Acc:ZDB-GENE-100922-103]
ENSDARG00000092693	tpt1	tumor protein, translationally-controlled 1 [Source:ZFIN;Acc:ZDB-GENE-990603-10]
ENSDARG00000092703	C7H19orf12 (3 of 3)	chromosome 19 open reading frame 12 [Source:HGNC Symbol;Acc:25443]	biological_process	GO:0008150
ENSDARG00000092746	si:ch211-150o23.2	si:ch211-150o23.2 [Source:ZFIN;Acc:ZDB-GENE-060503-386]
ENSDARG00000092807	si:dkey-151g10.6	si:dkey-151g10.6 [Source:ZFIN;Acc:ZDB-GENE-030131-7528]
ENSDARG00000092870	si:dkey-100n23.4	si:dkey-100n23.4 [Source:ZFIN;Acc:ZDB-GENE-070912-346]
ENSDARG00000092873	zgc:193541	zgc:193541 [Source:ZFIN;Acc:ZDB-GENE-081022-15]	biological_process	GO:0008150
ENSDARG00000092889	SYCE3	synaptonemal complex central element protein 3 [Source:HGNC Symbol;Acc:35245]	reciprocal meiotic recombination	GO:0007131
ENSDARG00000092894	si:ch211-114l13.9	si:ch211-114l13.9 [Source:ZFIN;Acc:ZDB-GENE-070424-116]
ENSDARG00000092915	si:ch211-171l17.4	si:ch211-171l17.4 [Source:ZFIN;Acc:ZDB-GENE-050208-534]
ENSDARG00000093022	seph	selenoprotein H [Source:ZFIN;Acc:ZDB-GENE-030411-2]	cell redox homeostasis	GO:0045454
ENSDARG00000093058	si:dkey-13i19.8	si:dkey-13i19.8 [Source:ZFIN;Acc:ZDB-GENE-041210-156]
ENSDARG00000093382	si:dkey-88p24.9	si:dkey-88p24.9 [Source:ZFIN;Acc:ZDB-GENE-030131-8451]
ENSDARG00000093418	GPR82	G protein-coupled receptor 82 [Source:HGNC Symbol;Acc:4533]	G-protein coupled receptor signaling pathway	GO:0007186
ENSDARG00000093571	si:ch211-76m11.11	si:ch211-76m11.11 [Source:ZFIN;Acc:ZDB-GENE-070912-315]
ENSDARG00000093574	si:ch73-256j6.4
ENSDARG00000093597	oip5	opa interacting protein 5 [Source:ZFIN;Acc:ZDB-GENE-090313-328]
ENSDARG00000093612	si:dkey-92i17.2	si:dkey-92i17.2 [Source:ZFIN;Acc:ZDB-GENE-030131-6759]
ENSDARG00000093678	si:dkey-102m7.3	si:dkey-102m7.3 [Source:ZFIN;Acc:ZDB-GENE-091204-389]
ENSDARG00000093754	zgc:195195	chemokine interleukin 8-like domain [Source:ZFIN;Acc:ZDB-GENE-081022-193]	immune response	GO:0006955
ENSDARG00000093801	si:ch211-245h7.2	si:ch211-245h7.2 [Source:ZFIN;Acc:ZDB-GENE-030131-1521]
ENSDARG00000093817	hmgn2	high-mobility group nucleosomal binding domain 2 [Source:ZFIN;Acc:ZDB-GENE-051030-81]
ENSDARG00000093819	si:ch211-207l22.1	si:ch211-207l22.1 [Source:ZFIN;Acc:ZDB-GENE-100922-77]
ENSDARG00000093886	si:dkey-167i21.2	si:dkey-167i21.2 [Source:ZFIN;Acc:ZDB-GENE-090313-198]
ENSDARG00000093888	si:dkeyp-87e3.1	processed transcript [Source:ZFIN;Acc:ZDB-GENE-041210-262]
ENSDARG00000093945	VMA21	VMA21 vacuolar H+-ATPase homolog (S. cerevisiae) [Source:HGNC Symbol;Acc:22082]
ENSDARG00000093990	CMA1 (19 of 29)	chymase 1, mast cell [Source:HGNC Symbol;Acc:2097]	proteolysis	GO:0006508
ENSDARG00000094002	si:dkey-25o1.5	si:dkey-25o1.5 [Source:ZFIN;Acc:ZDB-GENE-091204-344]	immune response	GO:0006955
ENSDARG00000094085	si:dkeyp-79c2.1	si:dkeyp-79c2.1 [Source:ZFIN;Acc:ZDB-GENE-091112-8]
ENSDARG00000094097	si:ch211-209a2.1	si:ch211-209a2.1 [Source:ZFIN;Acc:ZDB-GENE-060531-32]
ENSDARG00000094149	si:ch211-135l21.9	si:ch211-135l21.9 [Source:ZFIN;Acc:ZDB-GENE-081104-496]
ENSDARG00000094206	si:ch73-191k20.3	si:ch73-191k20.3 [Source:ZFIN;Acc:ZDB-GENE-090312-62]
ENSDARG00000094273	si:dkey-3k20.4	si:dkey-3k20.4 [Source:ZFIN;Acc:ZDB-GENE-050208-506]
ENSDARG00000094300	si:ch211-160e1.5	si:ch211-160e1.5 [Source:ZFIN;Acc:ZDB-GENE-070705-255]
ENSDARG00000094399	si:dkey-78k11.4	si:dkey-78k11.4 [Source:ZFIN;Acc:ZDB-GENE-060503-740]
ENSDARG00000094434	si:dkey-203a12.2	si:dkey-203a12.2 [Source:ZFIN;Acc:ZDB-GENE-091118-100]	negative regulation of peptidase activity	GO:0010466
ENSDARG00000094439	tmem176l.3a	transmembrane protein 176l.3a [Source:ZFIN;Acc:ZDB-GENE-080829-13]
ENSDARG00000094458	si:dkey-65b12.12	si:dkey-65b12.12 [Source:ZFIN;Acc:ZDB-GENE-060526-325]
ENSDARG00000094643	ms4a17c.1	membrane-spanning 4-domains, subfamily A, member 17C.1 [Source:ZFIN;Acc:ZDB-GENE-080829-9]
ENSDARG00000094693	si:dkey-220k22.3	si:dkey-220k22.3 [Source:ZFIN;Acc:ZDB-GENE-060526-257]	immune response	GO:0006955
ENSDARG00000094694	si:dkey-222f2.6	si:dkey-222f2.6 [Source:ZFIN;Acc:ZDB-GENE-061106-3]
ENSDARG00000094760	si:dkey-125i10.3	si:dkey-125i10.3 [Source:ZFIN;Acc:ZDB-GENE-060526-198]
ENSDARG00000094770	CT583625.3	Uncharacterized protein [Source:UniProtKB/TrEMBL;Acc:E9QBU3]
ENSDARG00000094892	cenph	centromere protein H [Source:ZFIN;Acc:ZDB-GENE-081104-340]	chromosome segregation	GO:0007059
ENSDARG00000094929	APOA4 (4 of 4)	apolipoprotein A-IV [Source:HGNC Symbol;Acc:602]	lipid transport	GO:0006869
ENSDARG00000094975	si:ch211-214p16.2	processed transcript [Source:ZFIN;Acc:ZDB-GENE-030616-607]
ENSDARG00000095070	cd28	CD28 molecule [Source:ZFIN;Acc:ZDB-GENE-070912-128]
ENSDARG00000095090	si:dkey-52k20.13	tetraspanin [Source:ZFIN;Acc:ZDB-GENE-070912-550]
ENSDARG00000095102	si:ch211-132g1.4	si:ch211-132g1.4 [Source:ZFIN;Acc:ZDB-GENE-090313-26]
ENSDARG00000095171	si:ch73-106n3.1	si:ch73-106n3.1 [Source:ZFIN;Acc:ZDB-GENE-100922-219]
ENSDARG00000095273	cox8a	cytochrome c oxidase subunit 8a [Source:ZFIN;Acc:ZDB-GENE-030131-9136]
ENSDARG00000095344	wu:fc47e11	wu:fc47e11 [Source:ZFIN;Acc:ZDB-GENE-030131-3629]
ENSDARG00000095351	si:ch73-308b14.1	si:ch73-308b14.1 [Source:ZFIN;Acc:ZDB-GENE-091204-411]
ENSDARG00000095451	si:ch211-196l7.4	si:ch211-196l7.4 [Source:ZFIN;Acc:ZDB-GENE-050419-122]
ENSDARG00000095454	AL928685.3	Uncharacterized protein [Source:UniProtKB/TrEMBL;Acc:E9QBZ3]
ENSDARG00000095459	si:ch211-191j22.3	si:ch211-191j22.3 [Source:ZFIN;Acc:ZDB-GENE-030131-4242]
ENSDARG00000095504	si:ch211-167j6.3	si:ch211-167j6.3 [Source:ZFIN;Acc:ZDB-GENE-070912-145]
ENSDARG00000095543	si:dkey-27i16.2	si:dkey-27i16.2 [Source:ZFIN;Acc:ZDB-GENE-030131-9667]
ENSDARG00000095556	zgc:77650	processed transcript [Source:ZFIN;Acc:ZDB-GENE-030131-6151]
ENSDARG00000095633	si:ch211-133l5.7	si:ch211-133l5.7 [Source:ZFIN;Acc:ZDB-GENE-081104-117]
ENSDARG00000095638	si:dkey-284p5.3	si:dkey-284p5.3 [Source:ZFIN;Acc:ZDB-GENE-060503-352]
ENSDARG00000095830	serpinb1l1	serpin peptidase inhibitor, clade B (ovalbumin), member 1, like 1 [Source:ZFIN;Acc:ZDB-GENE-040715-5]	negative regulation of endopeptidase activity	GO:0010951
ENSDARG00000095851	si:ch211-151e11.1	si:ch211-151e11.1 [Source:ZFIN;Acc:ZDB-GENE-110411-75]
ENSDARG00000095877	si:ch211-110e4.3	si:ch211-110e4.3 [Source:ZFIN;Acc:ZDB-GENE-110411-197]
ENSDARG00000095897	atp5e	ATP synthase, H+ transporting, mitochondrial F1 complex, epsilon subunit [Source:ZFIN;Acc:ZDB-GENE-110411-22]	ATP synthesis coupled proton transport	GO:0015986
ENSDARG00000095908	si:ch1073-228p2.2	si:ch1073-228p2.2 [Source:ZFIN;Acc:ZDB-GENE-110411-88]
ENSDARG00000095921	si:ch1073-325m22.2	si:ch1073-325m22.2 [Source:ZFIN;Acc:ZDB-GENE-030131-6614]
ENSDARG00000095939	si:ch73-226l13.2	interleukin-1 receptor antagonist-like [Source:ZFIN;Acc:ZDB-GENE-110411-18]
ENSDARG00000095981	si:ch211-161n3.5	si:ch211-161n3.5 [Source:ZFIN;Acc:ZDB-GENE-110913-81]
ENSDARG00000096003	USMG5	up-regulated during skeletal muscle growth 5 homolog (mouse) [Source:HGNC Symbol;Acc:30889]
ENSDARG00000096257	si:ch73-367p23.2	si:ch73-367p23.2 [Source:ZFIN;Acc:ZDB-GENE-120215-61]
ENSDARG00000096287	si:ch211-76l23.6	si:ch211-76l23.6 [Source:ZFIN;Acc:ZDB-GENE-120215-113]
ENSDARG00000096300	si:dkeyp-87d8.9	si:dkeyp-87d8.9 [Source:ZFIN;Acc:ZDB-GENE-120215-161]
ENSDARG00000096331	si:ch73-248e21.7	processed transcript [Source:ZFIN;Acc:ZDB-GENE-120215-231]
ENSDARG00000096338	si:dkey-20j1.4	si:dkey-20j1.4 [Source:ZFIN;Acc:ZDB-GENE-120214-35]
ENSDARG00000096426	si:dkey-283b1.6	si:dkey-283b1.6 [Source:ZFIN;Acc:ZDB-GENE-120215-112]
ENSDARG00000096457	si:dkey-118j18.2	si:dkey-118j18.2 [Source:ZFIN;Acc:ZDB-GENE-030131-8692]
ENSDARG00000096616	si:ch211-255p10.3	si:ch211-255p10.3 [Source:ZFIN;Acc:ZDB-GENE-121214-339]	copper ion transport	GO:0006825
ENSDARG00000096668	MZT1	mitotic spindle organizing protein 1 [Source:HGNC Symbol;Acc:33830]
ENSDARG00000096681	si:dkey-1f1.4	si:dkey-1f1.4 [Source:ZFIN;Acc:ZDB-GENE-130531-44]
ENSDARG00000096704	si:dkey-11c5.12	si:dkey-11c5.12 [Source:ZFIN;Acc:ZDB-GENE-130603-1]
ENSDARG00000096714	si:dkey-66i24.7	si:dkey-66i24.7 [Source:ZFIN;Acc:ZDB-GENE-130603-106]
ENSDARG00000096757	FRMD1 (2 of 2)	FERM domain containing 1 [Source:HGNC Symbol;Acc:21240]
ENSDARG00000096770	si:ch73-21k16.6	si:ch73-21k16.6 [Source:ZFIN;Acc:ZDB-GENE-130603-35]
ENSDARG00000096810	si:ch211-63o20.10	si:ch211-63o20.10 [Source:ZFIN;Acc:ZDB-GENE-130531-66]
ENSDARG00000096834	si:ch211-155k24.9	si:ch211-155k24.9 [Source:ZFIN;Acc:ZDB-GENE-131127-51]
ENSDARG00000096876	si:dkey-61o18.2	si:dkey-61o18.2 [Source:ZFIN;Acc:ZDB-GENE-131127-321]
ENSDARG00000096905	si:ch73-23l24.1	si:ch73-23l24.1 [Source:ZFIN;Acc:ZDB-GENE-131127-400]
ENSDARG00000096938	si:dkey-36i7.3	si:dkey-36i7.3 [Source:ZFIN;Acc:ZDB-GENE-131127-316]	ion transport	GO:0006811
ENSDARG00000096996	si:dkey-117j14.7	si:dkey-117j14.7 [Source:ZFIN;Acc:ZDB-GENE-131120-91]
ENSDARG00000097032	si:ch211-256a21.4	si:ch211-256a21.4 [Source:ZFIN;Acc:ZDB-GENE-131121-329]
ENSDARG00000097062	si:dkeyp-66d1.9	si:dkeyp-66d1.9 [Source:ZFIN;Acc:ZDB-GENE-120215-141]
ENSDARG00000097065	si:ch73-223p23.2	si:ch73-223p23.2 [Source:ZFIN;Acc:ZDB-GENE-131121-616]
ENSDARG00000097137	si:dkeyp-116a7.2	si:dkeyp-116a7.2 [Source:ZFIN;Acc:ZDB-GENE-131119-72]
ENSDARG00000097452	si:zfos-1451h6.1	si:zfos-1451h6.1 [Source:ZFIN;Acc:ZDB-GENE-131121-245]
ENSDARG00000097544	si:rp71-1h20.9	si:rp71-1h20.9 [Source:ZFIN;Acc:ZDB-GENE-131127-386]
ENSDARG00000097585	si:ch211-145d10.7	si:ch211-145d10.7 [Source:ZFIN;Acc:ZDB-GENE-131121-246]
ENSDARG00000097630	C24H8orf59	chromosome 8 open reading frame 59 [Source:HGNC Symbol;Acc:32235]
ENSDARG00000097691	si:zfos-332c3.1	si:zfos-332c3.1 [Source:ZFIN;Acc:ZDB-GENE-131127-543]
ENSDARG00000097753	SLIRP	SRA stem-loop interacting RNA binding protein [Source:HGNC Symbol;Acc:20495]
ENSDARG00000097845	si:ch211-105j21.9	putative transmembrane protein [Source:ZFIN;Acc:ZDB-GENE-131127-499]
ENSDARG00000097926	si:dkey-262k9.3	si:dkey-262k9.3 [Source:ZFIN;Acc:ZDB-GENE-030131-2719]
ENSDARG00000098024	si:dkey-262k9.2	si:dkey-262k9.2 [Source:ZFIN;Acc:ZDB-GENE-131121-282]
