# Supplementary material for: RNAseq Profiling of Leukocyte Populations in Zebrafish Larvae Reveals a cxcl11 Chemokine Gene as a Marker of Macrophage Polarization During Mycobacterial Infection
Source: Front Immunol. 2019 Apr 17;10:832. doi: 10.3389/fimmu.2019.00832 (PMC6499218; doi:10.3389/fimmu.2019.00832)
Supplement: Table S7 — List of the human homologs from zebrafish genes. List of the human homologs from the genes enriched in the zebrafish core macrophage expression dataset. [file Table_7.XLSX]

## Sheet: human homologs
ZF Gene ID	ZF Gene name	Human Ensembl Gene ID	HGNC symbol
ENSDARG00000000690	sypl2b	ENSG00000143028	SYPL2
ENSDARG00000000767	spi1b	ENSG00000066336	SPI1
ENSDARG00000000906	skap2	ENSG00000005020	SKAP2
ENSDARG00000001452	adam8a	ENSG00000151651	ADAM8
ENSDARG00000001832		ENSG00000204252	HLA-DOA
ENSDARG00000001832		ENSG00000231389	HLA-DPA1
ENSDARG00000001832		ENSG00000196735	HLA-DQA1
ENSDARG00000001832		ENSG00000237541	HLA-DQA2
ENSDARG00000001832		ENSG00000204287	HLA-DRA
ENSDARG00000002165	psme1	ENSG00000092010	PSME1
ENSDARG00000002956	si:dkey-32n7.4	ENSG00000156886	ITGAD
ENSDARG00000002956	si:dkey-32n7.4	ENSG00000169896	ITGAM
ENSDARG00000002956	si:dkey-32n7.4	ENSG00000140678	ITGAX
ENSDARG00000003902	ctsl.1	ENSG00000135047	CTSL
ENSDARG00000003931	cndp2	ENSG00000133313	CNDP2
ENSDARG00000004034	arhgdig	ENSG00000242173	ARHGDIG
ENSDARG00000004301	rhogb	ENSG00000177105	RHOG
ENSDARG00000004405	snx10a	ENSG00000086300	SNX10
ENSDARG00000004954	grna	ENSG00000030582	GRN
ENSDARG00000005414	grapa	ENSG00000154016	GRAP
ENSDARG00000005414	grapa	ENSG00000189152	GRAPL
ENSDARG00000005419		ENSG00000125538	IL1B
ENSDARG00000005464	dnase1l1	ENSG00000163687	DNASE1L3
ENSDARG00000005789	enpp1	ENSG00000197594	ENPP1
ENSDARG00000005821	ncf2	ENSG00000116701	NCF2
ENSDARG00000006029	lta4h	ENSG00000111144	LTA4H
ENSDARG00000006308	ptpn18	ENSG00000072135	PTPN18
ENSDARG00000006409	mapk12b	ENSG00000188130	MAPK12
ENSDARG00000006468	grap2a	ENSG00000100351	GRAP2
ENSDARG00000006944	gdpd3b	ENSG00000102886	GDPD3
ENSDARG00000007265		ENSG00000127074	RGS13
ENSDARG00000007889		ENSG00000182578	CSF1R
ENSDARG00000008423		ENSG00000105967	TFEC
ENSDARG00000008541	chia.4	ENSG00000085465	OVGP1
ENSDARG00000009087	cd74a	ENSG00000019582	CD74
ENSDARG00000009313	NAPSA	ENSG00000131400	NAPSA
ENSDARG00000009390	npl	ENSG00000135838	NPL
ENSDARG00000009511	tnfa	ENSG00000226979	LTA
ENSDARG00000009511	tnfa	ENSG00000232810	TNF
ENSDARG00000010384	lpar5a	ENSG00000184574	LPAR5
ENSDARG00000010423	npsn	ENSG00000188886	ASTL
ENSDARG00000010794	tfeb	ENSG00000112561	TFEB
ENSDARG00000012271	tmem206	ENSG00000065600	TMEM206
ENSDARG00000012395	mmp13a	ENSG00000137745	MMP13
ENSDARG00000012435	spic	ENSG00000166211	SPIC
ENSDARG00000012450	vmp1	ENSG00000062716	VMP1
ENSDARG00000012729	hcls1	ENSG00000180353	HCLS1
ENSDARG00000013598	tnfb	ENSG00000226979	LTA
ENSDARG00000013598	tnfb	ENSG00000232810	TNF
ENSDARG00000013771	ctss2.2	ENSG00000163131	CTSS
ENSDARG00000013916		ENSG00000111679	PTPN6
ENSDARG00000015149	wasa	ENSG00000015285	WAS
ENSDARG00000015623	cecr1b	ENSG00000093072	CECR1
ENSDARG00000016745	slc35f6	ENSG00000213699	SLC35F6
ENSDARG00000016939	itgb2	ENSG00000160255	ITGB2
ENSDARG00000017298		ENSG00000115956	PLEK
ENSDARG00000017653	rgs13	ENSG00000127074	RGS13
ENSDARG00000018283	cyba	ENSG00000051523	CYBA
ENSDARG00000018806		ENSG00000109861	CTSC
ENSDARG00000019062	arpc5b	ENSG00000162704	ARPC5
ENSDARG00000019521	mpx	ENSG00000121053	EPX
ENSDARG00000019521	mpx	ENSG00000167419	LPO
ENSDARG00000019521	mpx	ENSG00000005381	MPO
ENSDARG00000019763	acp5a	ENSG00000102575	ACP5
ENSDARG00000019861	fgl2a	ENSG00000127951	FGL2
ENSDARG00000020286		ENSG00000204252	HLA-DOA
ENSDARG00000020286		ENSG00000231389	HLA-DPA1
ENSDARG00000020286		ENSG00000196735	HLA-DQA1
ENSDARG00000020286		ENSG00000237541	HLA-DQA2
ENSDARG00000020286		ENSG00000204287	HLA-DRA
ENSDARG00000020929	fam49ba	ENSG00000153310	FAM49B
ENSDARG00000021318		ENSG00000042493	CAPG
ENSDARG00000021521	rgs14a	ENSG00000169220	RGS14
ENSDARG00000022048	tlr4bb	ENSG00000136869	TLR4
ENSDARG00000022139	ocstamp	ENSG00000149635	OCSTAMP
ENSDARG00000023188	lcp1	ENSG00000136167	LCP1
ENSDARG00000025237		ENSG00000137563	GGH
ENSDARG00000025903	lgals9l1	ENSG00000168961	LGALS9
ENSDARG00000025903	lgals9l1	ENSG00000170298	LGALS9B
ENSDARG00000025903	lgals9l1	ENSG00000171916	LGALS9C
ENSDARG00000026049	mxf	ENSG00000157601	MX1
ENSDARG00000026049	mxf	ENSG00000183486	MX2
ENSDARG00000026417	ccr12b.2	ENSG00000238241	CCR12P
ENSDARG00000026787	aqp7	ENSG00000165269	AQP7
ENSDARG00000026787	aqp7	ENSG00000259916
ENSDARG00000026787	aqp7	ENSG00000277737
ENSDARG00000026829	cotl1	ENSG00000103187	COTL1
ENSDARG00000027063	arpc1b	ENSG00000130429	ARPC1B
ENSDARG00000027529	hmox1a	ENSG00000100292	HMOX1
ENSDARG00000028389	rab44	ENSG00000255587	RAB44
ENSDARG00000029036	rab32a	ENSG00000118508	RAB32
ENSDARG00000030938	fermt3b	ENSG00000149781	FERMT3
ENSDARG00000031136	moxd1	ENSG00000079931	MOXD1
ENSDARG00000031153		ENSG00000116898	MRPS15
ENSDARG00000031715		ENSG00000254087	LYN
ENSDARG00000031745	si:busm1-266f07.2	ENSG00000204252	HLA-DOA
ENSDARG00000031745	si:busm1-266f07.2	ENSG00000231389	HLA-DPA1
ENSDARG00000031745	si:busm1-266f07.2	ENSG00000196735	HLA-DQA1
ENSDARG00000031745	si:busm1-266f07.2	ENSG00000237541	HLA-DQA2
ENSDARG00000031745	si:busm1-266f07.2	ENSG00000204287	HLA-DRA
ENSDARG00000032631	ltb4r	ENSG00000213903	LTB4R
ENSDARG00000032631	ltb4r	ENSG00000213906	LTB4R2
ENSDARG00000033042	ptprja	ENSG00000149177	PTPRJ
ENSDARG00000033144	psme2	ENSG00000100911	PSME2
ENSDARG00000033227	lect2l	ENSG00000145826	LECT2
ENSDARG00000033735	ncf1	ENSG00000158517	NCF1
ENSDARG00000034173	prkcq	ENSG00000065675	PRKCQ
ENSDARG00000034222	hs1bp3	ENSG00000118960	HS1BP3
ENSDARG00000034650	fabp7b	ENSG00000164434	FABP7
ENSDARG00000034817	asah1b	ENSG00000104763	ASAH1
ENSDARG00000034895	tgfb1b	ENSG00000105329	TGFB1
ENSDARG00000035018	thy1	ENSG00000154096	THY1
ENSDARG00000035719	arl5c	ENSG00000141748	ARL5C
ENSDARG00000036104	MYO1G	ENSG00000136286	MYO1G
ENSDARG00000036628	cd74b	ENSG00000019582	CD74
ENSDARG00000036637	arl11	ENSG00000152213	ARL11
ENSDARG00000037307	gnpda1	ENSG00000113552	GNPDA1
ENSDARG00000038010	rac2	ENSG00000128340	RAC2
ENSDARG00000038011	cyth4a	ENSG00000100055	CYTH4
ENSDARG00000038681	MFAP4 (1 of many)	ENSG00000166482	MFAP4
ENSDARG00000038822	mrc1b	ENSG00000260314	MRC1
ENSDARG00000039265	arhgap4a	ENSG00000089820	ARHGAP4
ENSDARG00000039439	il22ra2	ENSG00000164485	IL22RA2
ENSDARG00000039535	dapp1	ENSG00000070190	DAPP1
ENSDARG00000039932		ENSG00000100055	CYTH4
ENSDARG00000040072	scpep1	ENSG00000121064	SCPEP1
ENSDARG00000040076	pycard	ENSG00000103490	PYCARD
ENSDARG00000040076	pycard	ENSG00000169900	PYDC1
ENSDARG00000040178	havcr1	ENSG00000113249	HAVCR1
ENSDARG00000040178	havcr1	ENSG00000135077	HAVCR2
ENSDARG00000040431		ENSG00000073067	CYP2W1
ENSDARG00000040474	snx10b	ENSG00000086300	SNX10
ENSDARG00000040528	lgals3bpb	ENSG00000108679	LGALS3BP
ENSDARG00000040812	ncf4	ENSG00000100365	NCF4
ENSDARG00000041041	cxcr3.2	ENSG00000186810	CXCR3
ENSDARG00000041108	ctsh	ENSG00000103811	CTSH
ENSDARG00000041180		ENSG00000110324	IL10RA
ENSDARG00000041724	glipr2	ENSG00000122694	GLIPR2
ENSDARG00000041959	cxcr4b	ENSG00000121966	CXCR4
ENSDARG00000041980	fam26f	ENSG00000188820	FAM26F
ENSDARG00000042370	ptafr	ENSG00000169403	PTAFR
ENSDARG00000042722	blnk	ENSG00000095585	BLNK
ENSDARG00000042816	mmp9	ENSG00000100985	MMP9
ENSDARG00000042876	abracl	ENSG00000146386	ABRACL
ENSDARG00000042925	mfng	ENSG00000100060	MFNG
ENSDARG00000043032		ENSG00000174125	TLR1
ENSDARG00000043032		ENSG00000174123	TLR10
ENSDARG00000043032		ENSG00000174130	TLR6
ENSDARG00000043081	ctsz	ENSG00000101160	CTSZ
ENSDARG00000043093	mpeg1.2	ENSG00000197629	MPEG1
ENSDARG00000043445	si:ch211-152f2.3	ENSG00000012124	CD22
ENSDARG00000043701	gpd1a	ENSG00000167588	GPD1
ENSDARG00000043894	si:ch211-214k5.3	ENSG00000111729	CLEC4A
ENSDARG00000043894	si:ch211-214k5.3	ENSG00000198178	CLEC4C
ENSDARG00000043894	si:ch211-214k5.3	ENSG00000166527	CLEC4D
ENSDARG00000043894	si:ch211-214k5.3	ENSG00000166523	CLEC4E
ENSDARG00000043894	si:ch211-214k5.3	ENSG00000205846	CLEC6A
ENSDARG00000044039	stx11a	ENSG00000135604	STX11
ENSDARG00000044318	itgb7	ENSG00000139626	ITGB7
ENSDARG00000044415	tlr5a	ENSG00000187554	TLR5
ENSDARG00000044612	c1qb	ENSG00000173369	C1QB
ENSDARG00000044613	c1qa	ENSG00000173372	C1QA
ENSDARG00000044694	fybb	ENSG00000082074	FYB
ENSDARG00000044774	pou5f3	ENSG00000204531	POU5F1
ENSDARG00000044774	pou5f3	ENSG00000212993	POU5F1B
ENSDARG00000044774	pou5f3	ENSG00000248483	POU5F2
ENSDARG00000044775	fut7	ENSG00000180549	FUT7
ENSDARG00000045096		ENSG00000134996	OSTF1
ENSDARG00000045224	glipr1a	ENSG00000139278	GLIPR1
ENSDARG00000045277	rdh12l	ENSG00000139988	RDH12
ENSDARG00000045561	dram1	ENSG00000136048	DRAM1
ENSDARG00000045661	irf7	ENSG00000185507	IRF7
ENSDARG00000045959	csf3r	ENSG00000119535	CSF3R
ENSDARG00000046148	tnfaip8l2b	ENSG00000163154	TNFAIP8L2
ENSDARG00000052322	tlr5b	ENSG00000187554	TLR5
ENSDARG00000052330	slc4a2b	ENSG00000164889	SLC4A2
ENSDARG00000053005	cd22	ENSG00000012124	CD22
ENSDARG00000053443		ENSG00000152229	PSTPIP2
ENSDARG00000053568	pstpip1b	ENSG00000140368	PSTPIP1
ENSDARG00000054340	sla1	ENSG00000155926	SLA
ENSDARG00000054542	il12bb	ENSG00000113302	IL12B
ENSDARG00000054543	samsn1a	ENSG00000155307	SAMSN1
ENSDARG00000054610	coro1a	ENSG00000102879	CORO1A
ENSDARG00000054755	alox5ap	ENSG00000132965	ALOX5AP
ENSDARG00000054921		ENSG00000242574	HLA-DMB
ENSDARG00000054921		ENSG00000241106	HLA-DOB
ENSDARG00000054921		ENSG00000223865	HLA-DPB1
ENSDARG00000054921		ENSG00000179344	HLA-DQB1
ENSDARG00000054921		ENSG00000232629	HLA-DQB2
ENSDARG00000054921		ENSG00000196126	HLA-DRB1
ENSDARG00000054921		ENSG00000198502	HLA-DRB5
ENSDARG00000054921		ENSG00000248993
ENSDARG00000054942	lgals2a	ENSG00000100097	LGALS1
ENSDARG00000055186	ccr9a	ENSG00000173585	CCR9
ENSDARG00000055226	slc7a7	ENSG00000155465	SLC7A7
ENSDARG00000055290	mpeg1.1	ENSG00000197629	MPEG1
ENSDARG00000055447		ENSG00000242574	HLA-DMB
ENSDARG00000055447		ENSG00000241106	HLA-DOB
ENSDARG00000055447		ENSG00000223865	HLA-DPB1
ENSDARG00000055447		ENSG00000179344	HLA-DQB1
ENSDARG00000055447		ENSG00000232629	HLA-DQB2
ENSDARG00000055447		ENSG00000196126	HLA-DRB1
ENSDARG00000055447		ENSG00000198502	HLA-DRB5
ENSDARG00000055447		ENSG00000248993
ENSDARG00000055504	si:ch211-212k18.7	ENSG00000129226	CD68
ENSDARG00000055713	fmnl1a	ENSG00000184922	FMNL1
ENSDARG00000055759	efhd2	ENSG00000142634	EFHD2
ENSDARG00000056233	TMEM179B (1 of many)	ENSG00000185475	TMEM179B
ENSDARG00000056281	cyb561a3a	ENSG00000162144	CYB561A3
ENSDARG00000056378	ifi30	ENSG00000216490	IFI30
ENSDARG00000056407	irf8	ENSG00000140968	IRF8
ENSDARG00000056535	pla2g4f.1	ENSG00000168907	PLA2G4F
ENSDARG00000056615	cybb	ENSG00000165168	CYBB
ENSDARG00000056874	lygl1	ENSG00000144214	LYG1
ENSDARG00000056874	lygl1	ENSG00000185674	LYG2
ENSDARG00000056875		ENSG00000116741	RGS2
ENSDARG00000057035	stoml3b	ENSG00000133115	STOML3
ENSDARG00000057195		ENSG00000183484	GPR132
ENSDARG00000057508		ENSG00000160796	NBEAL2
ENSDARG00000057619		ENSG00000187037	GPR141
ENSDARG00000057787	itgae.2	ENSG00000083457	ITGAE
ENSDARG00000057789	lyz	ENSG00000090382	LYZ
ENSDARG00000057933		ENSG00000060491	OGFR
ENSDARG00000058413	rnaset2l	ENSG00000026297	RNASET2
ENSDARG00000058731	slc2a6	ENSG00000160326	SLC2A6
ENSDARG00000059056	ft1	ENSG00000172461	FUT9
ENSDARG00000059110		ENSG00000125753	VASP
ENSDARG00000059294	marco	ENSG00000019169	MARCO
ENSDARG00000059741	alpk1	ENSG00000073331	ALPK1
ENSDARG00000059883	trpv1	ENSG00000196689	TRPV1
ENSDARG00000059883	trpv1	ENSG00000262304	TRPV1
ENSDARG00000059883	trpv1	ENSG00000187688	TRPV2
ENSDARG00000060094	ptgis	ENSG00000124212	PTGIS
ENSDARG00000060200	RGS14 (1 of many)	ENSG00000169220	RGS14
ENSDARG00000060520		ENSG00000163297	ANTXR2
ENSDARG00000060860	pstpip1a	ENSG00000140368	PSTPIP1
ENSDARG00000060926	rnf19b	ENSG00000116514	RNF19B
ENSDARG00000061223	ogfrl1	ENSG00000119900	OGFRL1
ENSDARG00000061375	sgpl1	ENSG00000166224	SGPL1
ENSDARG00000062309	si:ch211-1f22.14	ENSG00000012124	CD22
ENSDARG00000062352	sema4ab	ENSG00000196189	SEMA4A
ENSDARG00000062874	hcar1-3	ENSG00000162881	OXER1
ENSDARG00000067536		ENSG00000134061	CD180
ENSDARG00000067566	sftpbb	ENSG00000168878	SFTPB
ENSDARG00000067672	card9	ENSG00000187796	CARD9
ENSDARG00000067711	parvg	ENSG00000138964	PARVG
ENSDARG00000067797	spi1a	ENSG00000066336	SPI1
ENSDARG00000067847	il21	ENSG00000138684	IL21
ENSDARG00000068233	CD53	ENSG00000143119	CD53
ENSDARG00000068382	pglyrp5	ENSG00000008438	PGLYRP1
ENSDARG00000068382	pglyrp5	ENSG00000159527	PGLYRP3
ENSDARG00000068382	pglyrp5	ENSG00000163218	PGLYRP4
ENSDARG00000068628	rab8b	ENSG00000166128	RAB8B
ENSDARG00000068784	VSIR	ENSG00000107738	C10orf54
ENSDARG00000068939	xaf1	ENSG00000132530	XAF1
ENSDARG00000069216	c6ast1	ENSG00000188886	ASTL
ENSDARG00000069461	rnaseka	ENSG00000219200	RNASEK
ENSDARG00000069787	tmc6a	ENSG00000141524	TMC6
ENSDARG00000069808	ostm1	ENSG00000081087	OSTM1
ENSDARG00000069844	irg1	ENSG00000102794	IRG1
ENSDARG00000070165	tnfrsf1b	ENSG00000028137	TNFRSF1B
ENSDARG00000070319		ENSG00000131242	RAB11FIP4
ENSDARG00000070398		ENSG00000160712	IL6R
ENSDARG00000070398		ENSG00000258728
ENSDARG00000070792	lrrc15	ENSG00000172061	LRRC15
ENSDARG00000071251	ppp1r18	ENSG00000146112	PPP1R18
ENSDARG00000071386	si:dkey-78l4.10	ENSG00000092009	CMA1
ENSDARG00000071437	ptprc	ENSG00000081237	PTPRC
ENSDARG00000071491	nrros	ENSG00000174004	NRROS
ENSDARG00000073675	tlr8b	ENSG00000101916	TLR8
ENSDARG00000074322	si:ch211-194m7.3	ENSG00000102837	OLFM4
ENSDARG00000074656	ctss2.1	ENSG00000163131	CTSS
ENSDARG00000074782	adgrg3	ENSG00000159618	GPR114
ENSDARG00000074782	adgrg3	ENSG00000205336	GPR56
ENSDARG00000074837		ENSG00000100351	GRAP2
ENSDARG00000075062		ENSG00000134242	PTPN22
ENSDARG00000075111	als2a	ENSG00000003393	ALS2
ENSDARG00000075253	pik3cb	ENSG00000051382	PIK3CB
ENSDARG00000075265	plaua	ENSG00000122861	PLAU
ENSDARG00000075335		ENSG00000162896	PIGR
ENSDARG00000075671	tlr4al	ENSG00000136869	TLR4
ENSDARG00000075710		ENSG00000173821	RNF213
ENSDARG00000075818	dok2	ENSG00000147443	DOK2
ENSDARG00000076003		ENSG00000110719	TCIRG1
ENSDARG00000076320	ano9a	ENSG00000185101	ANO9
ENSDARG00000076586	csf2rb	ENSG00000100368	CSF2RB
ENSDARG00000076789	cx32.2	ENSG00000169562	GJB1
ENSDARG00000076800	tnfrsf18	ENSG00000186891	TNFRSF18
ENSDARG00000076820	xkr8.2	ENSG00000158156	XKR8
ENSDARG00000077009	wdfy4	ENSG00000128815	WDFY4
ENSDARG00000077069	srgn	ENSG00000122862	SRGN
ENSDARG00000077082	agtrap	ENSG00000177674	AGTRAP
ENSDARG00000077308	gpr84	ENSG00000139572	GPR84
ENSDARG00000077918	dnase2b	ENSG00000137976	DNASE2B
ENSDARG00000078147	il10	ENSG00000136634	IL10
ENSDARG00000078347	CU695177.1	ENSG00000164935	DCSTAMP
ENSDARG00000078363	mcoln3a	ENSG00000055732	MCOLN3
ENSDARG00000078734	myo1f	ENSG00000142347	MYO1F
ENSDARG00000078775	RASA2	ENSG00000155903	RASA2
ENSDARG00000078833		ENSG00000174944	P2RY14
ENSDARG00000078859	g0s2	ENSG00000123689	G0S2
ENSDARG00000079009	abca1b	ENSG00000165029	ABCA1
ENSDARG00000079105	mhc2dab	ENSG00000242574	HLA-DMB
ENSDARG00000079105	mhc2dab	ENSG00000241106	HLA-DOB
ENSDARG00000079105	mhc2dab	ENSG00000223865	HLA-DPB1
ENSDARG00000079105	mhc2dab	ENSG00000179344	HLA-DQB1
ENSDARG00000079105	mhc2dab	ENSG00000232629	HLA-DQB2
ENSDARG00000079105	mhc2dab	ENSG00000196126	HLA-DRB1
ENSDARG00000079105	mhc2dab	ENSG00000198502	HLA-DRB5
ENSDARG00000079105	mhc2dab	ENSG00000248993
ENSDARG00000079210		ENSG00000129744	ART1
ENSDARG00000079210		ENSG00000156219	ART3
ENSDARG00000079210		ENSG00000111339	ART4
ENSDARG00000079210		ENSG00000167311	ART5
ENSDARG00000079451		ENSG00000141506	PIK3R5
ENSDARG00000086166	si:ch211-286b5.9	ENSG00000012124	CD22
ENSDARG00000086680		ENSG00000135605	TEC
ENSDARG00000086688		ENSG00000102837	OLFM4
ENSDARG00000086762	dfna5a	ENSG00000105928	DFNA5
ENSDARG00000086835		ENSG00000134996	OSTF1
ENSDARG00000086897	si:dkey-7i4.1	ENSG00000174885	NLRP6
ENSDARG00000086947	si:ch211-147m6.1	ENSG00000102837	OLFM4
ENSDARG00000086970		ENSG00000177354	C10orf71
ENSDARG00000087569		ENSG00000102837	OLFM4
ENSDARG00000087611	FP085398.1	ENSG00000157693	C9orf91
ENSDARG00000087885		ENSG00000174885	NLRP6
ENSDARG00000088040	MDP1	ENSG00000213920	MDP1
ENSDARG00000088040		ENSG00000255526	NEDD8-MDP1
ENSDARG00000088439	gm2a	ENSG00000196743	GM2A
ENSDARG00000088486		ENSG00000184459	BPIFC
ENSDARG00000088556	si:dkey-1c7.2	ENSG00000161649	CD300LG
ENSDARG00000088641	grn2	ENSG00000030582	GRN
ENSDARG00000088654		ENSG00000133863	TEX15
ENSDARG00000088745	MFAP4 (1 of many)	ENSG00000166482	MFAP4
ENSDARG00000088969		ENSG00000007237	GAS7
ENSDARG00000089043	ptpn6	ENSG00000111679	PTPN6
ENSDARG00000089129	baxa	ENSG00000087088	BAX
ENSDARG00000089327	BX120005.1	ENSG00000109943	CRTAM
ENSDARG00000089362	grn1	ENSG00000030582	GRN
ENSDARG00000089404	si:dkey-24p1.7	ENSG00000105383	CD33
ENSDARG00000089404	si:dkey-24p1.7	ENSG00000142512	SIGLEC10
ENSDARG00000089404	si:dkey-24p1.7	ENSG00000161640	SIGLEC11
ENSDARG00000089404	si:dkey-24p1.7	ENSG00000254521	SIGLEC12
ENSDARG00000089404	si:dkey-24p1.7	ENSG00000254415	SIGLEC14
ENSDARG00000089404	si:dkey-24p1.7	ENSG00000105501	SIGLEC5
ENSDARG00000089404	si:dkey-24p1.7	ENSG00000268500	SIGLEC5
ENSDARG00000089404	si:dkey-24p1.7	ENSG00000105492	SIGLEC6
ENSDARG00000089404	si:dkey-24p1.7	ENSG00000168995	SIGLEC7
ENSDARG00000089404	si:dkey-24p1.7	ENSG00000105366	SIGLEC8
ENSDARG00000089404	si:dkey-24p1.7	ENSG00000129450	SIGLEC9
ENSDARG00000089569	pstpip2	ENSG00000152229	PSTPIP2
ENSDARG00000089667	MFAP4 (1 of many)	ENSG00000166482	MFAP4
ENSDARG00000089706	ANPEP (1 of many)	ENSG00000166825	ANPEP
ENSDARG00000089894	zmp:0000001289	ENSG00000012124	CD22
ENSDARG00000090401	CABZ01020840.1	ENSG00000121380	BCL2L14
ENSDARG00000090478	tmem238b	ENSG00000067182	TNFRSF1A
ENSDARG00000090557	MFAP4 (1 of many)	ENSG00000166482	MFAP4
ENSDARG00000090730	zgc:158446	ENSG00000243649	CFB
ENSDARG00000090730		ENSG00000244255
ENSDARG00000090783	mfap4	ENSG00000166482	MFAP4
ENSDARG00000090889	LECT2 (1 of many)	ENSG00000145826	LECT2
ENSDARG00000090890	cmklr1	ENSG00000174600	CMKLR1
ENSDARG00000091078		ENSG00000108342	CSF3
ENSDARG00000091692	havcr2	ENSG00000113249	HAVCR1
ENSDARG00000091692		ENSG00000135077	HAVCR2
ENSDARG00000091835	SH2D1B	ENSG00000198574	SH2D1B
ENSDARG00000092170	apoc1	ENSG00000130208	APOC1
ENSDARG00000092346	nfil3-4	ENSG00000165030	NFIL3
ENSDARG00000092450		ENSG00000039068	CDH1
ENSDARG00000092450		ENSG00000062038	CDH3
ENSDARG00000092703		ENSG00000131943	C19orf12
ENSDARG00000093193	chia.6	ENSG00000085465	OVGP1
ENSDARG00000093750	cd180	ENSG00000134061	CD180
ENSDARG00000095695	ms4a17a.10	ENSG00000071203	MS4A12
ENSDARG00000095695	ms4a17a.10	ENSG00000166961	MS4A15
ENSDARG00000095695	ms4a17a.10	ENSG00000214782	MS4A18
ENSDARG00000095695	ms4a17a.10	ENSG00000110079	MS4A4A
ENSDARG00000095695	ms4a17a.10	ENSG00000214787	MS4A4E
ENSDARG00000095695	ms4a17a.10	ENSG00000166959	MS4A8
ENSDARG00000095830	serpinb1l1	ENSG00000242550	SERPINB10
ENSDARG00000095830	serpinb1l1	ENSG00000206072	SERPINB11
ENSDARG00000095830	serpinb1l1	ENSG00000166634	SERPINB12
ENSDARG00000095830	serpinb1l1	ENSG00000197641	SERPINB13
ENSDARG00000095830	serpinb1l1	ENSG00000197632	SERPINB2
ENSDARG00000095830	serpinb1l1	ENSG00000057149	SERPINB3
ENSDARG00000095830	serpinb1l1	ENSG00000206073	SERPINB4
ENSDARG00000095830	serpinb1l1	ENSG00000206075	SERPINB5
ENSDARG00000095830	serpinb1l1	ENSG00000124570	SERPINB6
ENSDARG00000095830	serpinb1l1	ENSG00000166396	SERPINB7
ENSDARG00000095830	serpinb1l1	ENSG00000166401	SERPINB8
ENSDARG00000095830	serpinb1l1	ENSG00000170542	SERPINB9
ENSDARG00000096979	NPC2 (1 of many)	ENSG00000119655	NPC2
ENSDARG00000100003	cxcl11aa	ENSG00000169248	CXCL11
ENSDARG00000100007	il8	ENSG00000169429	CXCL8
ENSDARG00000100012	cxcl11ac	ENSG00000169248	CXCL11
